# Supplementary material for: Glucose hypometabolism prompts RAN translation and exacerbates C9orf72-related ALS/FTD phenotypes
Source: EMBO Rep. 2024 Apr 29;25(5):21. doi: 10.1038/s44319-024-00140-7 (PMC11094177; doi:10.1038/s44319-024-00140-7)
Supplement: Supplementary file 1 — Dataset EV1 [file 44319_2024_140_MOESM1_ESM.xlsx]

## Sheet: C9 vs WT
	Fold change	log2(Fold change)	p-value
Adenosine triphosphate	0.51357	-0.96138	9.2846e-05		(in order of significance)
ADP-glucose	0.78376	-0.35151	0.00076298
Guanosine diphosphate	0.56128	-0.83321	0.001055		Mass Spec C9 vs WT comparison results order by significance
Thiamine monophosphate	1.2929	0.37063	0.0012885
Glucose 6-phosphate	0.57229	-0.80518	0.0027923
NADP	0.45914	-1.123	0.0035755
Uridine diphosphate glucuronic acid	0.69572	-0.52342	0.0036044
Choline	1.3809	0.46558	0.003639
NAD	0.604	-0.72739	0.0045954
L-Isoleucine	1.4655	0.55139	0.0063471
L-Lysine	1.3204	0.40097	0.0091203
Deoxyuridine	0.76507	-0.38634	0.010692
Inosine	1.4821	0.56762	0.010856
Phosphoenolpyruvic acid	0.63226	-0.66142	0.011341
Ornithine	2.6395	1.4002	0.013587
ADP	0.70841	-0.49734	0.014883
D-Glyceraldehyde 3-phosphate	1.7063	0.77088	0.015987
AICAR	0.7737	-0.37015	0.017092
Guanosine triphosphate	0.44708	-1.1614	0.018254
Xanthine	1.299	0.37737	0.026655
Oxoglutaric acid	0.46045	-1.1189	0.026914
Asymmetric dimethylarginine	1.3631	0.44687	0.027013
1-Methylnicotinamide	1.5836	0.66318	0.030148
L-Cystine	1.6157	0.69212	0.036424
Nicotinamide ribotide	0.73408	-0.446	0.038339
D-Fructose	1.2976	0.37586	0.041873
N-Acetyl-L-methionine	1.4467	0.5328	0.043225
N-Acetylglutamine	0.71009	-0.49392	0.046806
3-Phosphoglyceric acid	0.72211	-0.46972	0.062087
Deoxyadenosine	0.78329	-0.35238	0.064011
Fructose 1,6-bisphosphate	0.47836	-1.0638	0.065943
Guanine	1.3332	0.41485	0.067031
N-Acetyl-glucosamine 1-phosphate	0.85994	-0.21769	0.070189
Deoxyinosine	0.51958	-0.94459	0.071471
CDP	1.7559	0.81223	0.077942
Carnosine	1.4827	0.56819	0.086019
Oxidized glutathione	1.3913	0.47642	0.087759
GDP-glucose	0.85006	-0.23436	0.091337
6-Phosphogluconic acid	0.73872	-0.4369	0.09541
Cytidine	0.75265	-0.40996	0.099353

## Sheet: C9 (sal) vs C9 (2DG)
Assessment of Metabolic Alterations in the CNS of the C9orf72-ALS/FTD mouse model: 2DG Exposure and Brain Metabolite Enrichment Study
(Listed in order of significance)
	Fold change	log2(Fold change)	p-value
2DGP	17.747	4.1495	5.99892e-05
N-Acetyl-glucosamine 1-phosphate	1.2507	0.32277	0.00247951
D-Ribulose 5-phosphate	1.2862	0.36312	0.00368018
Gluconic acid	0.43964	-1.1856	0.00520758
Galactonic acid	0.5579	-0.84192	0.00554517
AICAR	1.5763	0.65655	0.00581633
L-Isoleucine	0.62487	-0.67837	0.00609411
Pantothenic acid	3.2048	1.6802	0.00857309
Uridine 5'-diphosphate	2.1806	1.1247	0.00912321
D-Fructose	0.69694	-0.5209	0.00955694
N-Acetyl-D-glucosamine	1.3384	0.42056	0.0111734
Uracil	1.3381	0.42016	0.0122453
L-Methionine	1.2566	0.32948	0.0136365
Caprylic acid	3.4104	1.7699	0.016399
Ornithine	0.42576	-1.2319	0.0184153
Riboflavin	1.2559	0.32874	0.0186723
N6-Acetyl-L-lysine	1.5243	0.60817	0.0230419
Choline	1.2534	0.32586	0.0288274
L-Serine	1.2737	0.34907	0.0291465
N-acetyltryptophan	4.0996	2.0355	0.030087
Uridine diphosphate-N-acetylglucosamine	1.2244	0.2921	0.0305509
Uridine 5'-monophosphate	1.2292	0.29771	0.0331932
Fructose 1,6-bisphosphate	2.2852	1.1923	0.0336518
Deoxyinosine	3.3378	1.7389	0.0372827
Isovalerylcarnitine	1.3607	0.44438	0.0435398
2-Hydroxycaproic acid	1.5378	0.62091	0.0463085
Deoxyribose 5-phosphate	2.6036	1.3805	0.0471256
Deoxyuridine	1.3224	0.40315	0.051349
Xanthine	0.77474	-0.36821	0.0539615
L-Phenylalanine	1.3329	0.41462	0.0578362
Imidazoleacetic acid	1.3465	0.42924	0.0626704
D-Glucuronic acid	3.4526	1.7877	0.0680918
Phosphorylcholine	0.80966	-0.30461	0.0707253
N-Acetyl-L-alanine	1.1848	0.24459	0.0733905
4-Trimethylammoniobutanoic acid	1.549	0.63133	0.0745861
Thymine	1.3379	0.41996	0.0755462
Thymidine	1.4051	0.49068	0.0882846
N-Acetylasparagine	0.78788	-0.34396	0.0916078
L-Tyrosine	1.2395	0.30981	0.0934811
