# Supplementary material for: Glucose hypometabolism prompts RAN translation and exacerbates C9orf72-related ALS/FTD phenotypes
Source: EMBO Rep. 2024 Apr 29;25(5):21. doi: 10.1038/s44319-024-00140-7 (PMC11094177; doi:10.1038/s44319-024-00140-7)
Supplement: Supplementary file 2 — Dataset EV2 [file 44319_2024_140_MOESM2_ESM.xlsx]

## Sheet: Dataset EV2
Genotype	Group | Line ID	Sex | Age at Onset	Onset	C9 Repeat Size	Insert | Site	Source
C9orf72	ALS | A	Female | NS	NA	NS	Ngn2 + mCherry in AAVS1 locus	M.E. Ward lab
Control	CTRL | A	Male | N/A	NA	normal	Ngn2 in AAVS1 locus	M.E. Ward lab
C9orf72	ALS | B	Male | 49 y.o.	Lumbar	>44	Ngn1/2 + mCherry in CLYBL locus	S.J. Barmada lab
Control	CTRL | B	Male | N/A	NA	normal	Ngn1/2 + iRFP in CLYBL locus	S.J. Barmada lab
C9orf72	ALS | C	Male | 56 y.o.	Cervical	>25	Ngn1/2 + mCherry in CLYBL locus	S.J. Barmada lab
Control	CTRL | C	Female | N/A	NA	normal	Ngn1/2 + mCherry in CLYBL locus	S.J. Barmada lab
Dataset EV2. Source and demographic information for i3 Neuron lines used in this study. N/A = not applicable, NS = not specified
