# Supplementary material for: Glucose hypometabolism prompts RAN translation and exacerbates C9orf72-related ALS/FTD phenotypes
Source: EMBO Rep. 2024 Apr 29;25(5):21. doi: 10.1038/s44319-024-00140-7 (PMC11094177; doi:10.1038/s44319-024-00140-7)
Supplement: Supplementary file 3 — Source data Fig. 2 [file 44319_2024_140_MOESM3_ESM.zip]

Archive with 14 entries (13 files):
- Fig2/
- __MACOSX/._Fig2
- Fig2/Panel 2E.zip
- __MACOSX/Fig2/._Panel 2E.zip
- Fig2/Panel 2F.zip
- __MACOSX/Fig2/._Panel 2F.zip
- Fig2/Panel 2B.zip
- __MACOSX/Fig2/._Panel 2B.zip
- Fig2/Panel 2C.zip
- __MACOSX/Fig2/._Panel 2C.zip
- Fig2/Panel 2H.zip
- __MACOSX/Fig2/._Panel 2H.zip
- Fig2/Panel 2I.zip
- __MACOSX/Fig2/._Panel 2I.zip
