# Supplementary material for: Glucose hypometabolism prompts RAN translation and exacerbates C9orf72-related ALS/FTD phenotypes
Source: EMBO Rep. 2024 Apr 29;25(5):21. doi: 10.1038/s44319-024-00140-7 (PMC11094177; doi:10.1038/s44319-024-00140-7)
Supplement: Supplementary file 4 — Source data Fig. 3 [file 44319_2024_140_MOESM4_ESM.zip]

Archive with 7 entries (6 files):
- Fig3/
- Fig3/Panel 3C.zip
- __MACOSX/Fig3/._Panel 3C.zip
- Fig3/Panel 3E.zip
- __MACOSX/Fig3/._Panel 3E.zip
- Fig3/Panel 3D.zip
- __MACOSX/Fig3/._Panel 3D.zip
