# Supplementary material for: Glucose hypometabolism prompts RAN translation and exacerbates C9orf72-related ALS/FTD phenotypes
Source: EMBO Rep. 2024 Apr 29;25(5):21. doi: 10.1038/s44319-024-00140-7 (PMC11094177; doi:10.1038/s44319-024-00140-7)
Supplement: Supplementary file 5 — Source data Fig. 4 [file 44319_2024_140_MOESM5_ESM.zip]

Archive with 5 entries (4 files):
- Fig4/
- Fig4/Panel 4D.zip
- __MACOSX/Fig4/._Panel 4D.zip
- Fig4/Panel 4C.zip
- __MACOSX/Fig4/._Panel 4C.zip
