# Supplementary material for: Glucose hypometabolism prompts RAN translation and exacerbates C9orf72-related ALS/FTD phenotypes
Source: EMBO Rep. 2024 Apr 29;25(5):21. doi: 10.1038/s44319-024-00140-7 (PMC11094177; doi:10.1038/s44319-024-00140-7)
Supplement: Supplementary file 8 — Source data Fig. 7 [file 44319_2024_140_MOESM8_ESM.zip]

Archive with 9 entries (8 files):
- Fig7/
- Fig7/Panel 7B.zip
- __MACOSX/Fig7/._Panel 7B.zip
- Fig7/Panel 7C.zip
- __MACOSX/Fig7/._Panel 7C.zip
- Fig7/Panel 7D.zip
- __MACOSX/Fig7/._Panel 7D.zip
- Fig7/Panel 7E.zip
- __MACOSX/Fig7/._Panel 7E.zip
