# Supplementary material for: Glucose hypometabolism prompts RAN translation and exacerbates C9orf72-related ALS/FTD phenotypes
Source: EMBO Rep. 2024 Apr 29;25(5):21. doi: 10.1038/s44319-024-00140-7 (PMC11094177; doi:10.1038/s44319-024-00140-7)
Supplement: Supplementary file 9 — Figure EVs Source Data [file 44319_2024_140_MOESM9_ESM.zip]

Archive with 473 entries (422 files):
- SD EV figures/
- __MACOSX/._SD EV figures
- SD EV figures/Supplementary Figure 6 - EV6/
- SD EV figures/.DS_Store
- __MACOSX/SD EV figures/._.DS_Store
- SD EV figures/Supplementary Figure 7 - EV7/
- SD EV figures/Supplementary Figure 1 - EV1/
- SD EV figures/Supplementary Figure 4 - EV4/
- SD EV figures/Supplementary Figure 2 - EV2/
- SD EV figures/Supplementary Figure 5 - EV5/
- SD EV figures/Supplementary Figure 3 - EV3/
- SD EV figures/Supplementary Figure 6 - EV6/Panel S6C/
- SD EV figures/Supplementary Figure 6 - EV6/Panel S6D/
- SD EV figures/Supplementary Figure 6 - EV6/Panel S6E/
- SD EV figures/Supplementary Figure 6 - EV6/Panel S6B/
- SD EV figures/Supplementary Figure 6 - EV6/.DS_Store
- __MACOSX/SD EV figures/Supplementary Figure 6 - EV6/._.DS_Store
- SD EV figures/Supplementary Figure 6 - EV6/Panel S6A/
- SD EV figures/Supplementary Figure 6 - EV6/Panel S6F/
- SD EV figures/Supplementary Figure 7 - EV7/.DS_Store
- __MACOSX/SD EV figures/Supplementary Figure 7 - EV7/._.DS_Store
- SD EV figures/Supplementary Figure 7 - EV7/Panel S7A/
- SD EV figures/Supplementary Figure 7 - EV7/Panel S7E/
- SD EV figures/Supplementary Figure 7 - EV7/Panel S7B/
- SD EV figures/Supplementary Figure 7 - EV7/Panel S7C/
- SD EV figures/Supplementary Figure 7 - EV7/Panel S7D/
- SD EV figures/Supplementary Figure 1 - EV1/.DS_Store
- __MACOSX/SD EV figures/Supplementary Figure 1 - EV1/._.DS_Store
- SD EV figures/Supplementary Figure 1 - EV1/Panel S1C/
- SD EV figures/Supplementary Figure 1 - EV1/Panel S1D/
- SD EV figures/Supplementary Figure 1 - EV1/Panel S1E/
- SD EV figures/Supplementary Figure 1 - EV1/Panel S1B/
- SD EV figures/Supplementary Figure 4 - EV4/.DS_Store
- __MACOSX/SD EV figures/Supplementary Figure 4 - EV4/._.DS_Store
- SD EV figures/Supplementary Figure 4 - EV4/MEA data with rescue.png
- __MACOSX/SD EV figures/Supplementary Figure 4 - EV4/._MEA data with rescue.png
- SD EV figures/Supplementary Figure 4 - EV4/Panel S4F/
- SD EV figures/Supplementary Figure 4 - EV4/Panel S4A/
- SD EV figures/Supplementary Figure 4 - EV4/Panel S4D/
- SD EV figures/Supplementary Figure 4 - EV4/Panel S4C/
- SD EV figures/Supplementary Figure 4 - EV4/Panel S4B/
- SD EV figures/Supplementary Figure 4 - EV4/Panel S4E/
- SD EV figures/Supplementary Figure 2 - EV2/Panel S2B/
- SD EV figures/Supplementary Figure 2 - EV2/Panel S2A/
- SD EV figures/Supplementary Figure 5 - EV5/Panel S5A-B-C-D/
- SD EV figures/Supplementary Figure 5 - EV5/.DS_Store
- __MACOSX/SD EV figures/Supplementary Figure 5 - EV5/._.DS_Store
- SD EV figures/Supplementary Figure 5 - EV5/Panel S5E-F/
- SD EV figures/Supplementary Figure 3 - EV3/Panel S3A/
- SD EV figures/Supplementary Figure 3 - EV3/Panel S3D/
- SD EV figures/Supplementary Figure 3 - EV3/Panel S3C/
- SD EV figures/Supplementary Figure 3 - EV3/Panel S3B/
- SD EV figures/Supplementary Figure 6 - EV6/Panel S6C/bodyweight.pzfx
- __MACOSX/SD EV figures/Supplementary Figure 6 - EV6/Panel S6C/._bodyweight.pzfx
- SD EV figures/Supplementary Figure 6 - EV6/Panel S6C/Bodyweight.emf
- __MACOSX/SD EV figures/Supplementary Figure 6 - EV6/Panel S6C/._Bodyweight.emf
- SD EV figures/Supplementary Figure 6 - EV6/Panel S6D/inverted wire hang - WT animals.xlsx
- __MACOSX/SD EV figures/Supplementary Figure 6 - EV6/Panel S6D/._inverted wire hang - WT animals.xlsx
- SD EV figures/Supplementary Figure 6 - EV6/Panel S6D/inverted wire hang - WT animals.pzfx
- __MACOSX/SD EV figures/Supplementary Figure 6 - EV6/Panel S6D/._inverted wire hang - WT animals.pzfx
- SD EV figures/Supplementary Figure 6 - EV6/Panel S6D/inverted wire hang - WT animals.emf
- __MACOSX/SD EV figures/Supplementary Figure 6 - EV6/Panel S6D/._inverted wire hang - WT animals.emf
- SD EV figures/Supplementary Figure 6 - EV6/Panel S6E/GP dot blot quantification.pzfx
- __MACOSX/SD EV figures/Supplementary Figure 6 - EV6/Panel S6E/._GP dot blot quantification.pzfx
- SD EV figures/Supplementary Figure 6 - EV6/Panel S6E/blot images/
- SD EV figures/Supplementary Figure 6 - EV6/Panel S6E/additional repeat/
- SD EV figures/Supplementary Figure 6 - EV6/Panel S6E/GP dot blot quantification.xlsx
- __MACOSX/SD EV figures/Supplementary Figure 6 - EV6/Panel S6E/._GP dot blot quantification.xlsx
- SD EV figures/Supplementary Figure 6 - EV6/Panel S6B/OCT C9-2dg-2780 outer retina.tif
- __MACOSX/SD EV figures/Supplementary Figure 6 - EV6/Panel S6B/._OCT C9-2dg-2780 outer retina.tif
- SD EV figures/Supplementary Figure 6 - EV6/Panel S6B/OCT C9-saline-2785 outer retina.tif
- __MACOSX/SD EV figures/Supplementary Figure 6 - EV6/Panel S6B/._OCT C9-saline-2785 outer retina.tif
- SD EV figures/Supplementary Figure 6 - EV6/Panel S6B/OCT C9-2dg-2780 outer retina.emf
- __MACOSX/SD EV figures/Supplementary Figure 6 - EV6/Panel S6B/._OCT C9-2dg-2780 outer retina.emf
- SD EV figures/Supplementary Figure 6 - EV6/Panel S6B/OCT C9-saline-2785 outer retina.emf
- __MACOSX/SD EV figures/Supplementary Figure 6 - EV6/Panel S6B/._OCT C9-saline-2785 outer retina.emf
- SD EV figures/Supplementary Figure 6 - EV6/Panel S6B/OCT C9-2dg-2780 inner retina.emf
- __MACOSX/SD EV figures/Supplementary Figure 6 - EV6/Panel S6B/._OCT C9-2dg-2780 inner retina.emf
- SD EV figures/Supplementary Figure 6 - EV6/Panel S6B/OCT C9-saline-2785 inner retina.emf
- __MACOSX/SD EV figures/Supplementary Figure 6 - EV6/Panel S6B/._OCT C9-saline-2785 inner retina.emf
- SD EV figures/Supplementary Figure 6 - EV6/Panel S6B/OCT C9-2dg-2780 inner retina.tif
- __MACOSX/SD EV figures/Supplementary Figure 6 - EV6/Panel S6B/._OCT C9-2dg-2780 inner retina.tif
- SD EV figures/Supplementary Figure 6 - EV6/Panel S6B/OCT C9-saline-2785 inner retina.tif
- __MACOSX/SD EV figures/Supplementary Figure 6 - EV6/Panel S6B/._OCT C9-saline-2785 inner retina.tif
- SD EV figures/Supplementary Figure 6 - EV6/Panel S6A/enriched metabolite sets in 2DG animals (decreased) - plot from metaboanalyst.jpg
- __MACOSX/SD EV figures/Supplementary Figure 6 - EV6/Panel S6A/._enriched metabolite sets in 2DG animals (decreased) - plot from metaboanalyst.jpg
- SD EV figures/Supplementary Figure 6 - EV6/Panel S6A/enriched metabolite sets in 2DG animals (increased) - plot from metaboanalyst.jpg
- __MACOSX/SD EV figures/Supplementary Figure 6 - EV6/Panel S6A/._enriched metabolite sets in 2DG animals (increased) - plot from metaboanalyst.jpg
- SD EV figures/Supplementary Figure 6 - EV6/Panel S6F/MEC Figure EV 6 F/
- SD EV figures/Supplementary Figure 6 - EV6/Panel S6F/Figure EV 6f Quant.prism
- __MACOSX/SD EV figures/Supplementary Figure 6 - EV6/Panel S6F/._Figure EV 6f Quant.prism
- SD EV figures/Supplementary Figure 6 - EV6/Panel S6F/Figure EV 6f Quant.xlsx
- __MACOSX/SD EV figures/Supplementary Figure 6 - EV6/Panel S6F/._Figure EV 6f Quant.xlsx
- SD EV figures/Supplementary Figure 7 - EV7/Panel S7A/Lentivirus_titration_03_18_21.pzfx
- __MACOSX/SD EV figures/Supplementary Figure 7 - EV7/Panel S7A/._Lentivirus_titration_03_18_21.pzfx
- SD EV figures/Supplementary Figure 7 - EV7/Panel S7A/viral titer measurement.emf
- __MACOSX/SD EV figures/Supplementary Figure 7 - EV7/Panel S7A/._viral titer measurement.emf
- SD EV figures/Supplementary Figure 7 - EV7/Panel S7A/Lentivirus_titration_03_18_21.xlsx
- __MACOSX/SD EV figures/Supplementary Figure 7 - EV7/Panel S7A/._Lentivirus_titration_03_18_21.xlsx
- SD EV figures/Supplementary Figure 7 - EV7/Panel S7E/GFP vs PR-GFP OCR.pzfx
- __MACOSX/SD EV figures/Supplementary Figure 7 - EV7/Panel S7E/._GFP vs PR-GFP OCR.pzfx
- SD EV figures/Supplementary Figure 7 - EV7/Panel S7E/OCR data.emf
- __MACOSX/SD EV figures/Supplementary Figure 7 - EV7/Panel S7E/._OCR data.emf
- SD EV figures/Supplementary Figure 7 - EV7/Panel S7B/merge GA.jpg
- __MACOSX/SD EV figures/Supplementary Figure 7 - EV7/Panel S7B/._merge GA.jpg
- SD EV figures/Supplementary Figure 7 - EV7/Panel S7B/C2-Primary_CNs_04_08_21_GFP_MAP2_ATF4_512_1_2-MaxIP.jpg
- __MACOSX/SD EV figures/Supplementary Figure 7 - EV7/Panel S7B/._C2-Primary_CNs_04_08_21_GFP_MAP2_ATF4_512_1_2-MaxIP.jpg
- SD EV figures/Supplementary Figure 7 - EV7/Panel S7B/merge GFP.tif
- __MACOSX/SD EV figures/Supplementary Figure 7 - EV7/Panel S7B/._merge GFP.tif
- SD EV figures/Supplementary Figure 7 - EV7/Panel S7B/C2-Primary_CNs_04_08_21_GA50-GFP_MAP2_ATF4_512_1_1-MaxIP.tif
- __MACOSX/SD EV figures/Supplementary Figure 7 - EV7/Panel S7B/._C2-Primary_CNs_04_08_21_GA50-GFP_MAP2_ATF4_512_1_1-MaxIP.tif
- SD EV figures/Supplementary Figure 7 - EV7/Panel S7B/C4-Primary_CNs_04_08_21_GR50-GFP_MAP2_ATF4_512_1_4-MaxIP.tif
- __MACOSX/SD EV figures/Supplementary Figure 7 - EV7/Panel S7B/._C4-Primary_CNs_04_08_21_GR50-GFP_MAP2_ATF4_512_1_4-MaxIP.tif
- SD EV figures/Supplementary Figure 7 - EV7/Panel S7B/C2-Primary_CNs_04_08_21_PR50-GFP_MAP2_ATF4_512_1_1-MaxIP.tif
- __MACOSX/SD EV figures/Supplementary Figure 7 - EV7/Panel S7B/._C2-Primary_CNs_04_08_21_PR50-GFP_MAP2_ATF4_512_1_1-MaxIP.tif
- SD EV figures/Supplementary Figure 7 - EV7/Panel S7B/merge GR.jpg
- __MACOSX/SD EV figures/Supplementary Figure 7 - EV7/Panel S7B/._merge GR.jpg
- SD EV figures/Supplementary Figure 7 - EV7/Panel S7B/C2-Primary_CNs_04_08_21_GA50-GFP_MAP2_ATF4_512_1_1-MaxIP.jpg
- __MACOSX/SD EV figures/Supplementary Figure 7 - EV7/Panel S7B/._C2-Primary_CNs_04_08_21_GA50-GFP_MAP2_ATF4_512_1_1-MaxIP.jpg
- SD EV figures/Supplementary Figure 7 - EV7/Panel S7B/C4-Primary_CNs_04_08_21_GFP_MAP2_ATF4_512_1_2-MaxIP.tif
- __MACOSX/SD EV figures/Supplementary Figure 7 - EV7/Panel S7B/._C4-Primary_CNs_04_08_21_GFP_MAP2_ATF4_512_1_2-MaxIP.tif
- SD EV figures/Supplementary Figure 7 - EV7/Panel S7B/merge GR.tif
- __MACOSX/SD EV figures/Supplementary Figure 7 - EV7/Panel S7B/._merge GR.tif
- SD EV figures/Supplementary Figure 7 - EV7/Panel S7B/C2-Primary_CNs_04_08_21_PR50-GFP_MAP2_ATF4_512_1_1-MaxIP.jpg
- __MACOSX/SD EV figures/Supplementary Figure 7 - EV7/Panel S7B/._C2-Primary_CNs_04_08_21_PR50-GFP_MAP2_ATF4_512_1_1-MaxIP.jpg
- SD EV figures/Supplementary Figure 7 - EV7/Panel S7B/merge GFP.jpg
- __MACOSX/SD EV figures/Supplementary Figure 7 - EV7/Panel S7B/._merge GFP.jpg
- SD EV figures/Supplementary Figure 7 - EV7/Panel S7B/merge PR_SB.jpg
- __MACOSX/SD EV figures/Supplementary Figure 7 - EV7/Panel S7B/._merge PR_SB.jpg
- SD EV figures/Supplementary Figure 7 - EV7/Panel S7B/merge GA.tif
- __MACOSX/SD EV figures/Supplementary Figure 7 - EV7/Panel S7B/._merge GA.tif
- SD EV figures/Supplementary Figure 7 - EV7/Panel S7B/C2-Primary_CNs_04_08_21_GFP_MAP2_ATF4_512_1_2-MaxIP.tif
- __MACOSX/SD EV figures/Supplementary Figure 7 - EV7/Panel S7B/._C2-Primary_CNs_04_08_21_GFP_MAP2_ATF4_512_1_2-MaxIP.tif
- SD EV figures/Supplementary Figure 7 - EV7/Panel S7B/C1-Primary_CNs_04_08_21_PR50-GFP_MAP2_ATF4_512_1_1-MaxIP.tif
- __MACOSX/SD EV figures/Supplementary Figure 7 - EV7/Panel S7B/._C1-Primary_CNs_04_08_21_PR50-GFP_MAP2_ATF4_512_1_1-MaxIP.tif
- SD EV figures/Supplementary Figure 7 - EV7/Panel S7B/C1-Primary_CNs_04_08_21_GA50-GFP_MAP2_ATF4_512_1_1-MaxIP.tif
- __MACOSX/SD EV figures/Supplementary Figure 7 - EV7/Panel S7B/._C1-Primary_CNs_04_08_21_GA50-GFP_MAP2_ATF4_512_1_1-MaxIP.tif
- SD EV figures/Supplementary Figure 7 - EV7/Panel S7B/C4-Primary_CNs_04_08_21_PA50-GFP_MAP2_ATF4_512_1_5-MaxIP.tif
- __MACOSX/SD EV figures/Supplementary Figure 7 - EV7/Panel S7B/._C4-Primary_CNs_04_08_21_PA50-GFP_MAP2_ATF4_512_1_5-MaxIP.tif
- SD EV figures/Supplementary Figure 7 - EV7/Panel S7B/C4-Primary_CNs_04_08_21_PR50-GFP_MAP2_ATF4_512_1_1-MaxIP.tif
- __MACOSX/SD EV figures/Supplementary Figure 7 - EV7/Panel S7B/._C4-Primary_CNs_04_08_21_PR50-GFP_MAP2_ATF4_512_1_1-MaxIP.tif
- SD EV figures/Supplementary Figure 7 - EV7/Panel S7B/merge PR.tif
- __MACOSX/SD EV figures/Supplementary Figure 7 - EV7/Panel S7B/._merge PR.tif
- SD EV figures/Supplementary Figure 7 - EV7/Panel S7B/C1-Primary_CNs_04_08_21_PA50-GFP_MAP2_ATF4_512_1_5-MaxIP.tif
- __MACOSX/SD EV figures/Supplementary Figure 7 - EV7/Panel S7B/._C1-Primary_CNs_04_08_21_PA50-GFP_MAP2_ATF4_512_1_5-MaxIP.tif
- SD EV figures/Supplementary Figure 7 - EV7/Panel S7B/C2-Primary_CNs_04_08_21_GR50-GFP_MAP2_ATF4_512_1_4-MaxIP.tif
- __MACOSX/SD EV figures/Supplementary Figure 7 - EV7/Panel S7B/._C2-Primary_CNs_04_08_21_GR50-GFP_MAP2_ATF4_512_1_4-MaxIP.tif
- SD EV figures/Supplementary Figure 7 - EV7/Panel S7B/C4-Primary_CNs_04_08_21_GA50-GFP_MAP2_ATF4_512_1_1-MaxIP.tif
- __MACOSX/SD EV figures/Supplementary Figure 7 - EV7/Panel S7B/._C4-Primary_CNs_04_08_21_GA50-GFP_MAP2_ATF4_512_1_1-MaxIP.tif
- SD EV figures/Supplementary Figure 7 - EV7/Panel S7B/C1-Primary_CNs_04_08_21_GFP_MAP2_ATF4_512_1_2-MaxIP.tif
- __MACOSX/SD EV figures/Supplementary Figure 7 - EV7/Panel S7B/._C1-Primary_CNs_04_08_21_GFP_MAP2_ATF4_512_1_2-MaxIP.tif
- SD EV figures/Supplementary Figure 7 - EV7/Panel S7B/C2-Primary_CNs_04_08_21_PA50-GFP_MAP2_ATF4_512_1_5-MaxIP.jpg
- __MACOSX/SD EV figures/Supplementary Figure 7 - EV7/Panel S7B/._C2-Primary_CNs_04_08_21_PA50-GFP_MAP2_ATF4_512_1_5-MaxIP.jpg
- SD EV figures/Supplementary Figure 7 - EV7/Panel S7B/merge PA.tif
- __MACOSX/SD EV figures/Supplementary Figure 7 - EV7/Panel S7B/._merge PA.tif
- SD EV figures/Supplementary Figure 7 - EV7/Panel S7B/C2-Primary_CNs_04_08_21_PA50-GFP_MAP2_ATF4_512_1_5-MaxIP.tif
- __MACOSX/SD EV figures/Supplementary Figure 7 - EV7/Panel S7B/._C2-Primary_CNs_04_08_21_PA50-GFP_MAP2_ATF4_512_1_5-MaxIP.tif
- SD EV figures/Supplementary Figure 7 - EV7/Panel S7B/C1-Primary_CNs_04_08_21_GR50-GFP_MAP2_ATF4_512_1_4-MaxIP.tif
- __MACOSX/SD EV figures/Supplementary Figure 7 - EV7/Panel S7B/._C1-Primary_CNs_04_08_21_GR50-GFP_MAP2_ATF4_512_1_4-MaxIP.tif
- SD EV figures/Supplementary Figure 7 - EV7/Panel S7B/merge PA.jpg
- __MACOSX/SD EV figures/Supplementary Figure 7 - EV7/Panel S7B/._merge PA.jpg
- SD EV figures/Supplementary Figure 7 - EV7/Panel S7B/C2-Primary_CNs_04_08_21_GR50-GFP_MAP2_ATF4_512_1_4-MaxIP.jpg
- __MACOSX/SD EV figures/Supplementary Figure 7 - EV7/Panel S7B/._C2-Primary_CNs_04_08_21_GR50-GFP_MAP2_ATF4_512_1_4-MaxIP.jpg
- SD EV figures/Supplementary Figure 7 - EV7/Panel S7B/merge PR.jpg
- __MACOSX/SD EV figures/Supplementary Figure 7 - EV7/Panel S7B/._merge PR.jpg
- SD EV figures/Supplementary Figure 7 - EV7/Panel S7C/transduction efficiency data.emf
- __MACOSX/SD EV figures/Supplementary Figure 7 - EV7/Panel S7C/._transduction efficiency data.emf
- SD EV figures/Supplementary Figure 7 - EV7/Panel S7C/transduction efficiency data.pzfx
- __MACOSX/SD EV figures/Supplementary Figure 7 - EV7/Panel S7C/._transduction efficiency data.pzfx
- SD EV figures/Supplementary Figure 7 - EV7/Panel S7C/transduction efficiency data.xlsx
- __MACOSX/SD EV figures/Supplementary Figure 7 - EV7/Panel S7C/._transduction efficiency data.xlsx
- SD EV figures/Supplementary Figure 7 - EV7/Panel S7D/glucose uptake glo validation in primary neurons.emf
- __MACOSX/SD EV figures/Supplementary Figure 7 - EV7/Panel S7D/._glucose uptake glo validation in primary neurons.emf
- SD EV figures/Supplementary Figure 7 - EV7/Panel S7D/glucose uptake glo validation in primary neurons.pzfx
- __MACOSX/SD EV figures/Supplementary Figure 7 - EV7/Panel S7D/._glucose uptake glo validation in primary neurons.pzfx
- SD EV figures/Supplementary Figure 1 - EV1/Panel S1C/alpha ketoglutarate.emf
- __MACOSX/SD EV figures/Supplementary Figure 1 - EV1/Panel S1C/._alpha ketoglutarate.emf
- SD EV figures/Supplementary Figure 1 - EV1/Panel S1D/Isoleucine.emf
- __MACOSX/SD EV figures/Supplementary Figure 1 - EV1/Panel S1D/._Isoleucine.emf
- SD EV figures/Supplementary Figure 1 - EV1/Panel S1D/Lysine.emf
- __MACOSX/SD EV figures/Supplementary Figure 1 - EV1/Panel S1D/._Lysine.emf
- SD EV figures/Supplementary Figure 1 - EV1/Panel S1D/Cysteine.emf
- __MACOSX/SD EV figures/Supplementary Figure 1 - EV1/Panel S1D/._Cysteine.emf
- SD EV figures/Supplementary Figure 1 - EV1/Panel S1D/Ornithine.emf
- __MACOSX/SD EV figures/Supplementary Figure 1 - EV1/Panel S1D/._Ornithine.emf
- SD EV figures/Supplementary Figure 1 - EV1/Panel S1E/NADPH.emf
- __MACOSX/SD EV figures/Supplementary Figure 1 - EV1/Panel S1E/._NADPH.emf
- SD EV figures/Supplementary Figure 1 - EV1/Panel S1E/NADP+.emf
- __MACOSX/SD EV figures/Supplementary Figure 1 - EV1/Panel S1E/._NADP+.emf
- SD EV figures/Supplementary Figure 1 - EV1/Panel S1E/NADH.emf
- __MACOSX/SD EV figures/Supplementary Figure 1 - EV1/Panel S1E/._NADH.emf
- SD EV figures/Supplementary Figure 1 - EV1/Panel S1B/Glucose.emf
- __MACOSX/SD EV figures/Supplementary Figure 1 - EV1/Panel S1B/._Glucose.emf
- SD EV figures/Supplementary Figure 4 - EV4/Panel S4F/GADD34.emf
- __MACOSX/SD EV figures/Supplementary Figure 4 - EV4/Panel S4F/._GADD34.emf
- SD EV figures/Supplementary Figure 4 - EV4/Panel S4F/CHOP_GADD34_i3Neurons_gluc_dep_quant.xlsx
- __MACOSX/SD EV figures/Supplementary Figure 4 - EV4/Panel S4F/._CHOP_GADD34_i3Neurons_gluc_dep_quant.xlsx
- SD EV figures/Supplementary Figure 4 - EV4/Panel S4F/CHOP and GADD34.emf
- __MACOSX/SD EV figures/Supplementary Figure 4 - EV4/Panel S4F/._CHOP and GADD34.emf
- SD EV figures/Supplementary Figure 4 - EV4/Panel S4F/CHOP.emf
- __MACOSX/SD EV figures/Supplementary Figure 4 - EV4/Panel S4F/._CHOP.emf
- SD EV figures/Supplementary Figure 4 - EV4/Panel S4F/CHOP and GADD34 i3 glucose depr.emf
- __MACOSX/SD EV figures/Supplementary Figure 4 - EV4/Panel S4F/._CHOP and GADD34 i3 glucose depr.emf
- SD EV figures/Supplementary Figure 4 - EV4/Panel S4F/CHOP_GADD34_i3Neurons_gluc_dep_quant.pzfx
- __MACOSX/SD EV figures/Supplementary Figure 4 - EV4/Panel S4F/._CHOP_GADD34_i3Neurons_gluc_dep_quant.pzfx
- SD EV figures/Supplementary Figure 4 - EV4/Panel S4A/pooled mean firing rate.emf
- __MACOSX/SD EV figures/Supplementary Figure 4 - EV4/Panel S4A/._pooled mean firing rate.emf
- SD EV figures/Supplementary Figure 4 - EV4/Panel S4A/pooled mean firing rate with rescue.emf
- __MACOSX/SD EV figures/Supplementary Figure 4 - EV4/Panel S4A/._pooled mean firing rate with rescue.emf
- SD EV figures/Supplementary Figure 4 - EV4/Panel S4A/Glucose deprivation i3Neurons MEA analysis.pzfx
- __MACOSX/SD EV figures/Supplementary Figure 4 - EV4/Panel S4A/._Glucose deprivation i3Neurons MEA analysis.pzfx
- SD EV figures/Supplementary Figure 4 - EV4/Panel S4D/representative images/
- SD EV figures/Supplementary Figure 4 - EV4/Panel S4D/i3 glucose deprivation GFP intensity quantification.emf
- __MACOSX/SD EV figures/Supplementary Figure 4 - EV4/Panel S4D/._i3 glucose deprivation GFP intensity quantification.emf
- SD EV figures/Supplementary Figure 4 - EV4/Panel S4D/i3 glucose deprivation GFP intensity quantification.xlsx
- __MACOSX/SD EV figures/Supplementary Figure 4 - EV4/Panel S4D/._i3 glucose deprivation GFP intensity quantification.xlsx
- SD EV figures/Supplementary Figure 4 - EV4/Panel S4D/i3 glucose deprivation GFP intensity quantification.pzfx
- __MACOSX/SD EV figures/Supplementary Figure 4 - EV4/Panel S4D/._i3 glucose deprivation GFP intensity quantification.pzfx
- SD EV figures/Supplementary Figure 4 - EV4/Panel S4C/representative images/
- SD EV figures/Supplementary Figure 4 - EV4/Panel S4C/i3Neuron ATF4 quantification glucose deprivation.xlsx
- __MACOSX/SD EV figures/Supplementary Figure 4 - EV4/Panel S4C/._i3Neuron ATF4 quantification glucose deprivation.xlsx
- SD EV figures/Supplementary Figure 4 - EV4/Panel S4C/glucose deprivation ATF4 i3Neurons.emf
- __MACOSX/SD EV figures/Supplementary Figure 4 - EV4/Panel S4C/._glucose deprivation ATF4 i3Neurons.emf
- SD EV figures/Supplementary Figure 4 - EV4/Panel S4C/glucose deprivation ATF4 i3Neurons.pzfx
- __MACOSX/SD EV figures/Supplementary Figure 4 - EV4/Panel S4C/._glucose deprivation ATF4 i3Neurons.pzfx
- SD EV figures/Supplementary Figure 4 - EV4/Panel S4B/OCR (control i3Neurons).emf
- __MACOSX/SD EV figures/Supplementary Figure 4 - EV4/Panel S4B/._OCR (control i3Neurons).emf
- SD EV figures/Supplementary Figure 4 - EV4/Panel S4B/seahorse data 2_25_2020-2_28_2020.pzfx
- __MACOSX/SD EV figures/Supplementary Figure 4 - EV4/Panel S4B/._seahorse data 2_25_2020-2_28_2020.pzfx
- SD EV figures/Supplementary Figure 4 - EV4/Panel S4B/ECAR (control i3Neurons).emf
- __MACOSX/SD EV figures/Supplementary Figure 4 - EV4/Panel S4B/._ECAR (control i3Neurons).emf
- SD EV figures/Supplementary Figure 4 - EV4/Panel S4E/TMM values - Copy.xlsx
- __MACOSX/SD EV figures/Supplementary Figure 4 - EV4/Panel S4E/._TMM values - Copy.xlsx
- SD EV figures/Supplementary Figure 4 - EV4/Panel S4E/FPKM (ISR targets) - Copy.pzfx
- __MACOSX/SD EV figures/Supplementary Figure 4 - EV4/Panel S4E/._FPKM (ISR targets) - Copy.pzfx
- SD EV figures/Supplementary Figure 4 - EV4/Panel S4E/FPKM (ISR targets).emf
- __MACOSX/SD EV figures/Supplementary Figure 4 - EV4/Panel S4E/._FPKM (ISR targets).emf
- SD EV figures/Supplementary Figure 4 - EV4/Panel S4E/TMM.emf
- __MACOSX/SD EV figures/Supplementary Figure 4 - EV4/Panel S4E/._TMM.emf
- SD EV figures/Supplementary Figure 4 - EV4/Panel S4E/C9_pool_NGvsC9_pool_comp_deg_up.xls
- __MACOSX/SD EV figures/Supplementary Figure 4 - EV4/Panel S4E/._C9_pool_NGvsC9_pool_comp_deg_up.xls
- SD EV figures/Supplementary Figure 2 - EV2/Panel S2B/seahorse i3Ns plus minus 2DG.pzfx
- __MACOSX/SD EV figures/Supplementary Figure 2 - EV2/Panel S2B/._seahorse i3Ns plus minus 2DG.pzfx
- SD EV figures/Supplementary Figure 2 - EV2/Panel S2A/C9_pool_2DGvsC9_pool_comp.down_GOenrich.xls
- __MACOSX/SD EV figures/Supplementary Figure 2 - EV2/Panel S2A/._C9_pool_2DGvsC9_pool_comp.down_GOenrich.xls
- SD EV figures/Supplementary Figure 5 - EV5/Panel S5A-B-C-D/ATN_LiveImaging_ThirdN.xlsx
- __MACOSX/SD EV figures/Supplementary Figure 5 - EV5/Panel S5A-B-C-D/._ATN_LiveImaging_ThirdN.xlsx
- SD EV figures/Supplementary Figure 5 - EV5/Panel S5A-B-C-D/A92 survival rescue quantification copy.pzfx
- __MACOSX/SD EV figures/Supplementary Figure 5 - EV5/Panel S5A-B-C-D/._A92 survival rescue quantification copy.pzfx
- SD EV figures/Supplementary Figure 5 - EV5/Panel S5A-B-C-D/ATN_ThirdN_Survival_All copy.prism
- __MACOSX/SD EV figures/Supplementary Figure 5 - EV5/Panel S5A-B-C-D/._ATN_ThirdN_Survival_All copy.prism
- SD EV figures/Supplementary Figure 5 - EV5/Panel S5A-B-C-D/pooled survival final copy.pzfx
- __MACOSX/SD EV figures/Supplementary Figure 5 - EV5/Panel S5A-B-C-D/._pooled survival final copy.pzfx
- SD EV figures/Supplementary Figure 5 - EV5/Panel S5E-F/M5_GP_otBlot copy.tif
- __MACOSX/SD EV figures/Supplementary Figure 5 - EV5/Panel S5E-F/._M5_GP_otBlot copy.tif
- SD EV figures/Supplementary Figure 5 - EV5/Panel S5E-F/Dot Blot MEC.xlsx
- __MACOSX/SD EV figures/Supplementary Figure 5 - EV5/Panel S5E-F/._Dot Blot MEC.xlsx
- SD EV figures/Supplementary Figure 5 - EV5/Panel S5E-F/M5_DotBlot_Quant.xlsx
- __MACOSX/SD EV figures/Supplementary Figure 5 - EV5/Panel S5E-F/._M5_DotBlot_Quant.xlsx
- SD EV figures/Supplementary Figure 5 - EV5/Panel S5E-F/M5_Ponceau copy.tif
- __MACOSX/SD EV figures/Supplementary Figure 5 - EV5/Panel S5E-F/._M5_Ponceau copy.tif
- SD EV figures/Supplementary Figure 5 - EV5/Panel S5E-F/M5_DotBlotQuant.prism
- __MACOSX/SD EV figures/Supplementary Figure 5 - EV5/Panel S5E-F/._M5_DotBlotQuant.prism
- SD EV figures/Supplementary Figure 3 - EV3/Panel S3A/histone H3 ROIs.zip
- __MACOSX/SD EV figures/Supplementary Figure 3 - EV3/Panel S3A/._histone H3 ROIs.zip
- SD EV figures/Supplementary Figure 3 - EV3/Panel S3A/ATF4 blot quantification.xlsx
- __MACOSX/SD EV figures/Supplementary Figure 3 - EV3/Panel S3A/._ATF4 blot quantification.xlsx
- SD EV figures/Supplementary Figure 3 - EV3/Panel S3A/anti-Histone H3 blot metadata.xlsx
- __MACOSX/SD EV figures/Supplementary Figure 3 - EV3/Panel S3A/._anti-Histone H3 blot metadata.xlsx
- SD EV figures/Supplementary Figure 3 - EV3/Panel S3A/ATF4 ALS SC tissue.tif
- __MACOSX/SD EV figures/Supplementary Figure 3 - EV3/Panel S3A/._ATF4 ALS SC tissue.tif
- SD EV figures/Supplementary Figure 3 - EV3/Panel S3A/anti-ATF4 blot metadata.xlsx
- __MACOSX/SD EV figures/Supplementary Figure 3 - EV3/Panel S3A/._anti-ATF4 blot metadata.xlsx
- SD EV figures/Supplementary Figure 3 - EV3/Panel S3A/Histone 3 ALS SC tissue (1) subbed and rotated.tif
- __MACOSX/SD EV figures/Supplementary Figure 3 - EV3/Panel S3A/._Histone 3 ALS SC tissue (1) subbed and rotated.tif
- SD EV figures/Supplementary Figure 3 - EV3/Panel S3A/Histone 3 ALS SC tissue.tif
- __MACOSX/SD EV figures/Supplementary Figure 3 - EV3/Panel S3A/._Histone 3 ALS SC tissue.tif
- SD EV figures/Supplementary Figure 3 - EV3/Panel S3A/ATF4 ROIs.zip
- __MACOSX/SD EV figures/Supplementary Figure 3 - EV3/Panel S3A/._ATF4 ROIs.zip
- SD EV figures/Supplementary Figure 3 - EV3/Panel S3A/ATF4 ALS SC tissue (1) subbed.tif
- __MACOSX/SD EV figures/Supplementary Figure 3 - EV3/Panel S3A/._ATF4 ALS SC tissue (1) subbed.tif
- SD EV figures/Supplementary Figure 3 - EV3/Panel S3A/ATF4 in C9 lumbar spinal cord quantification.pzfx
- __MACOSX/SD EV figures/Supplementary Figure 3 - EV3/Panel S3A/._ATF4 in C9 lumbar spinal cord quantification.pzfx
- SD EV figures/Supplementary Figure 3 - EV3/Panel S3D/2DG RANT quantification i3Neurons.pzfx
- __MACOSX/SD EV figures/Supplementary Figure 3 - EV3/Panel S3D/._2DG RANT quantification i3Neurons.pzfx
- SD EV figures/Supplementary Figure 3 - EV3/Panel S3C/Aggregates quantification (ISRIB).xlsx
- __MACOSX/SD EV figures/Supplementary Figure 3 - EV3/Panel S3C/._Aggregates quantification (ISRIB).xlsx
- SD EV figures/Supplementary Figure 3 - EV3/Panel S3C/raw images/
- SD EV figures/Supplementary Figure 3 - EV3/Panel S3C/split images/
- SD EV figures/Supplementary Figure 3 - EV3/Panel S3C/Aggregates quantification (ISRIB).emf
- __MACOSX/SD EV figures/Supplementary Figure 3 - EV3/Panel S3C/._Aggregates quantification (ISRIB).emf
- SD EV figures/Supplementary Figure 3 - EV3/Panel S3C/Aggregates quantification (ISRIB).pzfx
- __MACOSX/SD EV figures/Supplementary Figure 3 - EV3/Panel S3C/._Aggregates quantification (ISRIB).pzfx
- SD EV figures/Supplementary Figure 3 - EV3/Panel S3B/representative images/
- SD EV figures/Supplementary Figure 3 - EV3/Panel S3B/survival a92 basal quantification.pzfx
- __MACOSX/SD EV figures/Supplementary Figure 3 - EV3/Panel S3B/._survival a92 basal quantification.pzfx
- SD EV figures/Supplementary Figure 3 - EV3/Panel S3B/Survival proportions.emf
- __MACOSX/SD EV figures/Supplementary Figure 3 - EV3/Panel S3B/._Survival proportions.emf
- SD EV figures/Supplementary Figure 3 - EV3/Panel S3B/survival a92 basal quantification.xlsx
- __MACOSX/SD EV figures/Supplementary Figure 3 - EV3/Panel S3B/._survival a92 basal quantification.xlsx
[truncated: 173 more entries]
