# Supplementary material for: Glucose hypometabolism prompts RAN translation and exacerbates C9orf72-related ALS/FTD phenotypes
Source: EMBO Rep. 2024 Apr 29;25(5):21. doi: 10.1038/s44319-024-00140-7 (PMC11094177; doi:10.1038/s44319-024-00140-7)
Supplement: Supplementary file 9 — Figure EVs Source Data [file 44319_2024_140_MOESM9_ESM.zip › SD EV figures/Supplementary Figure 6 - EV6/Panel S6D/inverted wire hang - WT animals.xlsx]

## Sheet: Sheet1
	Raw data		Latency to fall, s (each value = average of 3 trials)
	Treatment group	Animal ear tag	Baseline	Week 1	Week 2	Week 3	Week 4	Week 5	Week 6
	Saline	2619	58.3333	64.3333	80.6667	53.6667	65.6667	70.6667	50.3333
		2619	106.667	109	113	87	96.3333	120	120
		2623	51.6667	55	38.3333	35	39.3333	26.6667	47
	2DG	2630	120	120	96	109.667	101.333	120	115.333
		2633	40.3333	33	79	32.3333	74	97.6667	94.3333
	Normalized to baseline		Latency to fall, s (each value = average of 3 trials)
	Treatment group	Animal ear tag	Baseline	Week 1	Week 2	Week 3	Week 4	Week 5	Week 6
	Saline	2619	1	1.10286	1.38286	0.92	1.12571	1.21143	0.862857
		2619	1	1.02187	1.05937	0.815625	0.903125	1.125	1.125
		2623	1	1.06452	0.741935	0.677419	0.76129	0.516129	0.909677
	2DG	2630	1	1	0.8	0.913889	0.844444	1	0.961111
		2633	1	0.818182	1.95868	0.801653	1.83471	2.42149	2.33884
