# Supplementary material for: Glucose hypometabolism prompts RAN translation and exacerbates C9orf72-related ALS/FTD phenotypes
Source: EMBO Rep. 2024 Apr 29;25(5):21. doi: 10.1038/s44319-024-00140-7 (PMC11094177; doi:10.1038/s44319-024-00140-7)
Supplement: Supplementary file 9 — Figure EVs Source Data [file 44319_2024_140_MOESM9_ESM.zip › SD EV figures/Supplementary Figure 6 - EV6/Panel S6E/GP dot blot quantification.xlsx]

## Sheet: Sheet1
	colorimetric (ponceau/total protein) quantification									chemiluminescence (GP) quantification									normalization to total protein			fold change (normalization to C9-sal avg)
			Area	Mean	Min	Max	IntDen	RawIntDen				Area	Mean	Min	Max	IntDen	RawIntDen
	BSA (neg)	1	0.048	81.665	0	201	3.895	350507		BSA (neg)		(no signal detected)								GP / total protein (IntDen)			column U / C9-sal avg
	WT	2	0.048	57.734	0	154	2.761	248485		WT	1	0.034	97.9	0	223	3.289	296050		WT	1.19124		WT	1.06516
	C9 sal-1	3	0.048	67.569	0	177	3.231	290818		C9 sal-1	2	0.034	101.642	0	247	3.415	307366		C9 sal-1	1.05695		C9 sal-1	0.94509
	C9 sal-2	4	0.048	60.059	0	181	2.872	258496		C9 sal-2	3	0.034	98.65	0	239	3.315	298317		C9 sal-2	1.15425		C9 sal-2	1.03209
	C9 sal-3	5	0.048	58.575	0	167	2.801	252106		C9 sal-3	4	0.034	95.366	0	255	3.204	288386		C9 sal-3	1.14388		C9 sal-3	1.02282
	C9-2DG-1	6	0.048	65.522	0	182	3.133	282006		C9-2DG-1	5	0.034	150.833	0	255	5.068	456120		C9-2DG-1	1.61762		C9-2DG-1	1.44642
	C9-2DG-2	7	0.048	62.104	0	171	2.97	267295		C9-2DG-2	6	0.034	171.373	2	255	5.758	518231		C9-2DG-2	1.93872		C9-2DG-2	1.73354
	C9-2DG-3	8	0.048	62.753	0	165	3.001	270091		C9-2DG-3	7	0.034	159.144	0	255	5.347	481250		C9-2DG-3	1.78174		C9-2DG-3	1.59317
	C9-2DG-4	9	0.048	58.886	0	184	2.816	253446		C9-2DG-4	8	0.034	107.2	0	255	3.602	324172		C9-2DG-4	1.27912		C9-2DG-4	1.14375
	C9-2DG-5	10	0.048	62.052	0	188	2.967	267073		C9-2DG-5	9	0.034	103.987	0	223	3.494	314456		C9-2DG-5	1.17762		C9-2DG-5	1.05299
	C9-2DG-6	11	0.048	60.145	0	191	2.868	258142		C9-2DG-6	10	0.034	125.559	0	253	4.219	379691		C9-2DG-6	1.47106		C9-2DG-6	1.31538
																			C9-sal avg:	1.11836
