# Supplementary material for: Glucose hypometabolism prompts RAN translation and exacerbates C9orf72-related ALS/FTD phenotypes
Source: EMBO Rep. 2024 Apr 29;25(5):21. doi: 10.1038/s44319-024-00140-7 (PMC11094177; doi:10.1038/s44319-024-00140-7)
Supplement: Supplementary file 9 — Figure EVs Source Data [file 44319_2024_140_MOESM9_ESM.zip › SD EV figures/Supplementary Figure 6 - EV6/Panel S6F/Figure EV 6f Quant.xlsx]

## Sheet: Sheet1
M4B EIF2a
No.	Label	Type	Volume (Int)	Adj. Vol. (Int)	Mean Bkgd. (Int)	Abs. Quant.	Rel. Quant.	# of Pixels	Min. Value (Int)	Max. Value (Int)	Mean Value (Int)	Std. Dev.	Area (mm2)
1	U1	Unknown	1458283	166915	5104.22	N/A	N/A	253	4443	20761	5763.96	1586.5	15.4992	5.05163	5.75945	0.877102	saline
2	U2	Unknown	1496310	192453	5153.58	N/A	N/A	253	4563	10047	5914.27	1099.2	15.4992	3.83646		0.666115	saline
3	U3	Unknown	1566537	176207	5495.38	N/A	N/A	253	4403	10824	6191.85	1366.98	15.4992	8.39027		1.45678	saline
4	U4	Unknown	1331071	65800.4	5001.07	N/A	N/A	253	4353	6625	5261.15	424.837	15.4992	8.94359		1.55285	2DG
5	U5	Unknown	1429414	40394.8	5490.19	N/A	N/A	253	4362	18150	5649.86	1075.77	15.4992	11.5121		1.99881	2DG
6	U6	Unknown	1731763	220285	5974.22	N/A	N/A	253	4997	61127	6844.91	4286.51	15.4992	3.53818		0.614327	2DG
7	U7	Unknown	1457182	44595.2	5583.35	N/A	N/A	253	4572	7057	5759.61	487.888	15.4992	12.4463		2.16102	2DG
M4B pEIF2a
No.	Label	Type	Volume (Int)	Adj. Vol. (Int)	Mean Bkgd. (Int)	Abs. Quant.	Rel. Quant.	# of Pixels	Min. Value (Int)	Max. Value (Int)	Mean Value (Int)	Std. Dev.	Area (mm2)
1	U1	Unknown	2895731	843191	3665.25	N/A	N/A	560	1720	11613	5170.95	2044.23	15.0674
2	U2	Unknown	5541499	738339	8577.07	N/A	N/A	560	2596	36262	9895.53	6882.12	15.0674
3	U3	Unknown	7477235	1478425	10712.2	N/A	N/A	560	2715	43417	13352.2	10164.3	15.0674
4	U4	Unknown	2818202	588492	3981.62	N/A	N/A	560	2148	9347	5032.5	1428.75	15.0674
5	U5	Unknown	2429353	465028	3507.72	N/A	N/A	560	2148	7481	4338.13	1125.35	15.0674
6	U6	Unknown	3297913	779408	4497.33	N/A	N/A	560	2657	11615	5889.13	1731.98	15.0674
7	U7	Unknown	2617284	555044	3682.57	N/A	N/A	560	1848	8504	4673.72	1391.2	15.0674
