# Supplementary material for: Glucose hypometabolism prompts RAN translation and exacerbates C9orf72-related ALS/FTD phenotypes
Source: EMBO Rep. 2024 Apr 29;25(5):21. doi: 10.1038/s44319-024-00140-7 (PMC11094177; doi:10.1038/s44319-024-00140-7)
Supplement: Supplementary file 9 — Figure EVs Source Data [file 44319_2024_140_MOESM9_ESM.zip › SD EV figures/Supplementary Figure 7 - EV7/Panel S7A/Lentivirus_titration_03_18_21.xlsx]

## Sheet: Sheet1
	Sample	Dilution	Well	Cq value	Average Cq value	Calculated Copy Number in undiluted sample (per microlitre)	Average copy number (per microlitre)	Average copies per ml (in PBS-diluted sample)	Average copies per ml (in fully-concentrated sample)	Dilution ratio				Sample	Copy number (per microlitre)	Well	Cq value	Average Cq value	Calculated Copy Number
	GA188-Dendra2	n/a	A1	15.884	15.708	920963	1.11077e+06	3.70255e+08	5.55383e+10					RNA Standard	50000000	G1	10.95	10.966	3.9339e+07
	GA188-Dendra2	n/a	A2	15.532										RNA Standard	50000000	H1	10.982
	GA188-Dendra2	1 to 10	B1	19.125	19.162	597794								RNA Standard	5000000	G2	12.926	12.9425	8.22594e+06
	GA188-Dendra2	1 to 10	B2	19.199										RNA Standard	5000000	H2	12.959
	GA188-Dendra2	1 to 100	C1	20.958	20.6685	1.81354e+06								RNA Standard	500000	G3	16.153	16.5745	463754
	GA188-Dendra2	1 to 100	C2	20.379										RNA Standard	500000	H3	16.996
	GA188-Dendra2	1 to 1,000	D1	25.375	24.6195	ABOVE NTC								RNA Standard	50000	G4	19.863	19.916	32906.5				5000	22.017
	GA188-Dendra2	1 to 1,000	D2	23.864										RNA Standard	50000	H4	19.969						50000	19.916
	Flag-GFP	n/a	A3	16.818	16.699	420221	339723	1.13241e+08	1.69862e+10	1				RNA Standard	5000	G5	22.063	22.017	6234.95				500000	16.5745
	Flag-GFP	n/a	A4	16.58										RNA Standard	5000	H5	21.971						5000000	12.9425
	Flag-GFP	1 to 10	B3	19.727	19.7675	370122								NTC	-	G6	26.133	25.4035					50000000	10.966
	Flag-GFP	1 to 10	B4	19.808										NTC	-	H6	24.674
	Flag-GFP	1 to 100	C3	23.357	23.283	228827								NTC	-	G7	26.067	25.9365
	Flag-GFP	1 to 100	C4	23.209										NTC	-	H7	25.806
	Flag-GFP	1 to 1,000	D3	26.956	26.674	ABOVE NTC								NTC	-	G8	25.103	25.05
	Flag-GFP	1 to 1,000	D4	26.392										NTC	-	H8	24.997
	GA50-GFP	n/a	A5	16.73	16.423	522857	650879	2.1696e+08	3.2544e+10	0.521945
	GA50-GFP	n/a	A6	16.116
	GA50-GFP	1 to 10	B5	19.117	18.9755	692917
	GA50-GFP	1 to 10	B6	18.834
	GA50-GFP	1 to 100	C5	21.925	21.806	736864
	GA50-GFP	1 to 100	C6	21.687
	GA50-GFP	1 to 1,000	D5	25.121	25.134	ABOVE NTC
	GA50-GFP	1 to 1,000	D6	25.147
	GR50-GFP	n/a	A7	17.148	17.3045	260178	257450	8.58168e+07	1.28725e+10	1.31957
	GR50-GFP	n/a	A8	17.461
	GR50-GFP	1 to 10	B7	20.15	20.1005	284341
	GR50-GFP	1 to 10	B8	20.051
	GR50-GFP	1 to 100	C7	23.315	23.2885	227832
	GR50-GFP	1 to 100	C8	23.262
	GR50-GFP	1 to 1,000	D7	26.65	26.598	ABOVE NTC
	GR50-GFP	1 to 1,000	D8	26.546
	PA50-GFP	n/a	A9	16.179	16.061	696402	663800	2.21267e+08	3.319e+10	0.511785
	PA50-GFP	n/a	A10	15.943
	PA50-GFP	1 to 10	B9	18.937	18.917	725767
	PA50-GFP	1 to 10	B10	18.897
	PA50-GFP	1 to 100	C9	22.114	22.132	569232
	PA50-GFP	1 to 100	C10	22.15
	PA50-GFP	1 to 1,000	D9	25.221	25.165	ABOVE NTC
	PA50-GFP	1 to 1,000	D10	25.109
	PR50-GFP	n/a	A11	17.155	17.358	249387	293955	9.79851e+07	1.46978e+10	1.1557
	PR50-GFP	n/a	A12	17.561
	PR50-GFP	1 to 10	B11	19.724	19.907	331418
	PR50-GFP	1 to 10	B12	20.09
	PR50-GFP	1 to 100	C11	22.973	22.9365	301061
	PR50-GFP	1 to 100	C12	22.9
	PR50-GFP	1 to 1,000	D11	25.458	25.4515	ABOVE NTC
	PR50-GFP	1 to 1,000	D12	25.445
