# Supplementary material for: Glucose hypometabolism prompts RAN translation and exacerbates C9orf72-related ALS/FTD phenotypes
Source: EMBO Rep. 2024 Apr 29;25(5):21. doi: 10.1038/s44319-024-00140-7 (PMC11094177; doi:10.1038/s44319-024-00140-7)
Supplement: Supplementary file 9 — Figure EVs Source Data [file 44319_2024_140_MOESM9_ESM.zip › SD EV figures/Supplementary Figure 7 - EV7/Panel S7C/transduction efficiency data.xlsx]

## Sheet: 4_8
	4_8
	GFP			GA-GFP			GR-GFP			PA-GRP			PR-GFP
	File	Total GFP+ cells	Total cells	File	Total GFP+ cells	Total cells	File	Total GFP+ cells	Total cells	File	Total GFP+ cells	Total cells	File	Total GFP+ cells	Total cells
	1_1	11	11	1_1	8	9	1_1	8	8	1_1	9	10	1_1	6	8
	1_2	7	9	1_2	6	8	1_2	11	11	1_2	20	21	1_2	8	11
	1_3	5	6	1_3	5	6	1_3	10	12	1_3	10	11	1_3	8	13
	1_4	6	6	1_4	12	13	1_4	10	10	1_4	13	14	1_4	6	7
	1_5	7	8	1_5	6	7	1_5	13	15	1_5	6	7	1_5	11	17
	Avg:	36	40	Avg:	37	43	Avg:	52	56	Avg:	58	63	Avg:	39	56
			0.9			0.860465			0.928571			0.920635			0.696429
			90			86.0465			92.8571			92.0635			69.6429
	4_22
	GFP			GA-GFP			GR-GFP			PA-GRP			PR-GFP
	File	Total GFP+ cells	Total cells	File	Total GFP+ cells	Total cells	File	Total GFP+ cells	Total cells	File	Total GFP+ cells	Total cells	File	Total GFP+ cells	Total cells
	1_1	14	14	1_1	4	4	1_1	7	7	1_1	5	6	1_1	7	7
	1_2	5	5	1_2	4	5	1_2	8	10	1_2	10	11	1_2	5	5
	1_3	6	7	1_3	9	9	1_3	9	9	1_3	5	5	1_3	10	10
	1_4	8	8	1_4	12	13	1_4	10	10	1_4	8	9	1_4	9	10
	1_5	6	6	1_5	10	14	1_5	5	5	1_5	7	9	1_5	5	6
	Avg:	39	40	Avg:	39	45	Avg:	39	41	Avg:	35	40	Avg:	36	38
			0.975			0.866667			0.95122			0.875			0.947368
			97.5			86.6667			95.122			87.5			94.7368
	5_27
	GFP			GA-GFP			GR-GFP			PA-GRP			PR-GFP
	File	Total GFP+ cells	Total cells	File	Total GFP+ cells	Total cells	File	Total GFP+ cells	Total cells	File	Total GFP+ cells	Total cells	File	Total GFP+ cells	Total cells
	A1	5	5	1	10	10	A1	7	7	1	8	8	A1	8	8
	A2	6	6	2	7	7	A2	6	6	2	10	11	A2	6	7
	A3	4	4	3	7	7	A3	5	5	3	8	8	A3	6	6
	A4	5	5	4	7	8	A4	4	4	4	6	6	A4	10	10
	A5	9	9	5	7	8	B1	7	7	5	10	11	B1	5	5
				6	10	11	B2	5	5	6	5	6	B2	3	3
							B3	9	9				B3	8	8
							B4	5	6				B4	10	13
	Avg:	29	29	Avg:	48	51	Avg:	48	49	Avg:	47	50	Avg:	56	60
			1			0.941176			0.979592			0.94			0.933333
			100			94.1176			97.9592			94			93.3333
			0.958333			0.889436			0.953128			0.911878			0.859043
