# Supplementary material for: Glucose hypometabolism prompts RAN translation and exacerbates C9orf72-related ALS/FTD phenotypes
Source: EMBO Rep. 2024 Apr 29;25(5):21. doi: 10.1038/s44319-024-00140-7 (PMC11094177; doi:10.1038/s44319-024-00140-7)
Supplement: Supplementary file 9 — Figure EVs Source Data [file 44319_2024_140_MOESM9_ESM.zip › SD EV figures/Supplementary Figure 4 - EV4/Panel S4F/CHOP_GADD34_i3Neurons_gluc_dep_quant.xlsx]

## Sheet: Sheet2
	Target	Sample	Replicate	Cq	18S rRNA Cq	dCq	Average dCq	ddCq	Fold change		CHOP
	CHOP	Complete	1	28.639	10.551	18.088	18.6457		1		Treatment	Fold change
			2	29.266	10.384	18.882					Complete	1
			3	29.213	10.246	18.967					24 h gluc dep	8.54255
		24h glc dep	1	25.174	9.847	15.327	15.551	3.09467	8.54255		48 h gluc dep	9.73378
			2	25.355	9.65	15.705					72 h gluc dep	9.04842
			3	25.251	9.63	15.621					NTC
		48h glc gep	1	24.183	8.99	15.193	15.3627	3.283	9.73378		NaArs (HEKs)	10.239
			2	24.265	8.826	15.439
			3	24.318	8.862	15.456					GADD34
		72h glc dep	1	24.418	9.143	15.275	15.468	3.17767	9.04842		Treatment	Fold change
			2	24.639	8.989	15.65					Complete	1
			3	24.538	9.059	15.479					24 h gluc dep	2.50301
		NTC	1	n/a	39.449	#VALUE!	#VALUE!	#VALUE!	#VALUE!		48 h gluc dep	1.79005
			2	n/a	n/a	#VALUE!					72 h gluc dep	1.57207
			3	n/a	n/a	#VALUE!					NTC
		NaArs (HEKs)	1	25.801	10.743	15.058	15.2897	3.356	10.239		NaArs (HEKs)	3.54307
			2	26.034	10.559	15.475
			3	25.94	10.604	15.336
	GADD34	Complete	1	26.832	10.366	16.466	16.456		1
			2	27.017	10.552	16.465
			3	27.011	10.574	16.437
		24h glc dep	1	24.97	9.749	15.221	15.1323	1.32367	2.50301
			2	24.93	9.742	15.188
			3	24.943	9.955	14.988
		48h glc gep	1	24.552	8.856	15.696	15.616	0.84	1.79005
			2	24.635	8.938	15.697
			3	24.562	9.107	15.455
		72h glc dep	1	25.064	9.155	15.909	15.8033	0.652667	1.57207
			2	25.057	9.182	15.875
			3	24.995	9.369	15.626
		NTC	1	n/a	33.258	#VALUE!	#VALUE!	#VALUE!	#VALUE!
			2	n/a	33.978	#VALUE!
			3	n/a	33.239	#VALUE!
		NaArs (HEKs)	1	25.354	10.655	14.699	14.631	1.825	3.54307
			2	25.398	10.697	14.701
			3	25.374	10.881	14.493
	Vol	Amt
	20 ul	500 ng	25 ng/ul
1:5 dilution (5 into 25)	25 ul	125 ng	5 ng/ul
	Used 3 ul (= 15 ng) of the diluted sample per replicate
