# Supplementary material for: Glucose hypometabolism prompts RAN translation and exacerbates C9orf72-related ALS/FTD phenotypes
Source: EMBO Rep. 2024 Apr 29;25(5):21. doi: 10.1038/s44319-024-00140-7 (PMC11094177; doi:10.1038/s44319-024-00140-7)
Supplement: Supplementary file 9 — Figure EVs Source Data [file 44319_2024_140_MOESM9_ESM.zip › SD EV figures/Supplementary Figure 4 - EV4/Panel S4D/i3 glucose deprivation GFP intensity quantification.xlsx]

## Sheet: 10_25_21
	NORMO-GLUCOSE				GLUCOSE-DEPRIVED
	File name	Cell #	GFP intensity		File name	Cell #	GFP intensity
	i3Neurons_10_25_21_Comp_1	1	0.852568		i3Neurons_10_25_21_NG_1	1	1.73141
		2	1.30692			2	1.5725
		3	0.900313			3	1.53582
	i3Neurons_10_25_21_Comp_2	1	1.47315			4	1.37662
		2	1.67129			5	1.47724
		3	1.22981			6	1.15499
	i3Neurons_10_25_21_Comp_3	1	0.904085		i3Neurons_10_25_21_NG_2	1	1.36757
		2	0.747963			2	1.11389
		3	0.843316			3	1.97365
		4	0.97334			4	1.10193
		5	0.73322			5	1.50591
	i3Neurons_10_25_21_Comp_4	1	1.26422		i3Neurons_10_25_21_NG_3	1	1.37133
		2	1.05057			2	1.28195
		3	1.02657			3	1.23456
		4	0.89682			4	1.41533
	i3Neurons_10_25_21_Comp_5	1	1.51456		i3Neurons_10_25_21_NG_4	1	1.18232
		2	0.868961			2	1.64942
		3	0.835816			3	1.79976
		4	1.01871			4	1.30578
	i3Neurons_10_25_21_Comp_6	1	0.916817			5	0.902653
		2	0.599729			6	1.05055
		3	0.709415		i3Neurons_10_25_21_NG_5	1	1.36249
		4	0.584095			2	0.845108
	i3Neurons_10_25_21_Comp_7	1	1.26525			3	1.78631
		2	1.43484			4	1.39847
		3	1.07531			5	1.18917
		4	1.35516			6	1.4051
					i3Neurons_10_25_21_NG_6	1	0.912165
						2	0.971262
						3	1.04323
						4	1.00991
						5	1.31547
						6	0.801435
					i3Neurons_10_25_21_NG_7	1	1.86771
						2	1.30447
						3	1.17818
						4	1.71623
						5	1.57364
		average:	1.03899			average:	1.37377

## Sheet: 11_1_21
	NORMO-GLUCOSE				GLUCOSE-DEPRIVED
	File name	Cell #	GFP intensity		File name	Cell #	GFP intensity
	i3Neurons_11_1_21_Comp_1	1	1.00309		i3Neurons_11_1_21_NG_1	1	2.05847
		2	0.817387			2	2.02694
		3	1.26839		i3Neurons_11_1_21_NG_2	1	1.6562
		4	0.854895			2	1.0297
		5	0.716729			3	1.99117
	i3Neurons_11_1_21_Comp_2	1	0.879451			4	2.40751
		2	0.616108		i3Neurons_11_1_21_NG_3	1	0.901468
		3	0.761082			2	0.898721
		4	0.798258			3	1.12794
		5	0.739385			4	0.872348
	i3Neurons_11_1_21_Comp_3	1	0.762389			5	0.702881
		2	0.902629			6	0.736489
	i3Neurons_11_1_21_Comp_4	1	0.648086		i3Neurons_11_1_21_NG_4	1	2.12764
		2	0.672272			2	2.32825
	i3Neurons_11_1_21_Comp_5	1	0.722093			3	1.58134
		2	0.780361		i3Neurons_11_1_21_NG_5	1	1.40639
		3	0.953707			2	0.905521
	i3Neurons_11_1_21_Comp_6	1	1.16903			3	1.3885
		2	0.928848			4	1.5713
		3	0.841852			5	0.94816
		4	0.986286		i3Neurons_11_1_21_NG_6	1	1.56741
		5	1.18222			2	1.92162
		6	0.773677			3	1.68477
		7	1.03352			4	1.08751
	i3Neurons_11_1_21_Comp_7	1	1.02374			5	1.7274
		2	0.919626			6	0.897045
		3	0.748636		i3Neurons_11_1_21_NG_7	7	2.28701
		4	0.76058			8	2.8502
		5	0.907226			1	1.15249
		6	0.720492			2	1.8015
						3	1.2401
		average:	0.863069			average:	1.51239

## Sheet: 11_22_21
	NORMO-GLUCOSE				GLUCOSE-DEPRIVED
	File name	Cell #			File name	Cell #
	i3Neurons_11_22_21_Comp_1	1	1.39274		i3Neurons_11_22_21_NG_1	1	1.65381
		2	1.3945			2	1.30957
		3	0.96705			3	1.11987
		4	0.867847			4	1.58538
		5	0.886853			5	0.993061
		6	0.906345			6	1.73914
	i3Neurons_11_22_21_Comp_2	1	0.664835			7	1.44838
		2	0.6234			8	0.599889
		3	0.865724		i3Neurons_11_22_21_NG_2	1	1.212
	i3Neurons_11_22_21_Comp_3	1	2.00975			2	0.674526
		2	1.38406			3	0.690032
		3	1.87751			4	1.09882
		4	1.71774		i3Neurons_11_22_21_NG_3	1	0.843176
	i3Neurons_11_22_21_Comp_4	1	1.30391			2	1.21639
		2	0.957197			3	0.966832
		3	0.541007			4	1.1482
		4	0.689513			5	1.10022
	i3Neurons_11_22_21_Comp_5	1	1.15166			6	1.37088
		2	0.854243			7	1.25267
		3	0.940354		i3Neurons_11_22_21_NG_4	1	1.24159
		4	0.857213			2	0.802502
		5	0.934255			3	0.94689
	i3Neurons_11_22_21_Comp_6	1	0.857875			4	0.947019
		2	1.1583			5	0.931179
		3	1.62874			6	1.59195
		4	1.11375		i3Neurons_11_22_21_NG_5	1	0.7697
						2	1.54247
						3	1.76992
					i3Neurons_11_22_21_NG_7	1	1.55897
						2	2.90546
						3	1.29358
						4	1.39168
						5	1.76204
						6	1.59067
						7	1.64466
		average:	1.09794			average:	1.27752

## Sheet: AVERAGES
		Normo-glucose	Glucose-deprived
	10_25_21	1.03899	1.37377
	11_1_21	0.863069	1.51239
	11_22_21	1.09794	1.27752
