# Supplementary material for: Glucose hypometabolism prompts RAN translation and exacerbates C9orf72-related ALS/FTD phenotypes
Source: EMBO Rep. 2024 Apr 29;25(5):21. doi: 10.1038/s44319-024-00140-7 (PMC11094177; doi:10.1038/s44319-024-00140-7)
Supplement: Supplementary file 9 — Figure EVs Source Data [file 44319_2024_140_MOESM9_ESM.zip › SD EV figures/Supplementary Figure 4 - EV4/Panel S4C/i3Neuron ATF4 quantification glucose deprivation.xlsx]

## Sheet: Sheet1
		01_26_21			03_08_21			03_26_21			04_22_21
		Normo-glucose	Glucose-deprived		Normo-glucose	Glucose-deprived		Normo-glucose	Glucose-deprived		Normo-glucose	Glucose-deprived
		1.08453	1.77488		0.879772	0.94724		0.485389	3.34492		0.890845	1.96928
		1.2411	1.68988		1.20706	1.06079		0.615375	2.29331		0.869992	2.65462
		1.16224	1.42284		0.663052	1.12296		0.578079	1.19738		0.952604	2.76559
		1.27905	1.29073		0.69015	1.33847		0.567904	2.6454		0.952836	1.73957
		0.924675	3.07196		1.16161	1.67331		0.642278	4.89681		1.17244	1.99558
		1.18745	1.06968		1.23016	1.35591		0.620976	3.439		0.688944	3.38155
		0.960417	1.13282		1.66677	0.91274		0.470399	2.84828		0.667389	1.25971
		1.18898	0.981393		1.27704	0.778454		0.415845	4.91795		0.945586	1.64773
		1.44675	0.534358		1.19479	1.16793		0.402007	2.58364		1.01156	2.68066
		0.81629	1.06624		0.878264	1.54095		0.164893	2.48872		1.44851	1.96212
		1.18533	0.984512		1.31993	1.94385		0.857166	0.676865		1.89967	1.60689
		1.04402	1.00742		1.78102	1.97306		0.816011	0.675755		0.701142	2.80814
		1.38028	1.25778		1.15904	1.35849		0.767454	1.97933		1.20647	1.24368
		1.39557	1.34951		1.45593	2.38099		0.679613	2.25623		0.80977	1.28038
		1.70739	1.10085		0.95469	1.27631		0.718036	3.22699		0.865856	1.51464
		1.43598	0.993408		0.530219	1.72304		2.18434	3.11716		0.973315	2.08981
		1.11014	1.01476		1.32358	1.11496		0.994228	2.01918		0.58446	2.16159
		0.6941	1.88325		0.842971	2.06389		0.738358	1.88021		0.655406	1.46796
		0.220897	1.86117		1.06177	1.1555		0.701639	2.75608		0.792389	2.43487
		0.441265	1.67284		1.31105	1.9073		0.524362	2.09676		1.605	1.52714
		0.733442	1.31321		1.48232	0.755922		0.468626	0.809181		0.933542	1.68417
		0.8331	1.19327		1.17958	1.4791		0.609449	2.01265		0.449965	2.93563
		0.587837	1.58042		1.20308	0.871348		0.562194	1.54246		0.966374	2.35072
		0.606676	2.33105		1.2224	1.63676		0.515513	3.91157		0.776532	0.731746
		1.04126	1.90691		1.05658	1.2811		0.67999	2.3107		1.43465	1.81337
		0.623137	1.38866		1.0535	0.837891		1.01116	2.74707		0.476171	2.42023
		0.636803	1.47559		0.827464	1.71088		0.489912	1.72113		0.885748	1.83379
		0.929657	1.75182		0.856321	0.986973		0.719052	1.6714		1.22284	3.22648
		0.676548	1.23159		2.11419	0.880785		0.580059	2.04993		0.733656	2.80077
		0.728898	1.37976		1.7842	3.0431		0.505662	1.29605		0.985664	2.25722
		1.06512	1.15827		1.35515	2.00844		0.596551	0.759885		0.824224	2.00048
		0.880051	1.29512		1.65461	1.17418		0.567755	0.662696		0.872549	2.77639
		0.751871	1.89532		1.34849	2.38584		0.562625	0.8472		0.891625	2.3783
		0.86907	1.34402		1.21465	1.36945		0.427963	0.874102		0.83501	1.59223
		0.624527	1.26434		1.48815	2.20024		0.438979	1.64015		1.4032	1.73143
		0.81885	1.92291		1.2299	1.28687		0.562887	2.06535		1.01781	2.62722
		0.673065	1.4125		0.996076	2.05669		0.553794	1.24086		1.2148	2.58954
		0.870516	1.56637		2.0627	1.50595		0.450635	3.73152		0.603682	2.48153
		1.11312	1.66852		1.50316	2.74501		0.789417	2.61159		0.801754	2.23372
		1.46323	0.728923		0.947823	1.96944		0.581169	3.89459		0.998527	2.72259
		1.32117	2.57992		1.57949	2.01052		0.854221	3.04882		1.86865	2.54787
		1.50579	1.8318		1.18049	1.42019		0.725023	2.73216		0.940915	2.07509
		1.2495	2.65658		1.24425	1.732		0.755812	2.09848		1.13494	1.88535
		1.31469	1.53208		1.03418	1.93291		0.672231	3.09802		1.78473	1.85582
		0.785856	2.20918		1.09628	1.31446		0.514436	2.08248		1.36831	2.8832
		1.07008	1.61077		1.32851			0.539971	0.80185		1.15364	2.10494
		1.0597	1.68074		1.52225			0.549402	2.28828		1.44927	1.84493
		1.02681	1.0707		1.6838			0.910596	0.963216		0.883974	1.51868
		1.31403	1.50468		1.41287			0.649581	3.43506		0.621845	2.82321
		1.56112	1.63052		1.52725			0.563094	2.526		1.09514	3.05953
		1.59342	1.61789		1.27108			0.452758	2.3717		0.622305	3.00067
		1.95673	2.51657		0.83273			0.425192	1.93472		0.633179	1.89779
		1.69037	2.63878		1.2056			0.568083	3.58539		0.503967	2.33601
		1.52031	2.21892		0.866936			0.787758	2.34772		0.600071	2.43028
		1.89061	3.47003		1.55052			0.482906	3.81034		0.705766	3.08754
		2.39929	1.86754		1.25407			0.666806	3.32183		0.706436	2.81859
		1.50568	2.22272		2.17139			0.639838	3.17857		0.590395	2.51358
		1.26845	2.6912		1.05657			0.842931	2.50264		0.717575	1.30995
		2.43246	1.29232		1.59135			0.504854	2.31647		0.837823	3.71692
		1.63727	1.45258		1.26256			0.711533	1.99505		0.568929	3.64329
		1.52463			1.59233			0.732725	2.2976		0.449658	1.97574
		1.65416			1.20453			0.630836	1.71851		1.25267	1.17226
		3.21056			1.28423			0.688584	2.26999		0.317344	1.0336
		1.92619			1.53673			0.673574	1.40374		0.294959	1.25012
		1.98797			1.12214			0.467073	1.44513		0.571635	1.2579
		2.32048			2.0228			0.366879	2.01956		0.37114	1.29734
		2.10647			1.57151			0.678378	2.07691		0.256837	0.931652
					1.29322			0.656897	1.04622		0.211847	1.88351
					1.50844			0.869406	2.11802		0.221072	1.47417
					1.56851			0.5444	1.93673		0.474705	1.40254
					1.96384			0.628312	1.69466		0.151979	1.60046
					2.14648			0.691145	2.1243		0.200253	1.1582
					1.67805			0.545023	3.86453		0.48725	1.50789
					1.48301			0.488501	2.09696		0.618352	1.76542
					1.31891			0.376402	0.733927		0.197876	1.34321
								0.366996	2.34184		0.252093	1.65968
								0.702285	3.86113		0.341152	2.0474
									1.30817		0.415465	2.6009
									0.790382		0.242463	2.50993
									1.83163		0.258952	2.40517
									2.06177			1.75045
									1.88278			1.54154
									2.2747			1.97597
									2.23143			0.669191
	average:	1.24279	1.62107		1.32181	1.54205		0.630418	2.23345		0.804976	2.05889
