# Supplementary material for: Glucose hypometabolism prompts RAN translation and exacerbates C9orf72-related ALS/FTD phenotypes
Source: EMBO Rep. 2024 Apr 29;25(5):21. doi: 10.1038/s44319-024-00140-7 (PMC11094177; doi:10.1038/s44319-024-00140-7)
Supplement: Supplementary file 9 — Figure EVs Source Data [file 44319_2024_140_MOESM9_ESM.zip › SD EV figures/Supplementary Figure 4 - EV4/Panel S4E/TMM values - Copy.xlsx]

## Sheet: Sheet1
		833_comp_2	833_comp	4a_comp_2	4a_comp	4a_2DG_2	4a_2DG	833_2DG2	833_2DG	833_NG_2	833_NG	4a_NG_2	4a_NG
	ATF4	7.93623	7.59612	7.50084	7.4949	8.61625	8.57756	8.80818	8.78626	8.94602	8.72227	8.88019	8.75447
	ATF3	4.30182	4.73719	3.30387	4.10397	6.49034	5.80106	5.98945	5.14124	6.6386	6.49563	7.15704	7.01895
	ATF5	4.39544	4.76968	3.94225	4.3659	6.69605	6.42125	6.32998	6.35264	5.7641	6.10664	5.8135	6.0168
	DDIT3/CHOP	3.42382	2.99356	2.71955	3.3529	5.82523	5.38224	6.13445	5.16612	6.39511	5.45489	5.9543	5.88453
	ppp1r15a/GADD34	5.91005	6.3515	5.86786	5.78557	7.28263	6.70813	7.46763	6.71629	7.53107	7.51822	7.62222	7.32646
	trib3	4.74473	5.14636	4.90976	4.73509	6.8881	6.45204	7.22406	6.49089	7.01409	6.7628	6.93973	6.58127
	wars	7.11004	7.29582	7.18207	6.97577	8.96911	8.54778	9.15014	9.02629	8.93564	8.78857	8.52978	8.62772
	sesn2	5.2923	5.81324	4.75468	5.19531	7.72581	7.55573	7.90498	7.48855	8.03441	7.82294	7.7673	7.76306
