# Supplementary material for: Glucose hypometabolism prompts RAN translation and exacerbates C9orf72-related ALS/FTD phenotypes
Source: EMBO Rep. 2024 Apr 29;25(5):21. doi: 10.1038/s44319-024-00140-7 (PMC11094177; doi:10.1038/s44319-024-00140-7)
Supplement: Supplementary file 9 — Figure EVs Source Data [file 44319_2024_140_MOESM9_ESM.zip › SD EV figures/Supplementary Figure 4 - EV4/Panel S4E/C9_pool_NGvsC9_pool_comp_deg_up.xls]

gene_id	C9_4a_NG	C9_4a_NG_2	C9_833_NG	C9_833_NG_2	C9_4a_comp	C9_4a_comp_2	C9_833_comp	C9_833_com_2	C9_pool_NG	C9_pool_comp	log2FoldChange	pvalue	padj	gene_name	gene_chr	gene_start	gene_end	gene_strand	gene_length	gene_biotype	gene_description	tf_family	C9_4a_NG_count	C9_4a_NG_2_count	C9_833_NG_count	C9_833_NG_2_count	C9_4a_comp_count	C9_4a_comp_2_count	C9_833_comp_count	C9_833_com_2_count	C9_4a_NG_fpkm	C9_4a_NG_2_fpkm	C9_833_NG_fpkm	C9_833_NG_2_fpkm	C9_4a_comp_fpkm	C9_4a_comp_2_fpkm	C9_833_comp_fpkm	C9_833_com_2_fpkm
ENSG00000100889	697.786416802582	725.606187196648	715.815303005446	765.723375994642	84.2415980238055	121.115206254146	96.2590355851412	90.0269072456467	726.232820749829	97.910686777185	2.89021931282753	8.86128892392928e-58	1.32006621099774e-53	PCK2	14	24094053	24110598	+	4189	protein_coding	phosphoenolpyruvate carboxykinase 2, mitochondrial [Source:HGNC Symbol;Acc:HGNC:8725]	-	959	651	775	688	85	116	106	74	7.95007430035692	8.24932287220366	8.13644470650495	8.70539819242088	0.954153554795365	1.37514205128984	1.08894044711804	1.02218759567894
ENSG00000078081	336.159879627521	300.942658284324	342.667712793575	343.90773718364	14.8661643571421	5.22048302819597	3.63241643717514	6.08289913821937	330.919496972265	7.45049074018316	5.47173227154355	3.0575962752121e-52	2.27745058559173e-48	LAMP3	3	183122213	183163839	-	3816	protein_coding	lysosomal associated membrane protein 3 [Source:HGNC Symbol;Acc:HGNC:14582]	-	462	270	371	309	15	5	4	5	4.2043276142651	3.7558053116752	4.27571627471048	4.29200951839401	0.18483857015528	0.0650671181781466	0.0451086936135581	0.0758177488508389
ENSG00000128965	3166.59696133977	3047.32306573831	2841.09402844484	3638.2990059978	436.074154476169	430.167801523348	590.26767104096	602.207014683718	3173.32826538018	514.679160431049	2.62456451391237	3.39043386531438e-51	1.68357644305295e-47	CHAC1	15	40952962	40956519	+	2058	protein_coding	ChaC glutathione specific gamma-glutamylcyclotransferase 1 [Source:HGNC Symbol;Acc:HGNC:28680]	-	4352	2734	3076	3269	440	412	650	495	73.4355677706963	70.5181342756539	65.7331275019214	84.1938003485398	10.0534937749764	9.94149685740881	13.5917885858928	13.9177514246187
ENSG00000165349	1291.52334705379	926.234626052865	1282.00211686653	1629.38811403511	72.3486665380917	58.4694099157948	138.939928721949	98.5429660391539	1282.28705100207	92.0752428037474	3.79733643340993	1.08510311940396e-44	4.04119529244018e-41	SLC7A3	X	70925582	70931125	-	2265	protein_coding	solute carrier family 7 member 3 [Source:HGNC Symbol;Acc:HGNC:11061]	-	1775	831	1388	1464	73	56	153	81	27.2140445729415	19.4751356399836	26.9503615029622	34.2596903543988	1.51552938369437	1.22777773829556	2.90691176036299	2.06931239724494
ENSG00000151012	1972.5745317537	1717.60235709683	1217.34783143378	2197.0028258916	187.313670899991	138.864848550013	206.139632809689	270.08072173694	1776.13188654398	200.599718499158	3.14809476937621	6.12857739938111e-39	1.82594835037161e-35	SLC7A11	4	138164097	138242349	-	9645	protein_coding	solute carrier family 7 member 11 [Source:HGNC Symbol;Acc:HGNC:11059]	-	2711	1541	1318	1974	189	133	227	222	9.76090815536672	8.48101986439809	6.00975148640932	10.8481449475829	0.921444706560719	0.684777280554036	1.01281995557957	1.33186433539629
ENSG00000172216	1061.59581033886	1291.82422574641	1314.3292595829	1274.35067661899	124.875780599994	202.554741494004	251.544838274378	191.003032940088	1235.52499307179	192.494598327116	2.68093941475445	9.05083408228294e-36	2.24717125539615e-32	CEBPB	20	50190734	50192689	+	1956	protein_coding	CCAAT enhancer binding protein beta [Source:HGNC Symbol;Acc:HGNC:1834]	C/EBP	1459	1159	1423	1145	126	194	277	157	25.9029592405607	31.4530133442771	31.994798907518	31.0275296472381	3.02908459263058	4.92530141674383	6.09423985528203	4.64451156948096
ENSG00000175197	1263.87383314503	1343.09593789856	933.792608178717	1823.04489808027	200.197680009514	127.379785887982	150.745282142768	217.767789148254	1340.95181932564	174.022634297129	2.94735001581779	2.04333694420769e-33	4.34851292255172e-30	DDIT3	12	57516588	57521737	-	1307	protein_coding	DNA damage inducible transcript 3 [Source:HGNC Symbol;Acc:HGNC:2726]	TF_bZIP	1737	1205	1011	1638	202	122	166	179	46.151643537419	48.9394554919942	34.0187932089545	66.4276475729387	7.26750750879547	4.63536755961324	5.46564128188028	7.92477043627382
ENSG00000065911	9753.00222192055	10521.8470155704	7919.22633286283	12676.728564795	1186.31991569994	943.863331497831	1475.6691776024	2032.90489199291	10217.7010337872	1409.68932919827	2.85794712121011	3.00300649438897e-33	5.59197346836407e-30	MTHFD2	2	74198562	74217565	+	4870	protein_coding	methylenetetrahydrofolate dehydrogenase (NADP+ dependent) 2, methenyltetrahydrofolate cyclohydrolase [Source:HGNC Symbol;Acc:HGNC:7434]	-	13404	9440	8574	11390	1197	904	1625	1671	95.5803020594244	102.894155429833	77.4279664545166	123.96678149011	11.5577925873227	9.21805729621757	14.3592920481352	19.8543985620671
ENSG00000130766	4598.55073429856	4700.27848142591	4822.28606063411	5609.36891717005	770.067313699963	567.988553467721	1202.32984070497	827.274282797835	4932.62104838216	841.914997667622	2.55002073267167	3.64489549105928e-32	6.03311201447889e-29	SESN2	1	28259527	28282491	+	3453	protein_coding	sestrin 2 [Source:HGNC Symbol;Acc:HGNC:20746]	-	6320	4217	5221	5040	777	544	1324	680	63.5599344522205	64.8268167170359	66.4967546340228	77.3649984431205	10.5811811052158	7.82352104804444	16.5006111985262	11.3951902773278
ENSG00000101255	2083.9002061758	2696.22329773993	2346.02692855978	2843.63840939871	561.941012699973	664.045441186527	760.991243588191	569.359359337333	2492.44721046855	639.084264203006	1.96234870011799	3.0133876904054e-30	4.48904364239693e-27	TRIB3	20	362835	397559	+	3434	protein_coding	tribbles pseudokinase 3 [Source:HGNC Symbol;Acc:HGNC:16228]	-	2864	2419	2540	2555	567	636	838	468	28.962474440826	37.39239228064	32.5294530459711	39.4367553884337	7.76412422374327	9.19722389094499	10.50152455642	7.88596434826599
ENSG00000168209	1395.57283360516	1567.13102795467	890.38187367387	1302.17492720019	183.349360404753	186.893292409416	188.885654733107	301.711797255681	1288.81516560847	215.210026200739	2.58492853159645	2.84945498278136e-28	3.85893917077217e-25	DDIT4	10	72273920	72276036	+	2058	protein_coding	DNA damage inducible transcript 4 [Source:HGNC Symbol;Acc:HGNC:24944]	-	1918	1406	964	1170	185	179	208	248	32.364296641589	36.2649951688257	20.6003689570391	30.133602449615	4.22703715538781	4.31924256668975	4.3493723474857	6.9729340470817
ENSG00000236404	1002.65868858598	798.055345672504	738.906119231428	871.455528203204	210.108456247609	255.803668381602	216.128778011921	175.187495180718	852.76892042328	214.307099455463	1.99156799262632	5.51125835060647e-27	6.84176797074872e-24	VLDLR-AS1	9	2421597	2643359	-	5989	antisense	VLDLR antisense RNA 1 [Source:HGNC Symbol;Acc:HGNC:49621]	-	1378	716	800	783	212	245	238	144	7.99020358918373	6.34609227884234	5.87460958002346	6.92975709851879	1.66452857513286	2.03147604365045	1.7101384375264	1.39128923908938
ENSG00000051108	3810.53958789898	3738.37657735416	3438.68435237326	4553.16036510767	1086.22107569519	936.554655258357	1210.50277768861	1343.10412971884	3885.19022068352	1144.09565959025	1.76396337214392	2.16072424515348e-26	2.47602377538857e-23	HERPUD1	16	56932048	56944863	+	5155	protein_coding	homocysteine inducible ER protein with ubiquitin like domain 1 [Source:HGNC Symbol;Acc:HGNC:13744]	-	5237	3354	3723	4091	1096	897	1333	1104	35.2790470059743	34.5367973521633	31.7619897944795	42.0640778871712	9.99750412090469	8.64099407573708	11.1278203126822	12.3922352936854
ENSG00000140105	8412.00079734583	7925.93793725863	9247.41008218132	10559.8595805773	2673.92742903797	3192.84742004465	3352.72037151265	2968.45477945105	9036.30209934076	3046.98750001158	1.56824449588984	1.27416473902857e-25	1.35580229409347e-22	WARS	14	100333788	100376805	-	6358	protein_coding	tryptophanyl-tRNA synthetase [Source:HGNC Symbol;Acc:HGNC:12729]	-	11561	7111	10012	9488	2698	3058	3692	2440	63.1448329027301	59.3687395734542	69.2538070519232	79.0978566670603	19.9540533507021	23.8845405484604	24.9890527158664	22.2064200144736
ENSG00000106105	9162.17576681763	9851.9709502783	10559.8920764661	10992.8049196208	3368.67284332841	3921.62685078081	4260.82448080644	3826.14355793999	10141.7109282957	3844.31693321391	1.39939553771639	8.86979724975834e-25	8.80889130864333e-22	GARS	7	30594681	30634033	+	4152	protein_coding	glycyl-tRNA synthetase [Source:HGNC Symbol;Acc:HGNC:4162]	-	12592	8839	11433	9877	3399	3756	4692	3145	105.317444106966	113.003907960472	121.100571846651	126.089311111646	38.4949293615761	44.9229401670079	48.630561386034	43.8301091348049
ENSG00000162772	2786.05233570082	3074.07352425247	1913.7668488094	2140.24135470595	340.93070259046	200.466548282725	563.93265187144	414.853721226561	2478.53351586716	380.045905992797	2.70468168003377	1.81755280950411e-22	1.69225526269892e-19	ATF3	1	212565334	212620777	+	4040	protein_coding	activating transcription factor 3 [Source:HGNC Symbol;Acc:HGNC:785]	TF_bZIP	3829	2758	2072	1923	344	192	621	341	32.912959999593	36.2376954210436	22.5554616947103	25.2294906145457	4.00393284483692	2.36004235692173	6.61483262184522	4.88407428706175
ENSG00000132837	195.729453722518	154.929738894522	99.7523260962427	158.04174330122	15.8572419809516	4.17638642255678	12.713457530113	8.51605879350712	152.113315503626	10.3157861817821	3.86802140736917	1.23085743732567e-21	1.07859313199062e-18	DMGDH	5	78997606	79236038	-	5254	protein_coding	dimethylglycine dehydrogenase [Source:HGNC Symbol;Acc:HGNC:24475]	-	269	139	108	142	16	4	14	7	1.77797296199539	1.40434045076062	0.904017884391448	1.43254686628108	0.143198880083756	0.0378067945135603	0.114669149581782	0.0770934033994522
ENSG00000184575	6521.64718853133	5680.0140245071	5581.5120981444	6873.70286357981	2744.29394032844	2502.69956371715	2376.50845402183	2509.80418442931	6164.21904369066	2533.32653562418	1.28292006995018	2.00099267832852e-21	1.65604377383666e-18	XPOT	12	64404350	64451127	+	7364	protein_coding	exportin for tRNA [Source:HGNC Symbol;Acc:HGNC:12826]	-	8963	5096	6043	6176	2769	2397	2617	2063	42.2671103131318	36.7335848278012	36.0896067405414	44.4533065599703	17.6814909550973	16.1641989884257	15.2932070114197	16.2104359748869
ENSG00000105281	932.079666239945	1146.9259087947	911.625424601774	1147.47209396871	64.4200455476159	147.217621395126	187.06944651452	210.46831018239	1034.52577340128	152.293855909913	2.76557124503869	2.50791313646444e-21	1.96633589441635e-18	SLC1A5	19	46774883	46788594	-	3332	protein_coding	solute carrier family 1 member 5 [Source:HGNC Symbol;Acc:HGNC:10943]	-	1281	1029	987	1031	65	141	206	173	13.3507934729097	16.3929855368411	13.0273324192259	16.4007699003674	0.917314104468102	2.1014257706159	2.66054648970915	3.00434883693641
ENSG00000100219	4266.75656739347	4272.27114519931	4017.80202332089	4912.64968261679	1083.24784282376	957.436587371141	1414.82620227972	1619.267750594	4367.36985463262	1268.69459576715	1.78368527506841	4.27290674428464e-21	3.18267458848042e-18	XBP1	22	28794555	28800597	-	3028	protein_coding	X-box binding protein 1 [Source:HGNC Symbol;Acc:HGNC:12801]	TF_bZIP	5864	3833	4350	4414	1093	917	1558	1331	67.2513538348236	67.1940196619555	63.1795780920608	77.2657493749315	16.9736013693927	15.0388074479181	22.142171332902	25.4349818307332
ENSG00000182199	3518.03683549581	3739.49117979225	4340.1498178356	5082.93409617374	619.423514880923	602.443741453815	1084.27630649678	1173.99953367634	4170.15298232435	870.035774126964	2.26117530920813	1.31248506486113e-20	9.31051905296964e-18	SHMT2	12	57229327	57234935	+	4838	protein_coding	serine hydroxymethyltransferase 2 [Source:HGNC Symbol;Acc:HGNC:10852]	-	4835	3355	4699	4567	625	577	1194	965	34.7051203768919	36.8107218682941	42.7152464356655	50.0352081267693	6.07468636930335	5.92256564499483	10.6205519401731	11.5417243108013
ENSG00000092621	4139.42327965578	4183.10295015211	4124.94341060944	5169.74575798708	637.262912109493	640.031219256826	1057.94128732726	1360.13624730585	4404.3038496011	923.842916499857	2.2536685719152	3.12581211185873e-20	2.11660104683452e-17	PHGDH	1	119648411	119744226	+	9217	protein_coding	phosphoglycerate dehydrogenase [Source:HGNC Symbol;Acc:HGNC:8923]	-	5689	3753	4466	4645	643	613	1165	1118	21.4342991158974	21.6140748252143	21.3094610822502	26.7120177035258	3.28043240047137	3.30271288660662	5.4393244189047	7.01877730518277
ENSG00000168003	6745.0261561626	7589.32800095542	6724.96931765503	8349.50111440669	2007.923265838	1874.15340712235	3069.39188941299	2115.6323202727	7352.20614729494	2266.77522066151	1.69720998925579	8.26719280988244e-20	5.35462483864429e-17	SLC3A2	11	62856102	62888875	+	5178	protein_coding	solute carrier family 3 member 2 [Source:HGNC Symbol;Acc:HGNC:11026]	-	9270	6809	7281	7502	2026	1795	3380	1739	62.1699658444443	69.8021760505425	61.8404042963092	76.7936971535541	18.3986984807728	17.2148142420708	28.090746375201	19.4333101969926
ENSG00000196517	1126.35388238832	1315.23087694631	1206.26423964531	1347.80669815336	390.484583780934	411.374062621842	525.792279281101	479.332452091687	1248.91392428332	451.745844443891	1.4664053619755	8.77925491261136e-20	5.44935668471548e-17	SLC6A9	1	43991500	44031467	-	5159	protein_coding	solute carrier family 6 member 9 [Source:HGNC Symbol;Acc:HGNC:11056]	-	1548	1180	1306	1211	394	394	579	394	10.4200156010734	12.141271005604	11.1332249534399	12.4419708155565	3.59120668841177	3.79254399881047	4.82971673900885	4.4191621891154
ENSG00000110619	3747.23675342367	3547.77956044076	3453.46247475789	3731.78848795063	1778.98433473801	1809.41941757272	1650.9332706961	1603.45221283463	3620.06681914324	1710.69730896036	1.0813461782671	2.35136297636099e-19	1.40113017035398e-16	CARS	11	3000922	3057613	-	10037	protein_coding	cysteinyl-tRNA synthetase [Source:HGNC Symbol;Acc:HGNC:1493]	-	5150	3183	3739	3353	1795	1733	1818	1318	17.8182991344543	16.8337312018676	16.3830545109133	17.7068045011155	8.40950118404588	8.57421901172084	7.79468518082436	7.59837517250788
ENSG00000086619	656.312145939446	731.179199387099	530.165140548549	1077.35498250409	197.224447138086	151.394007817683	156.193906798531	180.053814491293	748.752867094796	171.216544061398	2.12818936564082	4.48217674535286e-19	2.56811488367391e-16	ERO1B	1	236215555	236281985	-	5361	protein_coding	endoplasmic reticulum oxidoreductase 1 beta [Source:HGNC Symbol;Acc:HGNC:14355]	-	902	656	574	968	199	145	172	148	5.84283565803697	6.49539708145611	4.70879106246795	9.57062088467133	1.74548843821175	1.34314261631532	1.38067437374772	1.59744220790862
ENSG00000166436	2206.14016240399	2096.56718604746	2709.01455963222	2079.02800342731	358.77009981903	370.654295001914	743.73726551161	296.845477945105	2272.68747787775	442.501784569415	2.35904135953618	4.77186669948018e-19	2.63283326748727e-16	TRIM66	11	8612037	8682694	-	11752	protein_coding	tripartite motif containing 66 [Source:HGNC Symbol;Acc:HGNC:29005]	-	3032	1881	2933	1868	362	355	819	244	8.95942946834507	8.49619920437566	10.975987795734	8.42511140315545	1.44845996201465	1.5000871962827	2.99902953933857	1.20139906783546
ENSG00000196305	7605.79918126944	7329.62563288043	6564.2572367222	8489.73533733594	3338.94051461412	3449.6951850319	2961.32750040703	3225.15312308391	7497.354347052	3243.77908078424	1.20871503996472	8.13004094174913e-19	4.3254721396156e-16	IARS	9	92210207	92293756	-	7401	protein_coding	isoleucyl-tRNA synthetase [Source:HGNC Symbol;Acc:HGNC:5330]	-	10453	6576	7107	7628	3369	3304	3261	2651	49.0471172674396	47.1649169451888	42.2317663758652	54.6299550536016	21.4052504718063	22.1691768757096	18.9613397080959	20.7266240780662
ENSG00000087074	3421.26353681516	4270.04194032313	3901.42430954194	3946.5917024375	1156.58758698566	1256.04821658395	1750.82472271842	1300.5238357513	3884.83037227943	1365.99609050983	1.50738491617115	9.37917719209164e-19	4.81798629760652e-16	PPP1R15A	19	48872392	48876057	+	3093	protein_coding	protein phosphatase 1 regulatory subunit 15A [Source:HGNC Symbol;Acc:HGNC:14375]	-	4702	3831	4224	3546	1167	1203	1928	1069	52.7916997715267	65.7476002067867	60.0602761625398	60.7672208049821	17.7419210904741	19.3145965683978	26.8247531418496	19.9989425255883
ENSG00000128165	462.765548578146	546.155194664144	725.051629495838	579.857382112222	20.812630099999	31.3228981691758	107.156284896667	24.3315965528775	578.457438712588	45.9058524296797	3.64493429012293	1.31060412618292e-18	6.5080232225823e-16	ADM2	22	50481556	50486440	+	4276	protein_coding	adrenomedullin 2 [Source:HGNC Symbol;Acc:HGNC:28898]	-	636	490	785	521	21	30	118	20	5.16514312034483	6.08283529430651	8.0737499614672	6.45818660928445	0.230935822543866	0.348404288542293	1.18755281980016	0.270645958479702
ENSG00000107731	1904.17836576888	1833.5210106582	2431.92476492044	1630.50108405836	233.894319219036	361.257425551161	628.408043631299	279.813360358091	1950.03130635147	375.843287189897	2.37392930598125	1.70188300669933e-17	8.17837133896771e-15	UNC5B	10	71212570	71302864	+	6841	protein_coding	unc-5 netrin receptor B [Source:HGNC Symbol;Acc:HGNC:12568]	-	2617	1645	2633	1465	236	346	692	230	13.284556888877	12.7642113179711	16.9267899115525	11.3508555601178	1.62219149399368	2.51163451386819	4.35306476326202	1.94543843915814
ENSG00000153879	4814.65351405911	4459.52435479845	4619.08687784546	5118.54913691767	2023.78050781895	1637.14347764226	2005.09387332068	2339.48300855917	4752.95347090517	2001.37521683526	1.24806505999358	8.45860807659196e-17	3.93774639115595e-14	CEBPG	19	33373330	33382686	+	4411	protein_coding	CCAAT enhancer binding protein gamma [Source:HGNC Symbol;Acc:HGNC:1837]	C/EBP	6617	4001	5001	4599	2042	1568	2208	1923	52.093917460789	48.1481014891051	49.8612465740697	55.2633127197884	21.7684941395153	17.6526103293367	21.5412368410325	25.226179027398
ENSG00000155961	2572.86003108856	3035.06243891931	2719.17451877165	3149.70516579191	1405.34807056184	1381.33980926065	1344.90218586409	1257.94354178377	2869.20053864286	1347.38340186759	1.08991086926914	3.25697078414615e-16	1.47027556883107e-13	RAB39B	X	155258241	155264589	-	3505	protein_coding	RAB39B, member RAS oncogene family [Source:HGNC Symbol;Acc:HGNC:16499]	-	3536	2723	2944	2830	1418	1323	1481	1034	35.0337942249859	41.2389209149331	36.9396791244276	42.7965712890988	19.0238282245249	18.744409168982	18.1834237890335	17.0703239727078
ENSG00000069869	446.030316475477	482.622855693009	611.444813664006	457.430679554939	133.795479214279	145.129428183848	199.782904044633	150.85589862784	499.382166346858	157.39092751765	1.66389487446123	8.07041969615848e-16	3.53603065334332e-13	NEDD4	15	55826922	55993746	-	9122	protein_coding	neural precursor cell expressed, developmentally down-regulated 4, E3 ubiquitin protein ligase [Source:HGNC Symbol;Acc:HGNC:7727]	-	613	433	662	411	135	139	220	124	2.3336372439376	2.51968065768133	3.19162058003884	2.38815393505112	0.695910529863292	0.756701624479834	1.03786588638605	0.786576313795996
ENSG00000260916	884.784445080229	944.068265062306	910.701791952735	1176.40931457316	317.144839619032	272.50921407183	334.182312220113	433.102418641219	978.990954167108	339.234696138048	1.53000661798749	1.6115068531764e-15	6.85903359764826e-13	CCPG1	15	55340032	55408510	-	8790	protein_coding	cell cycle progression 1 [Source:HGNC Symbol;Acc:HGNC:24227]	-	1216	847	986	1057	320	261	368	356	4.80405134673387	5.11495961308794	4.9332301279741	6.37377421995297	1.71187011595006	1.47452305107162	1.8016381438338	2.34352920461591
ENSG00000130513	153.527564072309	290.911236341513	84.9742037116142	205.899454300885	13.8750867333327	8.35277284511355	21.7944986230508	25.5481763805214	183.82811460658	17.3926336455046	3.40490337875155	3.91821988401756e-15	1.62138115589471e-12	GDF15	19	18374731	18389176	+	2087	protein_coding	growth differentiation factor 15 [Source:HGNC Symbol;Acc:HGNC:30142]	-	211	261	92	185	14	8	24	21	3.51093627542125	6.63843537791445	1.93869153286893	4.6985066122156	0.315438932182581	0.190356395183753	0.494877167693353	0.582245435736543
ENSG00000111981	191.363741000082	137.096099885081	150.552121793403	225.932914719349	28.7412510904748	44.8961540424853	39.9565808089265	26.7647562081652	176.236219349479	35.089685537513	2.32346437086118	6.7646674376017e-15	2.72360137345817e-12	ULBP1	6	149964007	149973710	+	3142	protein_coding	UL16 binding protein 1 [Source:HGNC Symbol;Acc:HGNC:14893]	-	263	123	163	203	29	43	44	22	2.9067823099808	2.07800507759903	2.28152251523153	3.42452562464582	0.434011787134818	0.679613831165864	0.602636067193735	0.405159239435113
ENSG00000071537	7272.54977679021	7144.60162815747	8310.84657605548	11320.0181064557	3288.39555579984	3168.83319811495	3528.89256871565	3256.78419860265	8512.00402186471	3310.72638030827	1.36222220542112	8.33818584731087e-15	3.26878827808921e-12	SEL1L	14	81471549	81533861	-	9559	protein_coding	SEL1L, ERAD E3 ligase adaptor subunit [Source:HGNC Symbol;Acc:HGNC:10717]	-	9995	6410	8998	10171	3318	3035	3886	2677	36.3105876489725	35.5953478686171	41.3977619127648	56.3977471018891	16.3220095404557	15.7668947213578	17.4943962492627	16.2048552731211
ENSG00000140961	177.538984045704	244.09793394173	176.413835966503	231.497764835589	59.4646574285686	38.6315744086502	59.026767104096	40.1471343122479	207.387129697382	49.3175333133906	2.06313350825897	1.00927211096617e-14	3.85516067617001e-12	OSGIN1	16	83948282	83966332	+	3460	protein_coding	oxidative stress induced growth inhibitor 1 [Source:HGNC Symbol;Acc:HGNC:30093]	-	244	219	191	208	60	37	65	33	2.44893167364355	3.35981751465233	2.42773122253586	3.18638170025987	0.815426570765954	0.531037950856004	0.808436442478827	0.551883091172742
ENSG00000128272	8807.8254175133	9652.45711386018	8659.97971739233	10168.094132394	3705.63923542363	3745.17452442779	4081.01986716627	5069.48814179203	9322.08909528994	4150.33044220243	1.16754570606961	1.67155202575213e-14	6.22527763190738e-12	ATF4	22	39519695	39522685	+	2514	protein_coding	activating transcription factor 4 [Source:HGNC Symbol;Acc:HGNC:786]	TF_bZIP	12105	8660	9376	9136	3739	3587	4494	4167	167.210082499829	182.852243113517	164.019566825852	192.62000091596	69.9358566720028	70.8542715262948	76.9265789660943	95.9107913209926
ENSG00000116717	1176.55957869632	1300.74104525113	1226.58415792417	1141.90724385247	564.914245571401	563.812167045165	547.586777904152	414.853721226561	1211.44800643103	522.79172793682	1.2110244467228	1.80821350062021e-14	6.56998939481447e-12	GADD45A	1	67685061	67688338	+	2069	protein_coding	growth arrest and DNA damage inducible alpha [Source:HGNC Symbol;Acc:HGNC:4095]	-	1617	1167	1328	1026	570	540	603	341	27.1401641450578	29.9404303956723	28.2280527047378	26.2843615938918	12.9546019241551	12.9608416048928	12.5419609983193	9.53681011103405
ENSG00000103257	12103.2109041649	12629.5602259988	13010.2894943674	11693.976034267	3429.12857838079	3532.17881687739	6135.15136238881	3394.25771912641	12359.2591646995	4122.67911919335	1.58375335182833	2.19522845822386e-14	7.78626627194304e-12	SLC7A5	16	87830023	87869488	-	4745	protein_coding	solute carrier family 7 member 5 [Source:HGNC Symbol;Acc:HGNC:11063]	-	16634	11331	14086	10507	3460	3383	6756	2790	121.737231537493	126.759260374534	130.555388832791	117.36891194701	34.2885870550815	35.4050910010576	61.2719988802427	34.0233625974835
ENSG00000169136	1147.45482721342	1007.60060403344	1208.11150494338	967.170950202535	347.868245957126	249.539088747767	482.203282035	343.075511395573	1082.5844715982	355.671532033866	1.60498184000531	2.8636017621731e-14	9.92071522118435e-12	ATF5	19	49928702	49933935	+	2954	protein_coding	activating transcription factor 5 [Source:HGNC Symbol;Acc:HGNC:790]	TF_bZIP	1577	904	1308	869	351	239	531	282	18.5389077365258	16.2444724976738	19.4733463529903	15.5926470519754	5.587355862855	4.01779102161855	7.73557595077678	5.52392615784523
ENSG00000112715	2891.55705982634	2922.48759267222	3310.2994141568	3252.09840793073	282.457122785701	280.861986916943	1103.34649279195	481.765611746974	3094.11061864652	537.107803560392	2.52546500901089	7.01139424276677e-13	2.3210831118777e-10	VEGFA	6	43770184	43786487	+	14431	protein_coding	vascular endothelial growth factor A [Source:HGNC Symbol;Acc:HGNC:12680]	-	3974	2622	3584	2922	285	269	1215	396	9.5630048671024	9.6445936468668	10.9223203347604	10.7323381540512	0.92866299567171	0.925669143903266	3.6231680309342	1.58784463623396
ENSG00000177425	719.614980414759	664.303053101693	591.124895385142	825.823757250035	308.225141004747	291.302952973335	223.393610886271	300.495217428037	700.216671537907	280.854230573098	1.31898567911094	1.25985108864237e-12	4.08000036250118e-10	PAWR	12	79574979	79691097	-	11668	protein_coding	pro-apoptotic WT1 regulator [Source:HGNC Symbol;Acc:HGNC:8614]	-	989	596	640	742	311	279	246	247	2.94349167518132	2.71142448143518	2.41227540450878	3.37068406469666	1.25335378205121	1.18742917908842	0.907292479602698	1.22492579387823
ENSG00000031698	9235.66526431196	9334.7954190045	8401.36257566133	9807.49184486161	4372.63447624741	5472.11031015501	4624.97422863324	4884.56800799016	9194.82877595985	4838.57175575646	0.926263412155252	2.56395477626967e-12	7.95734047960193e-10	SARS	1	109213918	109238169	+	3836	protein_coding	seryl-tRNA synthetase [Source:HGNC Symbol;Acc:HGNC:10537]	-	12693	8375	9096	8812	4412	5241	5093	4015	114.907565170034	115.892115587058	104.28340149349	121.76050846448	54.0837270792452	67.8477570633096	57.1351934440705	60.5642297394905
ENSG00000134684	5683.43034582374	5539.57411730775	5787.48217888016	5703.97136914613	2681.85605002844	3460.13615108829	3023.9866839483	2936.82370393231	5678.61450278944	3025.70064724934	0.908292927008891	3.15057517123613e-12	9.57839149508257e-10	YARS	1	32775237	32818153	-	8212	protein_coding	tyrosyl-tRNA synthetase [Source:HGNC Symbol;Acc:HGNC:12840]	-	7811	4970	6266	5125	2706	3314	3330	2414	33.0309175435942	32.1258865773133	33.5571280489907	33.0792376422977	15.4948921896912	20.0402667198079	17.4503409699737	17.009735959331
ENSG00000072041	4085.57948941241	4692.47626435928	4597.84332691756	4412.92614217842	1874.12778662372	2259.42505460322	2496.37819644861	2344.34932786975	4447.20630571692	2243.57009138632	0.987006182338971	3.49061988840491e-12	1.03999528955136e-09	SLC6A15	12	84859488	84913615	-	8781	protein_coding	solute carrier family 6 member 15 [Source:HGNC Symbol;Acc:HGNC:13621]	-	5615	4210	4978	3965	1891	2164	2749	1927	22.2059176119731	25.4498831323414	24.9318353639616	23.9336963919559	10.1264508461484	12.2380778977869	13.4722268536001	12.6983409763745
ENSG00000106948	623.569300521181	524.977748340432	810.025833207453	860.325827970724	217.045999614275	202.554741494004	312.387813597062	231.150167252336	704.724677509948	240.784680489419	1.54786677285572	5.03220801181802e-12	1.46989809317751e-09	AKNA	9	114334156	114394405	-	10601	protein_coding	AT-hook transcription factor [Source:HGNC Symbol;Acc:HGNC:24108]	-	857	471	877	773	219	194	344	190	2.80735237524813	2.35842324297325	3.63827979099436	3.86494414890152	0.971419881351121	0.90877177352617	1.39643341527432	1.03708896569781
ENSG00000198759	392.914145019181	391.225455769621	513.539752865842	616.585392879407	80.2772875285676	146.173524789487	129.858887629011	180.053814491293	478.566186633513	134.09087860959	1.83803835991996	5.9030261616264e-12	1.69110347557209e-09	EGFL6	X	13569605	13633575	+	2607	protein_coding	EGF like domain multiple 6 [Source:HGNC Symbol;Acc:HGNC:3235]	-	540	351	556	554	81	140	143	148	7.19309290094702	7.14683505568021	9.37944401935503	11.2636538799499	1.46101170389251	2.66677845918627	2.36049796706898	3.2849588326038
ENSG00000136010	1292.25096584086	1359.81497446991	1535.07746270329	1752.92778661564	533.199761609498	659.86905476397	753.726410713841	670.335485031775	1485.01779740743	654.282678029771	1.18199052628238	8.00693061063381e-12	2.25055179823796e-09	ALDH1L2	12	105019784	105084577	-	8507	protein_coding	aldehyde dehydrogenase 1 family member L2 [Source:HGNC Symbol;Acc:HGNC:26777]	-	1776	1220	1662	1575	538	632	830	551	7.24985748345753	7.61256601082773	8.59207228159926	9.81329124633004	2.97382597262922	3.68927118174807	4.19865590420684	3.74786909175398
ENSG00000173812	15482.2725513299	16804.8609590843	14961.0016491383	15587.1451755886	8274.50708118532	8824.70451086247	9173.66771208581	9602.4645795931	15708.8200837853	8968.83597093167	0.808596177656089	8.80705259311266e-12	2.42960486073332e-09	EIF1	17	41688885	41692668	+	3623	protein_coding	eukaryotic translation initiation factor 1 [Source:HGNC Symbol;Acc:HGNC:3249]	-	21278	15077	16198	14005	8349	8452	10102	7893	203.95079909004	220.899266851319	196.623940683677	204.892160613817	108.361706137015	115.84867962042	119.990718694864	126.061658308011
ENSG00000116584	2065.70973649899	1793.39532288695	3305.6812509116	2783.53802814331	856.291066971387	721.470754496683	1057.94128732726	927.033828664632	2487.08108461021	890.68423436499	1.48131373032439	1.16416913095494e-11	3.15320500797014e-09	ARHGEF2	1	155946851	156007070	-	9135	protein_coding	Rho/Rac guanine nucleotide exchange factor 2 [Source:HGNC Symbol;Acc:HGNC:682]	-	2839	1609	3579	2501	864	691	1165	762	10.7924434458981	9.34964596427588	17.2304445288544	14.5116135046581	4.44748915838455	3.75637922212928	5.48815031954512	4.82675957452608
ENSG00000134109	620.658825372891	577.364062930666	569.881344457239	925.991059342358	262.635570309511	240.142219297015	266.074504023079	266.430982254009	673.473823025788	258.820818970903	1.37886012486965	1.36022146104395e-11	3.61843198306639e-09	EDEM1	3	5187646	5219957	+	6758	protein_coding	ER degradation enhancing alpha-mannosidase like protein 1 [Source:HGNC Symbol;Acc:HGNC:18967]	-	853	518	617	832	265	230	293	219	4.38322520179975	4.06873351195544	4.01522893053182	6.52552866700157	1.84390012512406	1.69008902878354	1.86576979228307	1.87514637424213
ENSG00000100292	627.935013243616	297.598850970054	249.380815240607	1139.68130380598	19.8215524761895	29.2347049578974	19.0701862951695	59.6124115545499	578.648995815064	31.9347138209516	4.18574284253834	3.08479111129774e-11	8.0621286289478e-09	HMOX1	22	35380361	35394214	+	2405	protein_coding	heme oxygenase 1 [Source:HGNC Symbol;Acc:HGNC:5013]	-	863	267	270	1024	20	28	21	49	12.4611652616921	5.89310059215697	4.93732844552252	22.5681229395665	0.391043095613333	0.578153134561215	0.375761982475686	1.17893604583162
ENSG00000149428	9103.23864506476	9646.88410166973	10901.6361566107	15513.6891540542	3737.35371938553	3933.11191344284	4982.767247695	5221.56062024751	11291.3620143498	4468.69837519272	1.33727233195335	6.22306287949692e-11	1.57127063925196e-08	HYOU1	11	119044189	119057202	-	7694	protein_coding	hypoxia up-regulated 1 [Source:HGNC Symbol;Acc:HGNC:16931]	-	12511	8655	11803	13939	3771	3767	5487	4292	56.4680489931384	59.7121300942756	67.4657822739307	96.0262566228751	23.0469817397108	24.3132699563226	30.6896123436631	32.2787552146277
ENSG00000139514	8689.22355522047	9213.30375325268	11654.3967655777	10455.240398392	3626.35302551887	4264.09053743047	5764.64488579694	3929.55284328971	10003.0411181107	4396.160323009	1.18597183530766	1.14654823993927e-10	2.84668818839589e-08	SLC7A1	13	29509410	29595688	-	7692	protein_coding	solute carrier family 7 member 1 [Source:HGNC Symbol;Acc:HGNC:11057]	-	11942	8266	12618	9394	3659	4084	6348	3230	53.9138979189649	57.0431893026272	72.1430639014444	64.7324200062719	22.3682929138865	26.3661301664203	35.5145459768798	24.2981100014511
ENSG00000224032	902.24729596997	859.358479767459	1044.62852606343	821.371877157043	480.672647547596	427.03551170643	494.916739565113	405.12108260541	906.901544739476	451.936495356137	1.00417751888542	2.1068324309364e-10	5.06217463284833e-08	EPB41L4A-AS1	5	112160526	112164276	+	3344	lincRNA	EPB41L4A antisense RNA 1 [Source:HGNC Symbol;Acc:HGNC:30749]	-	1240	771	1131	738	485	409	545	333	12.877108563172	12.2387139115617	14.874407368516	11.6977047639567	6.82001260168634	6.07375085489433	7.01356551151235	5.76218518909862
ENSG00000150961	1175.83195990925	1451.2123743933	1415.92885097722	2316.09061837914	451.931396457121	617.061093932763	444.971013553954	694.667081584652	1589.76595091473	552.157646382123	1.5260932244641	2.69268577005617e-10	6.36713332008361e-08	SEC24D	4	118722823	118838683	-	9920	protein_coding	SEC24 homolog D, COPII coat complex component [Source:HGNC Symbol;Acc:HGNC:10706]	-	1616	1302	1533	2081	456	591	490	571	5.65708396794999	6.96701885315749	6.79631998181803	11.1191341797423	2.16153801460298	2.95852840068496	2.12565624159213	3.33068593568652
ENSG00000166986	6327.37297238295	5571.89758801236	6356.43989068836	6085.72008712021	3440.03043224269	3457.00386127137	3896.67473297963	3403.99035774756	6085.35763455097	3549.42484606031	0.777724332082341	2.84367470420148e-10	6.61909719820148e-08	MARS	12	57475445	57517569	+	7028	protein_coding	methionyl-tRNA synthetase [Source:HGNC Symbol;Acc:HGNC:6898]	-	8696	4999	6882	5468	3471	3311	4291	2798	42.9685520363831	37.7571371622997	43.0651784084914	41.238923135817	23.2237617858685	23.3952323035404	26.2745560185219	23.0369619198126
ENSG00000135069	1621.13465759766	1352.01275740328	1577.5645645591	2623.2703447956	407.332903385695	340.375493438377	414.095473837966	840.656660901917	1793.49558108891	500.615132890989	1.84214457519081	3.83400874079282e-10	8.78695818639857e-08	PSAT1	9	78297143	78330093	+	2188	protein_coding	phosphoserine aminotransferase 1 [Source:HGNC Symbol;Acc:HGNC:19129]	-	2228	1213	1708	2357	411	326	456	691	35.3615106248638	29.4280277492123	34.3307968528856	57.0982539586409	8.83291826038568	7.39895211037525	8.96863086405143	18.2742674555601
ENSG00000172432	1603.67180670792	1313.00167207013	1811.24362476604	1685.03661519751	671.950628942825	660.91315136961	924.449983261073	734.8142158969	1603.2384296854	748.031994867602	1.0995301096537	4.12152784819764e-10	9.30278793251519e-08	GTPBP2	6	43605316	43629162	-	4624	protein_coding	GTP binding protein 2 [Source:HGNC Symbol;Acc:HGNC:4670]	-	2204	1178	1961	1514	678	633	1018	604	16.5522373593741	13.5230650997191	18.6510421483849	17.3547600249423	6.89479845670572	6.79807291689542	9.4741133637687	7.55837369754931
ENSG00000128228	205.916116741534	237.410319313189	391.620243192657	730.108335250705	40.6341825761885	54.2930234932381	69.9240164156214	110.708764315593	391.263753624521	68.8899967001602	2.50861382547396	5.32770026855328e-10	1.18118756033066e-07	SDF2L1	22	21642261	21644298	+	1099	protein_coding	stromal cell derived factor 2 like 1 [Source:HGNC Symbol;Acc:HGNC:10676]	-	283	213	424	656	41	52	77	91	8.94235040871094	10.2879675252657	16.9672515838244	31.6385600895125	1.75426771805972	2.3496630380939	3.01509955911261	4.7912953948948
ENSG00000228409	422.746515289155	318.776297293766	306.646039481043	336.116947020904	167.492118423801	149.305814606405	138.031824612655	137.473520523758	346.071449771217	148.075819541655	1.22605126140771	5.39174022303045e-10	1.18118756033066e-07	CCT6P1	7	65751142	65763354	+	1670	transcribed_unprocessed_pseudogene	chaperonin containing TCP1 subunit 6 pseudogene 1 [Source:HGNC Symbol;Acc:HGNC:33094]	-	581	286	332	302	169	143	152	113	12.0815485085371	9.09069811007946	8.74308997696144	9.58519681666152	4.7586081136695	4.25225695621514	3.91683918773344	3.91535567023623
ENSG00000102580	1514.17469589799	1736.55059854436	1704.10223747748	2840.29949932896	605.54842814759	546.062524749298	622.959418975536	957.448324355729	1948.7817578122	683.004674057038	1.51303923775339	6.83280471902334e-10	1.4751926362216e-07	DNAJC3	13	95677139	95794989	+	5591	protein_coding	DnaJ heat shock protein family (Hsp40) member C3 [Source:HGNC Symbol;Acc:HGNC:9439]	-	2081	1558	1845	2552	611	523	686	787	12.9254457342661	14.7919569692371	14.5127666896425	24.1936693438963	5.13879656648623	4.64528250088225	5.28011337564505	8.14506373839559
ENSG00000186594	534.799808498329	323.234707046126	437.801875644621	577.631442065726	165.509963176183	154.526297634601	191.609967060989	201.952251388883	468.3669583137	178.399619815164	1.39386090222019	7.12024996307541e-10	1.51529090999906e-07	MIR22HG	17	1711493	1717174	-	2986	lincRNA	MIR22 host gene [Source:HGNC Symbol;Acc:HGNC:28219]	-	735	290	474	519	167	148	211	166	8.54792054072408	5.1553228524624	6.9812288308927	9.21272520870579	2.62988268095548	2.46134133953352	3.04089396257454	3.21682571440436
ENSG00000026559	272.129426365136	590.739292187748	705.655343866013	458.543649578187	35.6787944571411	43.8520574368461	170.723572547231	81.5108484521396	506.766927999271	82.9413182233396	2.60785298237898	8.10061164229182e-10	1.69964523429889e-07	KCNG1	20	51003656	51023129	-	5437	protein_coding	potassium voltage-gated channel modifier subfamily G member 1 [Source:HGNC Symbol;Acc:HGNC:6248]	-	374	530	764	412	36	42	188	67	2.38877480571924	5.17445018478113	6.17984184658751	4.0165062404982	0.311352871235998	0.383609974789329	1.4880144228396	0.713057770247993
ENSG00000104635	1242.77288831993	1506.9424962978	1521.2229729677	2074.57612333432	672.941706566634	776.80787459556	767.347972353248	667.902325376487	1586.37862022994	721.249969722982	1.13626295679083	9.03466815696493e-10	1.86929793797648e-07	SLC39A14	8	22367249	22434129	+	6942	protein_coding	solute carrier family 39 member 14 [Source:HGNC Symbol;Acc:HGNC:20858]	-	1708	1352	1647	1864	679	744	845	549	8.54409754186788	10.3380768429232	10.4340358628692	14.2321942197743	4.59933318871431	5.32216408781471	5.23818369096768	4.57611555051933
ENSG00000006652	2436.06769911892	2407.54126627459	2709.93819228126	2934.90195130504	1408.32130343327	1524.38104423322	1369.42099681503	1586.42009524761	2622.11227724495	1472.13585993228	0.832995349136498	1.24995591524534e-09	2.51629638775809e-07	IFRD1	7	112422968	112481017	+	7489	protein_coding	interferon related developmental regulator 1 [Source:HGNC Symbol;Acc:HGNC:5456]	-	3348	2160	2934	2637	1421	1460	1508	1304	15.5247480030935	15.3100847315824	17.2297753199939	18.6636620638507	8.92236436422783	9.68119480659631	8.66535052886372	10.0754164939966
ENSG00000113407	3970.61572105494	4144.09186481895	3834.92275881111	4617.71262645606	2347.86289080465	2400.37809636451	2435.53522112593	2584.01555391559	4141.83574278527	2441.94794055267	0.762184627494177	1.34703889071223e-09	2.67557844732535e-07	TARS	5	33440696	33469539	+	5718	protein_coding	threonyl-tRNA synthetase [Source:HGNC Symbol;Acc:HGNC:11572]	-	5457	3718	4152	4149	2369	2299	2682	2124	33.1415444577034	34.5153997848592	31.9342358973429	38.4600502069617	19.4818689217096	19.9661695244138	20.1847440578998	21.4941169955172
ENSG00000120254	1536.73087829724	1619.5173425449	1720.72762516019	1531.44675198928	816.647962019008	771.587391567364	949.876898321299	600.990434856074	1602.1056494979	784.775671690936	1.02844339902109	1.44628536780036e-09	2.834909621595e-07	MTHFD1L	6	150865549	151101887	+	5021	protein_coding	methylenetetrahydrofolate dehydrogenase (NADP+ dependent) 1 like [Source:HGNC Symbol;Acc:HGNC:21055]	-	2112	1453	1863	1376	824	739	1046	494	14.6071884836014	15.3611265350485	16.3179639293415	14.5257570316873	7.71696796891909	7.30893586429833	8.96499574146024	5.6930628014225
ENSG00000187735	3274.28454182651	3014.99959503369	3067.38402745946	3932.12309213528	1811.68989632372	1781.22880922046	1406.65326529607	1849.20133801869	3322.19781411373	1712.19332721474	0.956505109337433	1.65519694453712e-09	3.20226868607395e-07	TCEA1	8	53966552	54022529	-	4415	protein_coding	transcription elongation factor A1 [Source:HGNC Symbol;Acc:HGNC:11612]	-	4500	2705	3321	3533	1828	1706	1549	1520	35.3952306394279	32.5225234282108	33.0812188926896	42.4153927309464	19.4695175874147	19.1888192880217	15.0983446325393	19.9215041909172
ENSG00000247400	201.550404019098	218.462077865658	215.206407226153	270.45171564927	93.1612966380907	81.4395352398571	86.2698903829095	105.842445005017	226.417651190045	91.6782918164686	1.30501168336817	1.7435491139169e-09	3.3299552756436e-07	DNAJC3-DT	13	95648733	95676925	-	3010	lincRNA	DNAJC3 divergent transcript [Source:HGNC Symbol;Acc:HGNC:39808]	-	277	196	233	243	94	78	95	87	3.19577514113263	3.4565054775355	3.40433869124551	4.27907936037646	1.46849024294529	1.28685033830492	1.35820627979959	1.67248412468357
ENSG00000166123	1911.45455363961	1841.32322772483	2261.05272484817	2603.23688437713	891.969861428528	932.3782688358	1068.83853663878	1237.26168471382	2154.26684764743	1032.61208790423	1.0611242476957	2.56822320480239e-09	4.79029497137293e-07	GPT2	16	46884378	46931297	+	6354	protein_coding	glutamic--pyruvic transaminase 2 [Source:HGNC Symbol;Acc:HGNC:18062]	-	2627	1652	2448	2339	900	893	1177	1017	14.3574000971694	13.8009984206918	16.9436721011594	19.5116310117348	6.66047198973135	6.97917651275581	7.97146010285374	9.26153536727268
ENSG00000143575	1820.50220525554	1541.49517187859	1561.86280952543	1632.72702410485	992.068701433286	808.130772764736	960.774147632824	896.619332973536	1639.1468026911	914.398238701095	0.842145815364236	2.57248840511401e-09	4.79029497137293e-07	HAX1	1	154272511	154275875	+	2155	protein_coding	HCLS1 associated protein X-1 [Source:HGNC Symbol;Acc:HGNC:16915]	-	2502	1383	1691	1467	1001	774	1058	737	40.318370515002	34.0661127350942	34.5095795743156	36.0822326472717	21.8422065799308	17.8358421510054	21.1274468410023	19.7892557147201
ENSG00000113805	241.569437308089	286.452826589153	187.497427754975	372.844957788089	74.3308217857107	82.4836318454963	50.8538301204519	111.925344143236	272.091162360076	79.8984069737239	1.77226638642642	3.07466148095343e-09	5.65472001009423e-07	CNTN3	3	74262568	74521140	-	5109	protein_coding	contactin 3 [Source:HGNC Symbol;Acc:HGNC:2173]	-	332	257	203	335	75	79	56	92	2.25665475594966	2.67020678020893	1.74744481925924	3.47551740214405	0.690295540920484	0.767876050673587	0.471694430927918	1.04198429142931
ENSG00000044574	19308.8197525444	20566.6441876383	16516.3990301205	26566.5944549304	8753.19757348529	8463.44708531131	8116.63452886785	12153.6324781623	20739.6143563084	9371.72791645669	1.14604722523381	4.58276345747109e-09	8.32553990560327e-07	HSPA5	9	125234853	125241330	-	3908	protein_coding	heat shock protein family A (Hsp70) member 5 [Source:HGNC Symbol;Acc:HGNC:5238]	-	26537	18452	17882	23870	8832	8106	8938	9990	235.808909623426	250.632025887726	201.235626793202	323.748993559566	106.270864280949	103.00349911858	98.4225062323837	147.917711916677
ENSG00000140044	594.464549038279	446.955577674126	581.888568894749	483.028990089643	200.197680009514	172.275939930467	293.317627301892	155.722217938416	526.584421424199	205.378366295072	1.35611636596493	5.81701873624572e-09	1.04404973631148e-06	JDP2	14	75427716	75474111	+	6235	protein_coding	Jun dimerization protein 2 [Source:HGNC Symbol;Acc:HGNC:17546]	TF_bZIP	817	401	630	434	202	165	323	128	4.55038915277917	3.41393767608802	4.44372757981137	3.68946873756881	1.52343742004742	1.31415750728751	2.22933168684347	1.18790786818587
ENSG00000110680	71.3066411331106	72.4491584758558	82.2033057644963	63.4392913251375	13.8750867333327	22.9701253240623	14.5296657487006	17.0321175870142	72.3495991746501	17.1017488482774	2.08626891693586	6.22574734616921e-09	1.10410664542718e-06	CALCA	11	14966668	14972354	-	2128	protein_coding	calcitonin related polypeptide alpha [Source:HGNC Symbol;Acc:HGNC:1437]	-	98	65	89	57	14	22	16	14	1.5992538054262	1.6213971552282	1.8393387411617	1.41975626926071	0.309361396365154	0.513394239219151	0.323561606822064	0.380684907387897
ENSG00000184164	664.315952597244	753.471248148901	795.247710822824	1016.14163122545	406.341825761885	374.830681424471	375.046997138333	419.720040537137	807.294135698604	393.984886215456	1.03435549318678	6.5482802149337e-09	1.1476438866102e-06	CRELD2	22	49918167	49927540	+	5165	protein_coding	cysteine rich with EGF like domains 2 [Source:HGNC Symbol;Acc:HGNC:28150]	-	913	676	861	913	410	359	413	345	6.13851600336954	6.9474278260961	7.33121845669622	9.36938348302827	3.7327013013507	3.45162858259217	3.44102913865037	3.86507580705156
ENSG00000269893	474.407449171307	498.22728982627	581.888568894749	614.35945283291	247.769405952369	199.422451677086	273.339336897429	291.97915863453	542.220690181309	253.127588290354	1.09896802668802	7.02574104579208e-09	1.21700539952517e-06	SNHG8	4	118278709	118279823	+	923	lincRNA	small nucleolar RNA host gene 8 [Source:HGNC Symbol;Acc:HGNC:33098]	-	652	447	630	552	250	191	301	240	24.5306375379907	25.7071242004759	30.0180297509468	31.6991735611318	12.7364388536033	10.276177570282	14.0337397680473	15.0459213667502
ENSG00000090520	1715.72509991709	1992.90915930508	1667.15693151591	2535.345712959	892.960939052338	859.291506441057	938.979649009773	1121.68660108765	1977.78422592427	953.229673897705	1.0529422955442	8.29729948027583e-09	1.42074563629505e-06	DNAJB11	3	186567403	186585800	+	5731	protein_coding	DnaJ heat shock protein family (Hsp40) member B11 [Source:HGNC Symbol;Acc:HGNC:14889]	-	2358	1788	1805	2278	901	823	1034	922	14.2881609274282	16.5609322191863	13.8512871615867	21.0685125059094	7.39271714447749	7.13131073817852	7.76423648462465	9.30914424375665
ENSG00000116990	225.561823992493	333.266128988937	217.977305173271	294.937056160727	55.5003469333307	24.0142219297015	51.7619342297457	114.358503798524	267.935578578857	61.4087517228255	2.13158176896846	1.19483500154786e-08	2.02266557023392e-06	MYCL	1	39895426	39902256	-	5063	protein_coding	MYCL proto-oncogene, bHLH transcription factor [Source:HGNC Symbol;Acc:HGNC:7555]	bHLH	310	299	236	265	56	23	57	94	2.12626165491048	3.13480791489193	2.0499695533388	2.77426862016313	0.520103536610742	0.225589999141204	0.484479664491026	1.07430889922146
ENSG00000197063	2232.3344387386	2468.84440036955	2331.24880617515	2586.54233402841	1131.81064639042	1298.85617741516	1511.08523786486	1462.32895282794	2404.74249482793	1351.02025362459	0.831674304991404	1.87856744211402e-08	3.14438417810928e-06	MAFG	17	81918270	81927714	-	5220	protein_coding	MAF bZIP transcription factor G [Source:HGNC Symbol;Acc:HGNC:6781]	TF_bZIP	3068	2215	2524	2324	1142	1244	1664	1202	20.4102250303019	22.5242791603632	21.2648431081167	23.5980536279266	10.2873924572124	11.8344972019905	13.7180203695411	13.3242634711491
ENSG00000165959	488.232206125686	705.543343311027	393.467508490735	560.936891717005	140.733022580946	275.641503888747	203.415320481808	172.75433552543	537.044987411113	198.136045619233	1.43733009160937	2.13402506492656e-08	3.53228571024567e-06	CLMN	14	95181940	95319906	-	15701	protein_coding	calmin [Source:HGNC Symbol;Acc:HGNC:19972]	-	671	633	426	504	142	264	224	142	1.48408285298506	2.14005073819317	1.19323400309279	1.70142882379527	0.425275866450893	0.834980911578895	0.613944805454616	0.523323548886081
ENSG00000033627	14511.6290893751	15021.4970581401	15911.4196449998	15105.2291555222	8975.19896121862	9846.87508778324	10320.6032021239	8692.46286851548	15137.4437370093	9458.7850299103	0.67832067283963	2.33826320773361e-08	3.78620728321821e-06	ATP6V0A1	17	42458844	42522611	+	10955	protein_coding	ATPase H+ transporting V0 subunit a1 [Source:HGNC Symbol;Acc:HGNC:865]	-	19944	13477	17227	13572	9056	9431	11365	7145	63.2212130156335	65.3023063764776	69.1577104654038	65.6662222326947	38.8717183417061	42.7509034360455	44.6442655393753	37.739756898179
ENSG00000166750	734.894974943282	991.99616990018	1021.53770983745	1511.41329157082	305.251908133319	423.903221889513	395.93339165209	525.562485542154	1064.96053656293	412.662751804269	1.36799653274842	2.38266855460518e-08	3.81662510300573e-06	SLFN5	17	35243036	35273655	+	10709	protein_coding	schlafen family member 5 [Source:HGNC Symbol;Acc:HGNC:28286]	-	1010	890	1106	1358	308	406	436	432	3.27518167908208	4.41152517326159	4.54202524429045	6.72142588879997	1.35241975275292	1.88268234055336	1.75204878666522	2.33423230541776
ENSG00000233016	1144.54435206513	1444.52475976476	946.723465265267	915.974329133125	535.181916857117	621.23748035532	452.235846428305	441.618477434727	1112.94172655707	512.568430268867	1.11823927110404	3.39099813835987e-08	5.37401056033478e-06	SNHG7	9	136721366	136728184	-	4345	antisense	small nucleolar RNA host gene 7 [Source:HGNC Symbol;Acc:HGNC:28254]	-	1573	1296	1025	823	540	595	498	363	12.5719279257663	15.8329884310454	10.3747447336391	10.0396972670023	5.84404681557004	6.80028507092499	4.93228526265882	4.83421644419668
ENSG00000139269	387.820813509673	317.661694855676	313.111468024318	245.966375137814	11.8929314857137	6.26457963383516	29.9674356066949	0	316.14008788187	12.0312366815609	4.7011428852309	4.50349896461665e-08	7.0619604290415e-06	INHBE	12	57452323	57459280	+	3015	protein_coding	inhibin subunit beta E [Source:HGNC Symbol;Acc:HGNC:24029]	-	533	285	339	221	12	6	33	0	6.13907350392839	5.01770606813522	4.94487954670141	3.88521914612947	0.187155949243794	0.0988243275493761	0.471015553015601	0
ENSG00000167797	657.039764726519	751.24204327272	874.680118640203	1202.00762510787	238.849707338084	309.052595269201	389.576662887034	436.752158124151	871.242387936828	343.557780904617	1.34262616296493	5.46703934828638e-08	8.48359220535648e-06	CDK2AP2	11	67506497	67508649	-	2019	protein_coding	cyclin dependent kinase 2 associated protein 2 [Source:HGNC Symbol;Acc:HGNC:30833]	-	903	674	947	1080	241	296	429	359	15.5315347284779	17.7203073922617	20.6279939485501	28.3529335198572	5.6129404020051	7.28040142629728	9.14386062429246	10.2888628164154
ENSG00000183010	1626.22798910716	1681.93507907795	2148.36954166538	2038.96108259038	722.495587757108	743.396783215106	1163.28136400534	944.065946251647	1873.87342311022	893.3099203073	1.0684407404594	5.79863604077143e-08	8.90538980405896e-06	PYCR1	17	81932384	81942412	-	2886	protein_coding	pyrroline-5-carboxylate reductase 1 [Source:HGNC Symbol;Acc:HGNC:9721]	-	2235	1509	2326	1832	729	712	1281	776	26.8933027808825	27.7549587814135	35.4451418650784	33.6464853721401	11.877934029255	12.2513402323686	19.1012341091807	15.5587478157371
ENSG00000143333	588.643598741698	832.608021253297	602.208487173614	579.857382112222	182.358282780944	383.183454269584	227.93413143274	231.150167252336	650.829372320208	256.156508933901	1.34508238013844	6.41141730944361e-08	9.74600853661035e-06	RGS16	1	182598623	182604408	-	2427	protein_coding	regulator of G protein signaling 16 [Source:HGNC Symbol;Acc:HGNC:9997]	-	809	747	652	521	184	367	251	190	11.575551353561	16.337985232197	11.8146580022373	11.3783296008654	3.56498538670812	7.50924409799632	4.45053857459454	4.52994648758239
ENSG00000172292	3715.94914557955	3726.11595053517	3995.63483974395	3883.15241111236	2102.0756400999	1977.51897108063	2674.3666018702	1854.06765732926	3830.21308674276	2152.007217595	0.831321382470044	6.87016814339261e-08	1.03378681648606e-05	CERS6	2	168455862	168775137	+	7241	protein_coding	ceramide synthase 6 [Source:HGNC Symbol;Acc:HGNC:23826]	Homeobox	5107	3343	4326	3489	2121	1894	2945	1524	24.4923383908174	24.5067377182636	26.2743089848802	25.5395349549541	13.7737383368257	12.9891688137281	17.5023101737467	12.178552330699
ENSG00000096070	2687.82379944602	3211.16962413755	2968.55533401226	2576.52560381918	1672.9390289904	1582.85045414902	1859.79721583367	1386.90100351402	2861.01859035375	1625.62192562178	0.814980324840135	7.79039196307254e-08	1.16053469073892e-05	BRPF3	6	36196744	36232790	+	6613	protein_coding	bromodomain and PHD finger containing 3 [Source:HGNC Symbol;Acc:HGNC:14256]	-	3694	2881	3214	2315	1688	1516	2048	1140	19.3981944805933	23.1255680409545	21.3742401697566	18.5550887390451	12.0028292202912	11.3841500807257	13.3272349482264	9.97506135674803
ENSG00000120889	1657.51559695128	1486.87965241218	1776.14558410254	2408.46713030873	512.387131509499	540.842041721102	914.460838058841	957.448324355729	1832.25199094368	731.284583911293	1.32526037973036	8.28950407669105e-08	1.22266081416304e-05	TNFRSF10B	8	23020133	23069179	-	5158	protein_coding	TNF receptor superfamily member 10b [Source:HGNC Symbol;Acc:HGNC:11905]	-	2278	1334	1923	2164	517	518	1007	787	15.3368200756565	13.7284708360377	16.3961273065782	22.2375266555628	4.71323303062412	4.9871032065655	8.40149855821749	8.82881957374365
ENSG00000115902	6376.85104990389	6183.81432652382	7571.94045682406	7346.71512346022	3105.04619539509	3183.4505505939	4700.34686970463	3354.11058481416	6869.830239178	3585.73855012695	0.937831824565439	8.69818134988545e-08	1.270360858522e-05	SLC1A4	2	64988477	65023865	+	6939	protein_coding	solute carrier family 1 member 4 [Source:HGNC Symbol;Acc:HGNC:10942]	-	8764	5548	8198	6601	3133	3049	5176	2757	43.8599792747985	42.4411593242531	51.9582316399133	50.4223878051436	21.2311351392748	21.8202876186437	32.1000718589369	22.9905375456984
ENSG00000196365	2647.07714736996	2504.51167838843	3469.16422979155	3016.14876300215	1281.46336758565	1211.15206254146	1887.04033911248	1405.14970092868	2909.22545463802	1446.20136754207	1.00807989385785	8.86900327697811e-08	1.27690403804283e-05	LONP1	19	5691834	5720572	-	5085	protein_coding	lon peptidase 1, mitochondrial [Source:HGNC Symbol;Acc:HGNC:9479]	-	3638	2247	3756	2710	1293	1160	2078	1155	24.8447526986756	23.456315194898	32.4846327743364	28.2480775382504	11.9568635980377	11.3283580193769	17.585843760834	13.1431745016753
ENSG00000244405	1506.17088924019	1543.72437675477	1681.93505390054	2086.81879359005	663.03093032854	725.64714091924	856.342175064039	1065.72392901603	1704.66227837139	827.686043831963	1.04270557316394	8.91441363740714e-08	1.27690403804283e-05	ETV5	3	186046308	186110318	-	5802	protein_coding	ETS variant 5 [Source:HGNC Symbol;Acc:HGNC:3494]	ETS	2070	1385	1821	1875	669	695	943	876	12.3895508282685	12.6712576768249	13.8030657460442	17.1290828762926	5.42198236359527	5.94849381119015	6.99427321027515	8.73646273500744
ENSG00000052841	2302.18584229757	2264.87215419906	2345.10329591074	2953.82244170026	1469.76811610945	1467.99982752871	1516.53386252062	1365.00256661643	2466.49593352691	1454.8260931938	0.761151472374697	1.34913540543909e-07	1.87832431166599e-05	TTC17	11	43358932	43494933	+	11284	protein_coding	tetratricopeptide repeat domain 17 [Source:HGNC Symbol;Acc:HGNC:25596]	-	3164	2032	2539	2654	1483	1406	1670	1122	9.73725039418659	9.55890839764083	9.89561883763702	12.4666108804563	6.17999012079471	6.18759923595777	6.36886463056084	5.75359153186471
ENSG00000165030	1346.09475608423	2223.63186398973	2037.53362378066	1788.54282735958	772.049468947582	798.733903313983	1091.54113937113	918.517769871125	1848.95076780355	895.210570375955	1.04576902352599	1.38048426593089e-07	1.88976037169605e-05	NFIL3	9	91409045	91423862	-	2085	protein_coding	nuclear factor, interleukin 3 regulated [Source:HGNC Symbol;Acc:HGNC:7787]	TF_bZIP	1850	1995	2206	1607	779	765	1202	755	30.8126187109179	50.7907369630666	46.5310426409602	40.852663847581	17.5687598181319	18.2202910379254	24.8088728231252	20.9531894349329
ENSG00000143013	2185.03921757889	2257.06993713243	2786.59970215152	2763.50456772485	997.024089552333	1176.69687455537	1548.3175063459	1410.01602023925	2498.05335614692	1283.01362267321	0.961153315340186	1.38272055121749e-07	1.88976037169605e-05	LMO4	1	87328468	87348923	+	5833	protein_coding	LIM domain only 4 [Source:HGNC Symbol;Acc:HGNC:6644]	-	3003	2025	3017	2483	1006	1127	1705	1159	17.8783031277613	18.4281069809951	22.7471331110604	22.5629201357978	8.10990396725328	9.59471046064526	12.5788526951835	11.4974282127055
ENSG00000163833	34.9257017794827	50.157109714054	16.6253876827071	46.7447409764171	0	0	4.54052054646892	0	37.1132350381652	1.13513013661723	4.90655199883379	1.45042353375476e-07	1	FBXO40	3	121593119	121630295	+	5929	protein_coding	F-box protein 40 [Source:HGNC Symbol;Acc:HGNC:29816]	-	48	45	18	42	0	0	5	0	0.281140056487231	0.402882809618051	0.133516331157381	0.375472732366468	0	0	0.0362908531854735	0
ENSG00000111181	135.337094395496	221.805885179928	266.929835572353	230.384794812341	57.4825021809496	44.8961540424853	84.453682164322	92.4600669009345	213.61440249003	69.8231013221728	1.61323507250746	1.76176808958395e-07	2.38591447550292e-05	SLC6A12	12	190077	214570	-	5280	protein_coding	solute carrier family 6 member 12 [Source:HGNC Symbol;Acc:HGNC:11045]	-	186	199	289	207	58	43	93	76	1.22332531350134	2.00063023344638	2.40717273387921	2.07800690319067	0.51653978605212	0.404421715439989	0.757979832345096	0.83289243373958
ENSG00000125977	2481.90768270449	2445.43774916966	2083.71525623263	2655.54647546979	1346.87449075708	1355.23739411967	1229.57296398378	1636.29986818101	2416.65179089414	1391.99617926039	0.796295751882567	1.95005147122646e-07	2.61710961863608e-05	EIF2S2	20	34088298	34112332	-	2656	protein_coding	eukaryotic translation initiation factor 2 subunit beta [Source:HGNC Symbol;Acc:HGNC:3266]	-	3411	2194	2256	2386	1359	1298	1354	1345	44.5981238708547	43.8486499249212	37.3554833225996	47.6160024280971	24.0603030588694	24.2687023804378	21.9381104215854	29.3024180972822
ENSG00000204178	2111.54972008456	1950.55426665766	1956.2539506652	2077.91503340406	1240.82918500946	1315.56172310538	1386.67497489161	1290.79119713015	2024.06824270287	1308.46427003415	0.629367187332564	2.09516787346075e-07	2.76209874433139e-05	MACO1	1	25430858	25500209	+	3979	protein_coding	macoilin 1 [Source:HGNC Symbol;Acc:HGNC:25572]	-	2902	1750	2118	1867	1252	1260	1527	1061	25.327155085223	23.3459624802127	23.4096732498564	24.8702952942524	14.7958560376663	15.72521311583	16.5148153533802	15.4294587545265
ENSG00000135842	261.215144559048	328.807719236576	488.601671341782	400.669208369289	13.8750867333327	0	29.0593314974011	24.3315965528775	369.823435876674	16.8165036959028	4.45837846243486	2.15088312124372e-07	2.81067595238313e-05	FAM129A	1	184790724	184974550	-	8372	protein_coding	family with sequence similarity 129 member A [Source:HGNC Symbol;Acc:HGNC:16784]	-	359	295	529	360	14	0	32	20	1.48911476442729	1.87042573811249	2.77887996503946	2.27920738877973	0.0786336659657246	0	0.164486168016567	0.138232455621023
ENSG00000145050	1110.34626907272	1233.86489896573	1163.7771377895	1456.87776043167	515.360364380928	441.652864185379	670.180832658813	765.228711587997	1241.2165165649	598.105693203279	1.05347426482212	2.21207720227551e-07	2.86550557237376e-05	MANF	3	51385047	51389397	+	2383	protein_coding	mesencephalic astrocyte derived neurotrophic factor [Source:HGNC Symbol;Acc:HGNC:15461]	-	1526	1107	1260	1309	520	423	738	629	22.2378825415873	24.6587610509213	23.2535807470616	29.1156283569414	10.260983956652	8.81487704703168	13.3272622559852	15.2734043749652
ENSG00000128590	2403.32485370065	2708.48392455892	2726.56357996397	4629.95529671179	1172.44482896661	1273.79785887982	1159.64894756816	1770.12364922184	3117.08191373383	1344.00382115911	1.21381666492572	2.38461243324202e-07	3.06237684637986e-05	DNAJB9	7	108569568	108574850	+	2837	protein_coding	DnaJ heat shock protein family (Hsp40) member B9 [Source:HGNC Symbol;Acc:HGNC:6968]	-	3303	2430	2952	4160	1183	1220	1277	1455	40.4307854643766	45.4668232725319	45.761510644648	77.72210562495	19.6080820757125	21.3550419471784	19.3704712246268	29.6765153746589
ENSG00000179562	850.586362087819	910.630191919603	1083.42109732308	1052.86964199263	572.842866561877	466.71118272072	609.337857336129	518.263006576291	974.376823330784	541.788728298754	0.845645014856798	2.51910821539895e-07	3.20744915254685e-05	GCC1	7	127580618	127593611	-	4987	protein_coding	GRIP and coiled-coil domain containing 1 [Source:HGNC Symbol;Acc:HGNC:19095]	-	1169	817	1173	946	578	447	671	426	8.14025638599129	8.69621687324899	10.3443207681958	10.0545428942391	5.45002102246981	4.45110755831602	5.79017615352345	4.94287329520374
ENSG00000187840	436.571272243534	478.164445940648	612.368446313046	656.652313716335	92.1702190142813	164.967263690993	280.604169771779	212.901469837678	545.939119553391	187.660780578683	1.53979579666293	2.64224333720595e-07	3.33572025375907e-05	EIF4EBP1	8	38030341	38060365	+	1073	protein_coding	eukaryotic translation initiation factor 4E binding protein 1 [Source:HGNC Symbol;Acc:HGNC:3288]	-	600	429	663	590	93	158	309	175	19.4184458866821	21.22292522437	27.1742234175981	29.1449190036495	4.07561295341828	7.31235553195034	12.392741244703	9.43729593338122
ENSG00000104419	1142.36149570391	1693.08110345885	1086.1919952702	1472.45934075714	562.932090323782	749.661362848941	737.380536746553	686.151022791145	1348.52348379752	684.031253177606	0.978508565333145	4.01101242727244e-07	4.95132010549295e-05	NDRG1	8	133237171	133302022	-	9823	protein_coding	N-myc downstream regulated 1 [Source:HGNC Symbol;Acc:HGNC:7679]	-	1570	1519	1176	1323	568	718	812	564	5.55032544795607	8.20845276669137	5.26509865203074	7.13881723010536	2.71902937153435	3.62977942157967	3.55730014154083	3.32234100993073
ENSG00000160712	92.4075859582147	132.637690132721	154.246652389561	146.912043068739	22.7947853476179	0	28.1512273881073	25.5481763805214	131.550992887309	19.1235472790617	2.78017091260616	4.13218854750794e-07	5.04567317969064e-05	IL6R	1	154405193	154469450	+	6453	protein_coding	interleukin 6 receptor [Source:HGNC Symbol;Acc:HGNC:6019]	-	127	119	167	132	23	0	31	21	0.683447244027082	0.978887921927185	1.13814643216043	1.08423351850562	0.167600719307698	0	0.206732450786823	0.188307178735807
ENSG00000274588	1133.63007025904	1749.92582780144	1325.41285137137	1794.10767747582	539.146227352355	872.864762314366	707.413101139858	756.71265279449	1500.76910672692	719.034185900267	1.06119252371127	5.13848856338965e-07	6.22341984787119e-05	DGKK	X	50365409	50470738	-	7407	protein_coding	diacylglycerol kinase kappa [Source:HGNC Symbol;Acc:HGNC:32395]	-	1558	1570	1435	1612	544	836	779	622	7.30445889382264	11.2513589841859	8.52026086333558	11.5354158623557	3.45355408973158	5.60484835428884	4.52588732253457	4.85911622574339
ENSG00000037637	2264.3496653698	2326.17528829402	2745.95986559379	2704.5171564927	1507.42906581421	1711.27433664264	1472.03676116522	1519.5082047272	2510.25049393758	1552.56209208732	0.693086079752132	5.96152639375656e-07	7.16200473288641e-05	FBXO42	1	16246839	16352454	-	8984	protein_coding	F-box protein 42 [Source:HGNC Symbol;Acc:HGNC:29249]	-	3112	2087	2973	2430	1521	1639	1621	1249	12.0290903202188	12.3310591074415	14.5535352197466	14.3366305373254	7.96102848936471	9.05960252769894	7.76465021144136	8.04455346146231
ENSG00000120699	699.9692731638	504.914904454811	487.678038692742	696.719234553264	278.492812290463	249.539088747767	188.885654733107	354.024729844368	597.320362716154	267.735571403926	1.1604245297731	6.67401611606299e-07	7.95382544647922e-05	EXOSC8	13	36998816	37009613	+	3630	protein_coding	exosome component 8 [Source:HGNC Symbol;Acc:HGNC:17035]	-	962	453	528	626	281	239	208	291	9.20304165464936	6.62428868525324	6.39691577722918	9.14067507349925	3.64006720703814	3.26957429142182	2.46584250444231	4.63869278886541
ENSG00000185022	835.306367559295	1100.11260639492	903.31273076042	819.145937110547	357.779022195221	503.254563918091	567.565068308615	463.516914332316	914.469410456295	473.028892188561	0.950218085220633	7.28734128764232e-07	8.61583517158791e-05	MAFF	22	38200767	38216511	+	5615	protein_coding	MAF bZIP transcription factor F [Source:HGNC Symbol;Acc:HGNC:6780]	TF_bZIP	1148	987	978	736	361	482	625	381	7.09994636895178	9.33071803664191	7.6600645515841	6.94766095504296	3.02320187735507	4.26282212895755	4.79003714462761	3.92630887918929
ENSG00000164181	184.815171916429	221.805885179928	217.977305173271	200.334604184645	98.1166847571381	98.1450809300842	112.604909552429	103.409285349729	206.233241613568	103.068990147345	0.998406694044388	7.73092495696438e-07	9.04688737328117e-05	ELOVL7	5	60751791	60844389	-	4576	protein_coding	ELOVL fatty acid elongase 7 [Source:HGNC Symbol;Acc:HGNC:26292]	-	254	199	236	180	99	94	124	85	1.9275721441026	2.30841950013044	2.2681372046666	2.08495675905419	1.01732305343156	1.02009770799711	1.16612281899246	1.07483588362142
ENSG00000188522	559.538847258796	859.358479767459	706.578976515053	725.656455157713	161.545652680945	417.638642255677	291.501419083305	274.947041047516	712.783189674755	286.408188766861	1.31499996833234	7.77338782157475e-07	9.04688737328117e-05	FAM83G	17	18968789	19004804	-	7876	protein_coding	family with sequence similarity 83 member G [Source:HGNC Symbol;Acc:HGNC:32554]	-	769	771	765	652	163	400	321	226	3.39065477052632	5.19632545965748	4.27168345808338	4.38785685654706	0.973176479982611	2.52205305198382	1.75391260539035	1.66039714811948
ENSG00000220804	162.986608304253	192.826221789586	199.504652192485	194.769754068405	62.437890299997	102.321467352641	82.6374739457344	87.593747590359	187.521809088682	83.7476447971828	1.16317349622469	8.17329948605275e-07	9.43857693362232e-05	LINC01881	2	242088633	242160153	+	1931	transcribed_unprocessed_pseudogene	long intergenic non-protein coding RNA 1881 [Source:HGNC Symbol;Acc:HGNC:52700]	-	224	173	216	175	63	98	91	72	4.02836380610721	4.75566772349385	4.91943031029795	4.80359448947176	1.53415056012051	2.52025065259918	2.02799903022653	2.15754304839624
ENSG00000171867	7609.4372752048	7801.10246419254	7300.39245800651	7959.96160626988	5255.68463906165	4880.10753475759	5527.62971327127	5155.86530955474	7667.72345091843	5204.82179916131	0.558846248762583	1.04295337425538e-06	0.000117912571519157	PRNP	20	4686236	4701590	+	2851	protein_coding	prion protein [Source:HGNC Symbol;Acc:HGNC:9449]	-	10458	6999	7904	7152	5303	4674	6087	4238	127.383847129647	130.312611991112	121.925080089314	132.966075742814	87.464963068576	81.4125625220296	91.878671903383	86.0147600496337
ENSG00000063046	7769.51340836076	9538.76766517499	6674.16952195787	7904.31310510748	4680.85961725216	5016.88419009633	4841.10300664516	4924.7151423024	7971.69092515028	4865.89048907401	0.712108356988332	1.04480495673819e-06	0.000117912571519157	EIF4B	12	53006158	53042209	+	6146	protein_coding	eukaryotic translation initiation factor 4B [Source:HGNC Symbol;Acc:HGNC:3285]	-	10678	8558	7226	7102	4723	4805	5331	4048	60.3337474877928	73.9141181662985	51.7069280292913	61.2489538301567	36.1355855849265	38.824043959008	37.3271430448747	38.111601167612
ENSG00000082641	12090.1137659976	12855.8245209311	10589.4483212354	11757.4153255921	5690.76771591401	7703.34475640597	7807.87913170796	7247.16603327456	11823.2004834391	7112.28940932563	0.733220215746342	1.22217545750375e-06	0.000135871252167413	NFE2L1	17	48048329	48061487	+	5825	protein_coding	nuclear factor, erythroid 2 like 1 [Source:HGNC Symbol;Acc:HGNC:7781]	TF_bZIP	16616	11534	11465	10564	5742	7378	8598	5957	99.0588985188516	105.107012240923	86.560840476959	96.1264770007813	46.3529059167664	62.8988427555874	63.5199482395986	59.175361198811
ENSG00000153714	376.178912916512	434.694950855135	347.285876038771	361.715257555609	206.144145752371	164.967263690993	231.566547869915	208.035150527103	379.968749341507	202.678276960095	0.905270880891305	1.32133708589543e-06	0.000144734989474884	LURAP1L	9	12775021	12822131	+	2132	protein_coding	leucine rich adaptor protein 1 like [Source:HGNC Symbol;Acc:HGNC:31452]	-	517	390	376	325	208	158	255	171	8.42105072672288	9.71013080579441	7.75611035841343	8.07991372749997	4.58760314609789	3.68018643798439	5.14708813103672	4.64107040939315
ENSG00000130707	1284.24715918306	1302.97025012731	2225.95468418468	1298.83601713045	207.135223376181	434.344187945905	883.585298342852	295.628898117462	1528.00202765638	455.1734019456	1.74620900850609	1.4275681516029e-06	0.000155229801127214	ASS1	9	130444929	130501274	+	3050	protein_coding	argininosuccinate synthase 1 [Source:HGNC Symbol;Acc:HGNC:758]	-	1765	1169	2410	1167	209	416	973	243	20.0959162023297	20.3452178968708	34.7504584537594	20.2806364390658	3.22222716056662	6.77319260030216	13.7284537630283	4.61015663582929
ENSG00000166199	453.306504346203	489.310470321549	489.525303990821	570.953621926237	241.822940209512	322.625851142511	292.409523192599	250.615444494638	500.773975146203	276.868439759815	0.853237837734853	1.47904283531281e-06	0.000159661602301848	ALKBH3	11	43880811	43920266	+	2372	protein_coding	alkB homolog 3, alpha-ketoglutaratedependent dioxygenase [Source:HGNC Symbol;Acc:HGNC:30141]	-	623	439	530	513	244	309	322	206	9.12087077563474	9.82420710362527	9.82662810424909	11.4633946327492	4.83709758363862	6.46909797614271	5.84184206313731	5.0252975632925
ENSG00000114784	3283.74358605845	3435.20471419366	2957.47174222379	2976.08184216522	2140.72766742847	1967.07800502424	2164.01209244709	2084.00124475396	3163.12547116028	2088.95475241344	0.59851118449338	1.64662959497631e-06	0.00017647367680836	EIF1B	3	40309684	40312424	+	1912	protein_coding	eukaryotic translation initiation factor 1B [Source:HGNC Symbol;Acc:HGNC:30792]	-	4513	3082	3202	2674	2160	1884	2383	1713	81.9672540668739	85.5642642176983	73.6506823697589	74.1283064101031	53.1221410327444	48.931997455162	53.6345670003023	51.8416388316061
ENSG00000215154	286.681802106587	297.598850970054	227.213631663664	289.372206044487	158.572419809516	134.688462127456	133.491304066186	149.639318800197	275.216622696198	144.097876200839	0.933628386472872	1.6627454667799e-06	0.000176927994418716	AC141586.1	16	2603350	2630494	+	2751	transcribed_unprocessed_pseudogene	potassium channel tetramerization domain containing 5 pseudogene [Source:NCBI gene;Acc:652276]	-	394	267	246	260	160	129	147	123	4.97357386401641	5.1519109138995	3.93267314003593	5.00948776940165	2.73488519069449	2.32862230918554	2.2995103507736	2.58716286024141
ENSG00000162298	1348.27761244545	1564.90182307849	2200.09297001158	2307.18685819316	686.816793299967	872.864762314366	1136.03824072652	832.14060210841	1855.11481593217	881.965099612317	1.07211845005414	1.75705222427697e-06	0.000185636928972014	SYVN1	11	65121780	65134533	-	5496	protein_coding	synoviolin 1 [Source:HGNC Symbol;Acc:HGNC:20738]	-	1853	1404	2382	2073	693	836	1251	684	11.7082405339239	13.5602612737688	19.0606790387281	19.9923175383233	5.92920160981074	7.55369573511961	9.79533312006467	7.2014280297134
ENSG00000070669	256.12181304954	203.972246170486	387.00207994746	296.050026183975	87.2148308952339	57.4253133101557	161.642531454294	82.7274282797835	285.786541337865	97.2525259848667	1.55158564211346	1.83544263666749e-06	0.000192553443369265	ASNS	7	97852118	97872542	-	4455	protein_coding	asparagine synthetase (glutamine-hydrolyzing) [Source:HGNC Symbol;Acc:HGNC:753]	-	352	183	419	266	88	55	178	68	2.74383439491817	2.18047471562665	4.13627733126393	3.16478703881893	0.928848044395128	0.613076846834092	1.71941582040528	0.883223165602985
ENSG00000184205	2358.21248890216	2405.31206139841	2243.50370451642	2476.35830172686	1564.91156799516	1659.06950636068	1553.76613100167	1653.33198576803	2370.84663913596	1607.76979778138	0.560381834430278	1.93779102804296e-06	0.000201869041571721	TSPYL2	X	53082367	53088540	+	4948	protein_coding	TSPY like 2 [Source:HGNC Symbol;Acc:HGNC:24358]	-	3241	2158	2429	2225	1579	1589	1711	1359	22.7463795090287	23.1509823076011	21.5894291445769	23.8347657167723	15.0059033991123	15.9475561598968	14.8808912557092	15.892748575041
ENSG00000275832	3213.89218249948	3561.15478969784	4059.36549252766	3214.2574271403	1422.1963901666	1722.75939930467	2505.45923754155	1337.02123058062	3512.16747296632	1746.85906439836	1.00716369709494	2.04602064976537e-06	0.000211663677913575	ARHGAP23	17	38419280	38512392	+	8133	protein_coding	Rho GTPase activating protein 23 [Source:HGNC Symbol;Acc:HGNC:29293]	-	4417	3195	4395	2888	1435	1650	2759	1099	18.8599079043449	20.8529625788768	23.7657455159646	18.8216190757815	8.29680410367236	10.074722805776	14.5985443180297	7.8190891933276
ENSG00000167011	774.914008232273	757.929657901261	1177.63162752509	834.72751743602	502.476355271404	388.40393729778	523.06796695322	419.720040537137	886.30070277366	458.417075014885	0.950502550706008	2.09638134425342e-06	0.000215377881967884	NAT16	7	101170493	101180276	-	3871	protein_coding	N-acetyltransferase 16 (putative) [Source:HGNC Symbol;Acc:HGNC:22030]	-	1065	680	1275	750	507	372	576	345	9.55409108101977	9.32466879757334	14.4853952104817	10.2694847686127	6.15877722797318	4.7722117150103	6.40336026231585	5.1570954645883
ENSG00000171786	317.241791163635	242.98333150364	158.864815634757	217.029154533365	99.1077623809476	92.9245979018882	79.913161617853	119.2248231091	234.029773208849	97.7925862524472	1.26388451426984	2.2210497540917e-06	0.000223235120432031	NHLH1	1	160367067	160372848	+	2563	protein_coding	nescient helix-loop-helix 1 [Source:HGNC Symbol;Acc:HGNC:7817]	bHLH	436	218	172	195	100	89	88	98	5.90746046447829	4.51497719558801	2.95136672125381	4.03270606329222	1.83468327145936	1.72441318331134	1.47755171527329	2.21251751090523
ENSG00000260404	562.449322407086	499.34189226436	401.780202332089	380.635747950825	254.706949319035	243.274509113932	241.555693072147	163.021696904279	461.05179123859	225.639712102348	1.02981155079519	2.23280076152061e-06	0.000223235120432031	AC110079.1	4	118591773	118633729	+	4422	transcribed_unprocessed_pseudogene	uncharacterized LOC729218 [Source:NCBI gene;Acc:729218]	-	773	448	435	342	257	233	266	134	6.07048927836003	5.3778285132167	4.32627233068205	4.09937766755331	2.7329022133895	2.61659867261416	2.58863919632541	1.75345775524122
ENSG00000116761	436.571272243534	395.683865521982	234.602692855978	405.121088462282	136.768712085708	172.275939930467	101.707660240904	197.085932078308	367.994729770944	151.959561083847	1.27935716579315	2.41413407554836e-06	0.000239755702156292	CTH	1	70411218	70439851	+	2414	protein_coding	cystathionine gamma-lyase [Source:HGNC Symbol;Acc:HGNC:2501]	-	600	355	254	364	138	165	112	162	8.63131418243989	7.80618358897198	4.62742923611701	7.99235343623593	2.6881378003958	3.39427177213656	1.99659225154162	3.88317529391863
ENSG00000090861	5842.77886019263	6291.93076301856	6450.65042089036	4868.13088168687	3342.90482510936	3413.15180383452	4160.93302878412	3324.91266895071	5863.3727314471	3560.47558166968	0.719568735296868	2.52149904691122e-06	0.000248760074846599	AARS	16	70252295	70289543	-	4498	protein_coding	alanyl-tRNA synthetase [Source:HGNC Symbol;Acc:HGNC:20]	-	8030	5645	6984	4374	3373	3269	4582	2733	61.9953383964619	66.6180887608444	68.2854404276699	51.5430235093812	35.2619720922252	36.0907081361388	43.8373465022247	35.158426297788
ENSG00000169359	526.796001840531	473.706036188288	486.754406043703	702.284084669505	302.27867526189	320.537657931233	279.696065662486	290.762578806886	547.385132185507	298.318744415624	0.875113406945073	2.6035442380012e-06	0.000255164463904631	SLC33A1	3	155821024	155854456	-	10040	protein_coding	solute carrier family 33 member 1 [Source:HGNC Symbol;Acc:HGNC:95]	-	724	425	527	631	305	307	308	239	2.5041929820652	2.24699906096903	2.30844875252724	3.3312421999068	1.42848549158252	1.51846433767165	1.32015713763536	1.37744236211031
ENSG00000109501	760.361632490822	902.827974852973	862.672894202692	1140.79427382923	484.636958042834	588.870485580505	509.446405313813	452.567695883521	916.664193843928	508.880386205168	0.847714812996995	2.65211046377123e-06	0.00025822542208366	WFS1	4	6269849	6303265	+	4513	protein_coding	wolframin ER transmembrane glycoprotein [Source:HGNC Symbol;Acc:HGNC:12762]	-	1045	810	934	1025	489	564	561	372	8.04107101560245	9.5272455590644	9.10174948693394	12.0384090192133	5.09510610880326	6.20602762481025	5.34941328823724	4.76965375655689
ENSG00000186566	1934.01073603886	1817.91657652494	2110.50060305477	1972.1828811955	1257.67750461423	1276.93014869673	1401.20464064031	1243.34458385204	1958.65269920352	1294.78921945083	0.596969863237463	2.74980983470746e-06	0.000265999461737903	GPATCH8	17	44395284	44503430	-	9734	protein_coding	G-patch domain containing 8 [Source:HGNC Symbol;Acc:HGNC:29066]	-	2658	1631	2285	1772	1269	1223	1543	1022	9.48258131223503	8.89426966802655	10.3237670832042	9.64901404775554	6.13027542860918	6.23928823483929	6.82155222831488	6.07531500444477
ENSG00000141458	1314.80714824011	1445.63936220285	999.370526260506	1296.61007708395	759.165459838059	746.529073032024	742.829161402316	777.394509864436	1264.10677844685	756.479551034208	0.74059075095092	2.81734250810546e-06	0.000270773879633852	NPC1	18	23506184	23586898	-	10102	protein_coding	NPC intracellular cholesterol transporter 1 [Source:HGNC Symbol;Acc:HGNC:7897]	-	1807	1297	1082	1165	766	715	818	639	6.21174657371356	6.81522636916425	4.71045904156242	6.11264429529259	3.56558761647075	3.51478376404637	3.48461309172437	3.66018250690671
ENSG00000255717	1114.71198179516	1211.57285020393	692.724486779464	1156.3758541547	585.7268756714	471.931665748916	295.13383552048	519.479586403934	1043.84629323331	468.067990836183	1.15762107542393	2.86463556224675e-06	0.000273554333146088	SNHG1	11	62851988	62855914	-	3756	processed_transcript	small nucleolar RNA host gene 1 [Source:HGNC Symbol;Acc:HGNC:32688]	-	1532	1087	750	1039	591	452	325	427	14.1643328064341	15.3621370117799	8.78170846015388	14.6622468531532	7.39897576098894	5.97603022265436	3.72362898159843	6.5782676328818
ENSG00000131080	278.677995448789	239.639524189369	244.76265199541	513.07918071734	87.2148308952339	45.9402506481245	91.7185150386722	165.454856559567	319.039838087727	97.5821132853994	1.71189662105898	3.08244289883272e-06	0.000291764529119355	EDA2R	X	66595637	66639298	-	3579	protein_coding	ectodysplasin A2 receptor [Source:HGNC Symbol;Acc:HGNC:17756]	-	383	215	265	461	88	44	101	136	3.71620802046427	3.18877910228472	3.25632325555726	6.8273126287109	1.15619391946921	0.610507371365383	1.21441829126594	2.19880368972411
ENSG00000166598	16799.9901747183	18314.0326602583	14191.6156524886	25581.6159843559	8252.70337346151	8952.08429675045	7059.60134564988	12199.8625116128	18721.8136179553	9116.06288186865	1.03828055673595	3.09450195347104e-06	0.000291764529119355	HSP90B1	12	103930107	103953645	+	4695	protein_coding	heat shock protein 90 beta family member 1 [Source:HGNC Symbol;Acc:HGNC:12028]	-	23089	16431	15365	22985	8327	8574	7774	10028	170.778214186819	185.770210296637	143.926347189615	259.48931196899	83.3993518264026	90.6875807593602	71.2553641918676	123.591321447379
ENSG00000144655	531.161714562966	1388.79463786025	848.818404467103	720.091605041473	173.438584166658	349.77236288913	381.403725903389	371.056847431382	872.216590482948	318.91788009764	1.45110134033389	3.11776894685912e-06	0.000292109459128052	CSRNP1	3	39141855	39154562	-	3214	protein_coding	cysteine and serine rich nuclear protein 1 [Source:HGNC Symbol;Acc:HGNC:14300]	-	730	1246	919	647	175	335	420	305	7.88751010090189	20.5787903897454	12.5751442112651	10.6701118331993	2.56036501036499	5.17605483473649	5.62356918390805	5.49114881969598
ENSG00000162733	213.919923399332	250.78554857027	284.4788559041	685.589534320784	49.5538811904738	43.8520574368461	49.9457260111582	178.83723466365	358.693465548621	80.5472248255319	2.15980670077792	3.50870062931501e-06	0.000324652877483886	DDR2	1	162631373	162787400	+	10730	protein_coding	discoidin domain receptor tyrosine kinase 2 [Source:HGNC Symbol;Acc:HGNC:2731]	-	294	225	308	616	50	42	55	147	0.951503848447422	1.11309048379563	1.2623922794299	3.04292713665222	0.21911897599023	0.194379071102477	0.22058277296397	0.792732858404022
ENSG00000175868	547.896946665635	863.816889519819	265.082570274275	559.823921693757	112.98284911428	293.391146184613	103.523868459491	57.1792518992621	559.155082038372	141.769278914412	1.97852122921002	3.67103076538811e-06	0.000335505185963109	CALCB	11	14904997	15082342	+	3937	protein_coding	calcitonin related polypeptide beta [Source:HGNC Symbol;Acc:HGNC:1438]	-	753	775	287	503	114	281	114	47	6.64190259275956	10.4492221269704	3.20597268045347	6.77194049488369	1.36159874935621	3.54438458491003	1.24608612716183	0.690783078074456
ENSG00000102032	178.266602832776	182.794799846775	224.442733716546	164.719563440708	74.3308217857107	72.0426657891044	109.880597224548	88.8103274180029	187.555924959201	86.2661030543415	1.1192888974956	3.69797851877459e-06	0.00033590723167186	RENBP	X	153935263	153944691	-	2057	protein_coding	renin binding protein [Source:HGNC Symbol;Acc:HGNC:9959]	-	245	164	243	148	75	69	121	73	4.1361352673152	4.23211275567406	5.19535606238867	3.81362500717315	1.71449680046804	1.66576883663381	2.53139374749026	2.05351469731458
ENSG00000155792	157.165658007672	230.722704684649	175.490203317464	163.60659341746	57.4825021809496	67.8662793665476	100.79955613161	83.9440081074274	181.746289856811	77.5230864466337	1.22645413724828	3.80204780295527e-06	0.000343267309821968	DEPTOR	8	119873717	120050913	+	2622	protein_coding	DEP domain containing MTOR interacting protein [Source:HGNC Symbol;Acc:HGNC:22953]	-	216	207	190	147	58	65	111	69	2.86077699355742	4.19068803197443	3.18686927307613	2.97163325923065	1.0401716515466	1.23106392013024	1.82179252536771	1.52273962955159
ENSG00000101773	688.327372570639	669.876065292144	774.92779254396	941.57263966783	308.225141004747	326.802237565068	376.863205356921	531.645384680373	768.675967518643	385.883992151777	0.995399430257101	4.40074772921581e-06	0.000390225826917428	RBBP8	18	22798261	23026488	+	5091	protein_coding	RB binding protein 8, endonuclease [Source:HGNC Symbol;Acc:HGNC:9891]	-	946	601	839	846	311	313	415	437	6.45284123775412	6.26641349271473	7.24773321892164	8.80801060858971	2.87254604772609	3.0531010209752	3.50795185396657	4.9669248258365
ENSG00000006116	1908.54407849132	1766.64486437279	1793.69460443429	1610.46762363989	1237.85595213804	1040.96431582228	1164.18946811463	895.402753145892	1769.83779273457	1084.60312230521	0.706061601935098	4.64933317631516e-06	0.000407418331338629	CACNG3	16	24255553	24362801	+	3088	protein_coding	calcium voltage-gated channel auxiliary subunit gamma 3 [Source:HGNC Symbol;Acc:HGNC:1407]	-	2623	1585	1942	1447	1249	997	1282	736	29.4974137309494	27.2458052856023	27.6576495371539	24.8371524202793	19.0193142412991	16.0331110491518	17.8656720637315	13.7914449350061
ENSG00000074935	857.862549958544	655.386233596973	917.16722049601	744.576945552929	494.547734280929	365.433811973718	494.008635455819	436.752158124151	793.748237401114	447.685584958654	0.826484065392084	5.54783253059956e-06	0.000483310299463986	TUBE1	6	112070777	112087529	-	6973	protein_coding	tubulin epsilon 1 [Source:HGNC Symbol;Acc:HGNC:20775]	-	1179	588	993	669	499	350	544	359	5.87160836620471	4.47615724396179	6.26286310005327	5.08530511703076	3.36504276373213	2.49257544926811	3.35728228549978	2.97909279023989
ENSG00000166106	262.670382133193	297.598850970054	295.562447692571	415.137818671514	155.599186938088	154.526297634601	173.447884875113	172.75433552543	317.742374866833	164.081926243308	0.951379135636302	5.71424649490795e-06	0.000494913546713045	ADAMTS15	11	130448974	130476641	+	5673	protein_coding	ADAM metallopeptidase with thrombospondin type 1 motif 15 [Source:HGNC Symbol;Acc:HGNC:16305]	-	361	267	320	373	157	148	191	142	2.20982233666607	2.49830899420721	2.48073589104604	3.48503072475676	1.30135737050203	1.29553415121578	1.44886929280819	1.44838763283278
ENSG00000136628	7489.38017533783	7345.23006701369	6452.49768618844	7029.51866683453	5015.84385409976	5105.63240157566	4493.29913278565	4412.53503486433	7079.15664884362	4756.82760583135	0.573557776208327	5.92882330504117e-06	0.000510529946677447	EPRS	1	219968601	220046658	-	5450	protein_coding	glutamyl-prolyl-tRNA synthetase [Source:HGNC Symbol;Acc:HGNC:3418]	-	10293	6590	6986	6316	5061	4890	4948	3627	65.5855872012131	64.1854493557821	56.373553878091	61.4265582155885	43.6666165329568	44.5566253692689	39.0698562319066	38.5088279234086
ENSG00000152117	705.062604673308	630.864979958991	914.396322548892	782.417926343362	406.341825761885	287.126566550778	503.089676548757	281.029940185735	758.185458381138	369.397002261789	1.03566772219674	5.99477746905353e-06	0.000513242528485577	AC073869.1	2	131492813	131521573	+	3914	transcribed_processed_pseudogene	sphingomyelin phosphodiesterase 4, neutral membrane (neutral sphingomyelinase-3) pseudogene [Source:NCBI gene;Acc:150776]	-	969	566	990	703	410	275	554	231	8.59737551987786	7.67614701002436	11.1239162005023	9.52017796086792	4.92575427222186	3.48908706265442	6.09112578279594	3.41507625656715
ENSG00000095380	1059.41295397764	1259.5007550418	931.945342880638	1383.4217388973	600.593040028543	785.160647440674	596.624399806016	625.322031408952	1158.57019769934	651.925029671046	0.829031068349738	6.03343715911621e-06	0.000513600647767738	NANS	9	98056739	98083075	+	4922	protein_coding	N-acetylneuraminate synthase [Source:HGNC Symbol;Acc:HGNC:19237]	-	1456	1130	1009	1243	606	752	657	514	10.2726550817462	12.1866547536897	9.01556382205743	13.3856690221725	5.78949551848578	7.58710623615568	5.74423745748045	6.04269614880162
ENSG00000268350	56.0266466045869	30.0942658284324	152.399387091482	145.799073045491	17.8393972285706	29.2347049578974	14.5296657487006	14.5989579317265	96.0798431424982	19.0506814667238	2.33343185099087	7.06257014455127e-06	0.000597790383201024	FAM156A	X	52926402	52995472	-	6608	protein_coding	family with sequence similarity 156 member A [Source:HGNC Symbol;Acc:HGNC:30114]	-	77	27	165	131	18	28	16	12	0.404653807910503	0.216890936279548	1.09813882185145	1.05078006369013	0.128089101158453	0.210420443193057	0.104197805586766	0.105080095501744
ENSG00000147852	1651.6946466547	1625.09035473535	1465.80501402534	1677.24582503478	886.023395685672	977.274422878285	1123.32478319641	1113.17054229415	1604.95896011254	1024.94828601363	0.647080044650721	7.21212265247439e-06	0.000606999950022096	VLDLR	9	2621834	2660053	+	9339	protein_coding	very low density lipoprotein receptor [Source:HGNC Symbol;Acc:HGNC:12698]	-	2270	1458	1587	1507	894	936	1237	915	8.44089353439883	8.2871427962848	7.47342854716042	8.55309783884425	4.50139216503566	4.97708900520115	5.70004059492159	5.66930687648663
ENSG00000105835	2211.96111270057	2580.30464417856	2128.97325603555	2416.25792047146	1174.42698421423	1294.6797909926	1495.64746800686	1683.74648145912	2334.37423334654	1412.1251811682	0.725280631180572	7.29201544390375e-06	0.000610276146448507	NAMPT	7	106248285	106286326	-	9049	protein_coding	nicotinamide phosphoribosyltransferase [Source:HGNC Symbol;Acc:HGNC:30092]	-	3040	2315	2305	2171	1185	1240	1647	1384	11.6663751071363	13.5799471828486	11.2024670910906	12.7165644963819	6.15782680001011	6.80488877179978	7.83252221637528	8.85003012458581
ENSG00000152409	862.22826268098	882.765130967351	849.742037116142	960.493130063047	618.432437257113	542.930234932381	504.905884767344	599.77385502843	888.80714020688	566.510602996317	0.649981572900059	7.35192256832452e-06	0.0006118524608957	JMY	5	79236189	79327215	+	9042	protein_coding	junction mediating and regulatory protein, p53 cofactor [Source:HGNC Symbol;Acc:HGNC:28916]	-	1185	792	920	863	624	520	556	493	4.55110429793293	4.64952248803002	4.47472818966762	5.0589088683058	3.24511277620461	2.85587223939969	2.64617714015461	3.15494406326249
ENSG00000136404	142.613282266221	181.680197408685	134.850366759736	164.719563440708	57.4825021809496	62.6457963383516	89.9023068200847	37.7139746569601	155.965852468837	61.9361449990865	1.32257009291939	7.43341668728142e-06	0.000615197824391285	TM6SF1	15	83107407	83144854	+	2661	protein_coding	transmembrane 6 superfamily member 1 [Source:HGNC Symbol;Acc:HGNC:11860]	-	196	163	146	148	58	60	99	31	2.55784449300785	3.25154975197916	2.41296663336858	2.94799948882194	1.02492674571785	1.11971194123025	1.60102806351977	0.674102699591044
ENSG00000168488	4598.55073429856	5172.86991517611	4947.90010090345	3959.94734271648	2596.62337438083	2850.383733395	3434.44974134909	2430.72649563246	4669.81702327365	2828.04583618935	0.723332729921702	9.41023386455209e-06	0.00077024315318809	ATXN2L	16	28823035	28837237	+	6508	protein_coding	ataxin 2 like [Source:HGNC Symbol;Acc:HGNC:31326]	-	6320	4641	5357	3558	2620	2730	3782	1998	33.7234870411059	37.8539930312921	36.2007390908098	28.9780369942284	18.9305596939857	20.8312358851295	25.0082098342254	17.7646717323409
ENSG00000140941	10885.1770546054	9722.67706745985	9022.04371581573	12871.4983188634	6883.03409735681	6728.15852673896	5907.21723095607	7013.58270636694	10625.3490391861	6632.9981403547	0.679802688484423	1.13572632012028e-05	0.000919506249501729	MAP1LC3B	16	87383995	87404779	+	5313	protein_coding	microtubule associated protein 1 light chain 3 beta [Source:HGNC Symbol;Acc:HGNC:13352]	-	14960	8723	9768	11565	6945	6444	6505	5765	97.7810549120685	87.1512720189906	80.8554261283316	115.376240695653	61.46701759061	60.230386463563	52.6885333269736	62.7868568879853
ENSG00000006695	775.641627019345	921.776216300504	784.164119034353	732.334275297201	488.601268538072	526.224689242154	545.770569685565	457.434015194097	803.479059412851	504.507635664972	0.670224542058738	1.20846719366744e-05	0.000972196867930256	COX10	17	14069496	14208677	+	3172	protein_coding	cytochrome c oxidase assembly factor heme A:farnesyltransferase COX10 [Source:HGNC Symbol;Acc:HGNC:2260]	-	1066	827	849	658	493	504	601	376	11.6704329220329	13.8394873994145	11.7711216195506	10.9952036590413	7.30841916709305	7.89036859872477	8.15360968414502	6.85904912579857
ENSG00000164220	302.689415422184	420.205119159964	350.980406634928	283.807355928247	90.1880637666623	127.379785887982	172.539780765819	206.818570699459	339.420574286331	149.23155027998	1.18712973427456	1.21385928331226e-05	0.000972196867930256	F2RL2	5	76615482	76623434	-	3429	protein_coding	coagulation factor II thrombin receptor like 2 [Source:HGNC Symbol;Acc:HGNC:3539]	-	416	377	380	255	91	122	190	170	4.21297407093735	5.83608406202641	4.87370733975248	3.9416971954978	1.24791100452692	1.7668198893014	2.38448579888992	2.86873665993095
ENSG00000204386	1178.74243505754	1544.83897919286	1133.2972603712	1377.85688878106	624.37890299997	692.236049538785	767.347972353248	930.683568147564	1308.68389085067	753.661623259892	0.796264398678015	1.34179022802112e-05	0.00106009992366752	NEU1	6	31857659	31862906	-	4822	protein_coding	neuraminidase 1 [Source:HGNC Symbol;Acc:HGNC:7758]	-	1620	1386	1227	1238	630	663	845	765	11.6667730357334	15.257511217201	11.1907886049956	13.6083039728061	6.14360168310392	6.82788591985302	7.54115951528362	9.18001680445139
ENSG00000168264	3419.80829924102	3946.80723327701	3074.77308865178	2628.83519491184	1755.19847176658	2148.75081440546	2114.97447054522	1529.24084334835	3267.55595402041	1887.0411500164	0.791836948110143	1.34496130478056e-05	0.00106009992366752	IRF2BP2	1	234604269	234609525	-	4724	protein_coding	interferon regulatory factor 2 binding protein 2 [Source:HGNC Symbol;Acc:HGNC:21729]	-	4700	3541	3329	2362	1771	2058	2329	1257	34.5502273677415	39.7890629555755	30.9918314519416	26.5021170261999	17.6286225678087	21.633929765781	21.2162304496998	15.3969477445303
ENSG00000166173	2134.83352127088	2388.59302482706	2939.92272189204	2264.89399730973	1343.90125788565	1536.91020350089	1708.14382958161	1232.39536540325	2432.06081632493	1455.33766409285	0.740377685873396	1.36154980704573e-05	0.00106752670924001	LARP6	15	70829130	70854159	-	5554	protein_coding	La ribonucleoprotein domain family member 6 [Source:HGNC Symbol;Acc:HGNC:24012]	-	2934	2143	3183	2035	1356	1472	1881	1013	18.3449771361261	20.4816042009246	25.2042685573602	19.4208887822531	11.4805718630923	13.1613933384448	14.5744288555088	10.5538961649188
ENSG00000100266	2195.2258805979	2281.59119077041	1974.72660364599	2436.29138088993	1466.79488323802	1489.92585624713	1258.63229548119	1575.47087679882	2221.95876397606	1447.70597794129	0.618257582578934	1.39066699275035e-05	0.00108464744455508	PACSIN2	22	42835412	43015145	-	4554	protein_coding	protein kinase C and casein kinase substrate in neurons 2 [Source:HGNC Symbol;Acc:HGNC:8571]	-	3017	2047	2138	2189	1480	1427	1386	1295	23.0062176770051	23.8601126668982	20.6470500176872	25.4778806193902	15.2819366987934	15.560762734961	13.0972111283192	16.4545492249086
ENSG00000134294	8334.14558712907	8388.49794906602	9020.19645051765	9220.9566426099	5640.22275709973	5349.95100729523	6491.12817323197	6303.10008702291	8740.94915733066	5946.10050616246	0.555817121560661	1.40465564388625e-05	0.00108985182952987	SLC38A2	12	46358189	46372867	-	6602	protein_coding	solute carrier family 38 member 2 [Source:HGNC Symbol;Acc:HGNC:13448]	-	11454	7526	9766	8285	5691	5124	7148	5181	60.2482725857414	60.511283898228	65.0555773141304	66.5162191948095	40.5343089095034	38.5419368096651	46.5926753438393	45.4095626759856
ENSG00000134440	5132.62292400982	4800.59270085402	4683.74116327821	5307.75404086984	3601.57608492364	3604.2214826665	3122.97003186132	3401.55719809227	4981.17770725297	3432.58119938593	0.537253189780527	1.42982860480054e-05	0.00109996818657524	NARS	18	57600656	57622213	-	4089	protein_coding	asparaginyl-tRNA synthetase [Source:HGNC Symbol;Acc:HGNC:7643]	-	7054	4307	5071	4769	3634	3452	3439	2796	59.9075122876153	55.9120524530143	54.5405904514583	61.818829101466	41.7904954236799	41.9231213736792	36.1929255709277	39.5666520324277
ENSG00000125772	1282.06430282185	991.99616990018	1406.69252448683	1306.62680729318	775.02270181901	738.17630018691	766.439868243954	826.057702970191	1246.84495112551	776.424143305016	0.684044895728705	1.43246175871382e-05	0.00109996818657524	GPCPD1	20	5544404	5611026	-	7527	protein_coding	glycerophosphocholine phosphodiesterase 1 [Source:HGNC Symbol;Acc:HGNC:26957]	-	1762	890	1523	1174	782	707	844	679	8.12918353327005	6.27647443609119	8.89859256808161	8.26716763352164	4.88533718846122	4.6644176680813	4.8253537251216	5.2198389692693
ENSG00000178607	363.809393536278	334.380731427027	312.187835375278	407.347028508778	167.492118423801	215.083900761674	219.761194449096	132.607201213182	354.43124721184	183.736103711938	0.944717668960791	1.49306366828073e-05	0.00114062407519887	ERN1	17	64039142	64130819	-	10864	protein_coding	endoplasmic reticulum to nucleus signaling 1 [Source:HGNC Symbol;Acc:HGNC:3449]	-	500	300	338	366	169	206	242	109	1.59824438791804	1.4658150332753	1.36826519121284	1.78567283350316	0.731487071965028	0.941623735849932	0.958592956293717	0.580558500147521
ENSG00000171621	304.872271783401	465.903819121657	353.751304582046	447.413949345706	169.47427367142	222.392577001148	242.46379718144	152.072478455484	392.985336208203	196.600781577373	0.99506230729774	1.66624799273851e-05	0.00126643348713396	SPSB1	1	9292880	9369532	+	3403	protein_coding	splA/ryanodine receptor domain and SOCS box containing 1 [Source:HGNC Symbol;Acc:HGNC:30628]	-	419	418	383	402	171	213	267	125	4.27577668275822	6.52021634830854	4.94971462119206	6.26144639702166	2.36289198187572	3.10826178031989	3.37643144868008	2.12548141062887
ENSG00000173540	404.556045612342	388.996250893441	459.969059221564	594.325992414446	252.724794071416	229.701253240623	286.052794427542	255.481763805214	461.961837035448	255.990151386199	0.850063439070293	1.68789924157179e-05	0.00127637741125355	GMPPB	3	49716844	49723951	-	6742	protein_coding	GDP-mannose pyrophosphorylase B [Source:HGNC Symbol;Acc:HGNC:22932]	-	556	349	498	534	255	220	315	210	2.86384153926725	2.74779514882057	3.24850791935456	4.19819949332268	1.77852977204292	1.62044340115448	2.01062199908193	1.80235275049268
ENSG00000113013	8683.40260492389	8117.64955661012	9228.93742920053	9630.52961116517	6111.97570603304	6191.49287144042	6184.18898429067	6514.78497703295	8915.12980047493	6250.61063469927	0.512290779589901	1.71140410962543e-05	0.00128761550611566	HSPA9	5	138553756	138575724	-	8254	protein_coding	heat shock protein family A (Hsp70) member 9 [Source:HGNC Symbol;Acc:HGNC:5244]	-	11934	7283	9992	8653	6167	5930	6810	5355	50.2093396607939	46.8374798320431	53.2391724396364	55.5664692579859	35.1333199867159	35.6771506953985	35.5051434634054	37.5408634864856
ENSG00000104980	1223.85479985604	1280.67820136551	1539.69562594849	1284.36740682822	640.236144980922	684.927373299311	941.703961337655	869.85457676537	1332.14900849957	784.180514095814	0.764495202770006	1.73378324945608e-05	0.00129789794307273	TIMM44	19	7926718	7943920	-	4888	protein_coding	translocase of inner mitochondrial membrane 44 [Source:HGNC Symbol;Acc:HGNC:17316]	-	1682	1149	1667	1154	646	656	1037	715	11.9497201575428	12.4777564683625	14.998496906589	12.5136837349569	6.21456919637626	6.66457678669728	9.12969320264031	8.46416443022025
ENSG00000274276	433.660797095244	571.791050740216	378.689386106107	548.694221461277	235.876474466655	228.657156634983	240.647588962853	326.043393808558	483.208863850711	257.806153468262	0.906789415029237	1.77774592475078e-05	0.00132415405205062	CBSL	21	6444869	6468040	-	4004	protein_coding	cystathionine-beta-synthase like [Source:HGNC Symbol;Acc:HGNC:51829]	-	596	513	410	493	238	219	265	268	5.1691023526891	6.80097173620625	4.50332326350269	6.52624560135692	2.79506939932712	2.71612642007741	2.84813407403687	3.87302207476358
ENSG00000075426	952.452992277977	1841.32322772483	2534.4479889638	912.635419063382	313.180529123794	351.860556100408	950.785002430592	420.936620364781	1560.2149070075	509.190677004894	1.61475139057628	1.79637527154343e-05	0.00132930470451991	FOSL2	2	28392448	28417312	+	7157	protein_coding	FOS like 2, AP-1 transcription factor subunit [Source:HGNC Symbol;Acc:HGNC:3798]	TF_bZIP	1309	1652	2744	820	316	337	1047	346	6.3514307901962	12.2525560940444	16.8615084724645	6.07286180284586	2.07618367894524	2.33829239737742	6.29541390409099	2.79739844199305
ENSG00000234741	2390.95533432042	2492.25105156944	2051.38811351625	2160.27481512442	1633.29592403802	1531.6897204727	1237.74590096743	1135.06897919174	2273.71732863263	1384.45013116747	0.715495594025719	1.80250755395733e-05	0.00132930470451991	GAS5	1	173863900	173868882	-	3631	processed_transcript	growth arrest specific 5 [Source:HGNC Symbol;Acc:HGNC:16355]	-	3286	2236	2221	1941	1648	1467	1363	933	31.4270959084012	32.6883669054258	26.9008278286777	28.3341278699278	21.3422727468701	20.063366146724	16.1539312925081	14.8684138876678
ENSG00000167522	5345.81522862207	4925.42817392011	5894.62356616872	5713.98809935537	2963.32209519033	2874.3979553247	4309.8621027083	2610.78031012376	5469.96376701657	3189.59061583677	0.777906817779143	2.0079427817497e-05	0.00145205454464686	ANKRD11	16	89267619	89490561	-	19538	protein_coding	ankyrin repeat domain 11 [Source:HGNC Symbol;Acc:HGNC:21316]	-	7347	4419	6382	5134	2990	2753	4746	2146	13.0584874287972	12.0058128724402	14.3654762959695	13.9279218766005	7.1961596591276	6.99722823759212	10.4533683250593	6.35563370409831
ENSG00000163617	153.527564072309	141.554509637441	165.330244178032	151.363923161732	84.2415980238055	83.5277284511355	79.0050575085592	79.0776887968519	152.944060262379	81.463018195088	0.909514099576199	2.41579448280768e-05	0.00172191820145387	CCDC191	3	113964137	114056613	-	5303	protein_coding	coiled-coil domain containing 191 [Source:HGNC Symbol;Acc:HGNC:29272]	-	211	127	179	136	85	80	87	65	1.38173185117936	1.27124649206792	1.4844813272398	1.3593392100936	0.753714735251326	0.749149154720897	0.706002517921573	0.709252665470944
ENSG00000164949	246.662768817597	538.352977597513	403.627467630167	322.761306741928	165.509963176183	145.129428183848	155.285802689237	223.850688286473	377.851130196801	172.443970583935	1.1319228320921	2.46330565916266e-05	0.0017474221145022	GEM	8	94249253	94262350	-	2648	protein_coding	GTP binding protein overexpressed in skeletal muscle [Source:HGNC Symbol;Acc:HGNC:4234]	-	339	483	437	290	167	139	171	184	4.44574612030649	9.6822618503095	7.25782999932512	5.80484436374469	2.96557012285992	2.60673422148982	2.77898852868361	4.02076868951083
ENSG00000233013	96.77329868065	89.1681950472072	72.0433466250642	51.1966210694092	19.8215524761895	20.8819321127839	27.2431232788135	37.7139746569601	77.2953653555827	26.4151456311868	1.55981156902757	2.68043951527758e-05	0.00186591156350888	FAM157B	9	138217068	138253217	+	2073	transcribed_unprocessed_pseudogene	family with sequence similarity 157 member B [Source:HGNC Symbol;Acc:HGNC:34080]	-	133	80	78	46	20	20	30	31	2.22800047760292	2.04851127467475	1.65477379910234	1.17616727757375	0.453670354534523	0.479104916483951	0.622774149165477	0.865309832904857
ENSG00000135297	646.12548292043	642.011004339892	570.804977106278	683.363594274288	385.529195661886	450.005637030492	336.906624547994	412.420561571273	635.576264660222	396.215504702912	0.682505527257623	2.707320343684e-05	0.00187585819348188	MTO1	6	73461578	73509236	+	12071	protein_coding	mitochondrial tRNA translation optimization 1 [Source:HGNC Symbol;Acc:HGNC:19261]	-	888	576	618	614	389	431	371	339	2.55465734453538	2.53295169259261	2.25158610790345	2.69609806214675	1.5153608354137	1.77310295748695	1.32263278646517	1.62504613601885
ENSG00000160685	209.554210676896	156.044341332613	178.261101264582	260.434985440038	39.643104952379	108.586046986476	49.0376219018644	99.7595458667977	201.073659678532	74.2565799268793	1.4424076151361	2.76283640037678e-05	0.00190546175261171	ZBTB7B	1	155002630	155018522	+	4303	protein_coding	zinc finger and BTB domain containing 7B [Source:HGNC Symbol;Acc:HGNC:18668]	ZBTB	288	140	193	234	40	104	54	82	2.324256651052	1.72704782168285	1.97255580337229	2.88240547716978	0.437117659749043	1.20022295090179	0.54004635375228	1.10268572755816
ENSG00000186197	100.411392616013	108.116436494739	88.6687343077713	95.7154219993302	44.5984930714264	49.0725404650421	47.2214136832768	30.4144956910969	98.2279963544633	42.8267357277105	1.19078847785793	2.81187328145059e-05	0.00193034452874513	EDARADD	1	236348257	236502915	+	3985	protein_coding	EDAR associated death domain [Source:HGNC Symbol;Acc:HGNC:14341]	-	138	97	96	86	45	47	52	25	1.20257923723319	1.29208499254352	1.05946409359379	1.14388058431779	0.530999234915345	0.585692234855054	0.561543807473373	0.363011956856714
ENSG00000163703	1928.91740452935	2687.30647823521	2403.29215280022	2771.29535788758	1370.66035372851	1534.82201028961	1719.04107889313	1451.37973437914	2447.70284836309	1518.9757943226	0.687660232423658	3.03878599526451e-05	0.00207655022804841	CRELD1	3	9933822	9945413	+	3778	protein_coding	cysteine rich with EGF like domains 1 [Source:HGNC Symbol;Acc:HGNC:14630]	-	2651	2411	2602	2490	1383	1470	1893	1193	24.3674854195	33.875282875722	30.2892607490494	34.9339710932968	17.2135297242713	19.3221440319045	21.5624092609805	18.2720694457627
ENSG00000134755	152.799945285237	208.430655922847	215.206407226153	257.096075370294	109.018538619042	99.1891775357234	89.9023068200847	119.2248231091	208.383270951133	104.333711520988	0.997243317120035	3.08314614276922e-05	0.00209724329172754	DSC2	18	31058840	31102522	-	12495	protein_coding	desmocollin 2 [Source:HGNC Symbol;Acc:HGNC:3036]	-	210	187	233	231	110	95	99	98	0.583641244717364	0.794425214224631	0.820092793969508	0.979910209372097	0.413967390734323	0.377561131363613	0.340963239457872	0.453836124885963
ENSG00000198496	288.864658467805	177.221787656324	136.697632057814	199.221634161397	88.2059085190434	93.9686945075274	74.4645369620903	103.409285349729	200.501428085835	90.0121063345976	1.16078895163265	3.16441929169524e-05	0.00214274337219927	NBR2	17	43125610	43153671	+	2096	bidirectional_promoter_lncRNA	neighbor of BRCA1 lncRNA 2 [Source:HGNC Symbol;Acc:HGNC:20691]	-	397	159	148	179	89	90	82	85	6.57751987695191	4.0267393589678	3.10537299777228	4.52660204932231	1.9966798521125	2.13231403312048	1.68357007824496	2.34658826500555
ENSG00000070756	10663.9809433354	11312.1001441763	10981.9921970771	10890.4116774819	7655.08356630439	8545.9307171568	7903.23006318381	7642.55447725882	10962.1212405177	7936.69970597596	0.465873138761588	3.19598252723038e-05	0.00215432360670367	PABPC1	8	100685816	100722809	-	4752	protein_coding	poly(A) binding protein cytoplasmic 1 [Source:HGNC Symbol;Acc:HGNC:8554]	-	14656	10149	11890	9785	7724	8185	8703	6282	107.103081210726	113.369046561961	110.039537892441	109.142767298555	76.4320556985934	85.5346703068815	78.8136019223342	76.4945945723982
ENSG00000197976	980.830124973807	968.589518700288	1285.69664746268	1140.79427382923	536.172994480927	483.416728410947	833.639572331694	427.019519503	1093.9776412415	570.062203681642	0.939033065373273	3.24987885977002e-05	0.00218078582765738	AKAP17A	X	1591593	1602514	+	4075	protein_coding	A-kinase anchoring protein 17A [Source:HGNC Symbol;Acc:HGNC:18783]	-	1348	869	1392	1025	541	463	918	351	11.487491944491	11.3198282365529	15.0229408559714	13.3323533506036	6.24279910328817	5.64226281885128	9.69446155173817	4.98412298870161
ENSG00000187792	395.097001380398	347.755960684108	425.79465120711	404.008118439033	201.188757633324	231.789446451901	253.361046492966	262.781242771077	393.163932927662	237.280123337317	0.729932415783008	3.41094861850576e-05	0.00227283764575161	ZNF70	22	23738678	23751092	-	6924	protein_coding	zinc finger protein 70 [Source:HGNC Symbol;Acc:HGNC:13140]	zf-C2H2	543	312	461	363	203	222	279	216	2.72336411827714	2.39191205984445	2.92810874371111	2.77881816305909	1.37863305116164	1.59219350949894	1.73402665285187	1.80511942220673
ENSG00000105327	700.696891950872	808.086767615315	918.090853145049	545.355311391533	242.814017833322	187.937389015055	543.954361466977	176.404075008362	743.057456025692	287.777460830929	1.36651121326508	3.61777771819015e-05	0.0023952904296835	BBC3	19	47220822	47232766	-	3180	protein_coding	BCL2 binding component 3 [Source:HGNC Symbol;Acc:HGNC:17868]	-	963	725	994	490	245	180	599	145	10.5162792013956	12.1020393376201	13.7468311926541	8.16731908354588	3.6228359750435	2.81089950529593	8.1060322423564	2.6384576600092
ENSG00000111885	418.38080256672	432.465745978955	457.198161274446	596.551932460942	192.269059019038	231.789446451901	262.442087585904	330.909713119134	476.149160570266	254.352576543994	0.905466754410028	3.74255065940251e-05	0.00246693704305837	MAN1A1	6	119177209	119349761	-	5014	protein_coding	mannosidase alpha class 1A member 1 [Source:HGNC Symbol;Acc:HGNC:6821]	-	575	388	495	536	194	222	289	272	3.98241445650036	4.10766549284876	4.34174391790647	5.66618856244242	1.8193954639042	2.19871317506395	2.48040236964892	3.13901811149685
ENSG00000089101	134.609475608423	131.523087694631	430.412814452307	250.418255230806	17.8393972285706	54.2930234932381	103.523868459491	70.5616300033447	236.740908246542	61.5544797961612	1.94247196920564	4.0004574408485e-05	0.00262532222450749	CFAP61	20	20052514	20360702	+	7322	protein_coding	cilia and flagella associated protein 61 [Source:HGNC Symbol;Acc:HGNC:15872]	-	185	118	466	225	18	52	114	58	0.877414777550721	0.855460490547817	2.79897827387298	1.62878348289947	0.115598576953709	0.352674088891723	0.670013805331348	0.458360849977014
ENSG00000167994	394.369382593326	417.975914283784	464.58722246676	294.937056160727	150.64379881904	140.953041761291	285.144690318248	158.155377593704	392.967393876149	183.724227123071	1.09484234831928	4.07626617449638e-05	0.00266333935094178	RAB3IL1	11	61897301	61920269	-	3006	protein_coding	RAB3A interacting protein like 1 [Source:HGNC Symbol;Acc:HGNC:9780]	-	542	375	503	265	152	135	314	130	6.26142598166675	6.62201202657303	7.35906000403548	4.67269528406053	2.37773975436477	2.23020469731564	4.49520286896308	2.5024397105738
ENSG00000270194	25.4666575475395	47.9279048378739	33.2507753654142	70.1171114646257	1.98215524761895	3.13228981691758	12.713457530113	12.1657982764387	44.1906123038633	7.49842521777207	2.55835986349019	4.13935764058925e-05	0.00269275156208987	AC097359.2	3	37241789	37244177	-	2389	antisense	novel transcript, antisense to GOLGA4	-	35	43	36	63	2	3	14	10	0.508762198461243	0.955432432572376	0.662719403459281	1.39776757861079	0.0393662053139417	0.0623598467060211	0.252185731227577	0.242210573139223
ENSG00000153885	1421.76710993978	1340.86673302238	1548.00831978984	1557.04506252399	839.442747366626	795.601613497066	1073.37905718525	1032.87627366965	1466.921806319	935.324922929649	0.649287881388996	4.22717914762532e-05	0.00273792555487715	KCTD15	19	33795933	33815763	+	6388	protein_coding	potassium channel tetramerization domain containing 15 [Source:HGNC Symbol;Acc:HGNC:23297]	-	1954	1203	1676	1399	847	762	1182	849	10.6223985652121	9.99650974189517	11.5385820355547	11.6081595866167	6.23488159261668	5.9236582874599	7.96271539794448	7.69045490428824
ENSG00000114757	1784.84888468898	1864.72987892472	1398.37983064548	1653.87345454657	880.076929942815	1251.87183016139	1047.95214212503	834.573761763698	1675.45801220144	1003.61866599823	0.738978228064307	4.29759230863799e-05	0.00276284045350847	PEX5L	3	179794958	180037053	-	10236	protein_coding	peroxisomal biogenesis factor 5 like [Source:HGNC Symbol;Acc:HGNC:30024]	-	2453	1673	1514	1486	888	1199	1154	686	8.32204791040013	8.67587602399187	6.50487466747111	7.69483116469969	4.07936340716911	5.81686306053929	4.85159071299961	3.87795786080019
ENSG00000175906	439.481747391824	396.798467960072	317.729631269514	387.313568090313	254.706949319035	233.877639663179	221.577402667683	206.818570699459	385.330853677931	229.245140587339	0.749013189239515	4.30273870721598e-05	0.00276284045350847	ARL4D	17	43398959	43401137	+	1612	protein_coding	ADP ribosylation factor like GTPase 4D [Source:HGNC Symbol;Acc:HGNC:656]	-	604	356	344	348	257	224	244	170	13.0117239780723	11.72283451128	9.38505323396217	11.4426013959275	7.49683225037739	6.90053741250482	6.51378490359157	6.10229404894742
ENSG00000135269	2529.20290386421	2573.61702955002	3307.52851620968	4536.46581475895	1349.84772362851	1544.21887974037	1887.94844322178	2092.51730354746	3236.70356609571	1718.63308753453	0.913232050027079	4.75411608697753e-05	0.00302658407468822	TES	7	116210493	116258783	+	4280	protein_coding	testin LIM domain protein [Source:HGNC Symbol;Acc:HGNC:14620]	-	3476	2309	3581	4076	1362	1479	2079	1720	28.2032358679754	28.6370209736371	36.7962776549116	50.4778640181265	14.9638396544625	17.1602787789433	20.9035161723244	23.2537995765167
ENSG00000181788	1090.70056182176	1219.37506727056	1166.54803573662	1190.87792487539	698.709724785681	870.776569103088	745.553473730197	540.16144347388	1166.87539742608	713.800302773211	0.707989590020709	4.8611488147716e-05	0.00306849719888358	SIAH2	3	150741127	150763477	-	2617	protein_coding	siah E3 ubiquitin protein ligase 2 [Source:HGNC Symbol;Acc:HGNC:10858]	-	1499	1094	1263	1070	705	834	821	444	19.8911939002537	22.1902028869241	21.2247685548923	21.6715821307099	12.667622175961	15.8256757015782	13.5004442238141	9.81721934650148
ENSG00000197989	142.613282266221	219.576680303748	241.068121399253	218.142124556613	99.1077623809476	48.0284438594029	109.880597224548	97.32638621151	205.350052131459	88.5857974191021	1.21004908979469	4.97621342251412e-05	0.00312787558460729	SNHG12	1	28578538	28583132	-	4266	antisense	small nucleolar RNA host gene 12 [Source:HGNC Symbol;Acc:HGNC:30062]	-	196	197	261	196	100	46	121	80	1.59550496856397	2.45128071631197	2.69068582929339	2.43526251154955	1.10227220458283	0.535472182677878	1.22059937613396	1.08512153629555
ENSG00000274180	704.334985886235	759.044260339351	616.986609558242	690.041414413776	419.225834871408	479.24034198839	483.111386144293	428.236099330644	692.601817549401	452.453415583684	0.613401489702891	5.04215042631488e-05	0.00315600482776524	NATD1	17	21238870	21253410	-	4931	protein_coding	N-acetyltransferase domain containing 1 [Source:HGNC Symbol;Acc:HGNC:30770]	-	968	681	668	620	423	459	532	352	6.81715699264678	7.33094199225541	5.95778456842933	6.66449505424617	4.03380659920785	4.62250742008613	4.64285642918311	4.13063583145042
ENSG00000205534	93.1352047452873	183.909402284865	149.628489144364	142.460162975747	66.4022007952349	73.0867623947436	45.4052054646892	62.0455712098376	142.283314787566	61.7349349661263	1.20280703867482	5.11663809789724e-05	0.00317593990601563	SMG1P2	16	29527568	29594966	-	4221	unprocessed_pseudogene	SMG1 pseudogene 2 [Source:HGNC Symbol;Acc:HGNC:49859]	-	128	165	162	128	67	70	50	51	1.05307076990463	2.07499123118374	1.68788555955674	1.60733048062241	0.746395749960371	0.823536062911467	0.509757092008226	0.699139872558866
ENSG00000140750	713.066411331106	779.107104224973	759.226037510292	824.710787226787	432.109843980932	551.283007777494	492.192427237231	534.078544335661	769.027585073289	502.415955832829	0.614159058052204	5.37518367330282e-05	0.00330884756947075	ARHGAP17	16	24919385	25015666	-	9879	protein_coding	Rho GTPase activating protein 17 [Source:HGNC Symbol;Acc:HGNC:18239]	-	980	699	822	741	436	528	542	439	3.44489533145758	3.75588134781877	3.65933498188748	3.97571995473512	2.07531111042732	2.65412193394073	2.36099422910976	2.57134755543877
ENSG00000065060	2399.68675976529	2637.14936852115	2006.13011371333	2174.74342542664	1674.92118423801	1576.58587451518	1383.95066256373	1232.39536540325	2304.4274168566	1466.96327168004	0.651255849638723	5.67858479333346e-05	0.00346855968368169	UHRF1BP1	6	34792015	34883138	+	9908	protein_coding	UHRF1 binding protein 1 [Source:HGNC Symbol;Acc:HGNC:21216]	-	3298	2366	2172	1954	1690	1510	1524	1013	11.5591951041717	12.6758302913052	9.64089067859051	10.4531967438826	8.02066567402913	7.56817007834859	6.61923185405508	5.91606169761392
ENSG00000115107	384.910338361383	463.674614245477	337.125916899339	393.991388229801	216.054921990466	281.906083522582	213.404465684039	211.684890010034	394.925564434	230.76259030178	0.774167506143553	5.70968586363076e-05	0.0034717220534901	STEAP3	2	119223831	119265652	+	4562	protein_coding	STEAP3 metalloreductase [Source:HGNC Symbol;Acc:HGNC:24592]	-	529	416	365	354	218	270	235	174	4.02683033715506	4.84044983263567	3.51868928726096	4.11299843370222	2.24704060279608	2.93905976331907	2.21677291127216	2.20700447842944
ENSG00000204815	170.262796174978	117.033255999459	120.995877024146	170.284413556948	90.1880637666623	64.73398954963	47.2214136832768	48.663193105755	144.644085688883	62.701665026331	1.20544056245215	6.04790904941584e-05	0.00363289117375596	TTC25	17	41930635	41965651	+	2500	protein_coding	tetratricopeptide repeat domain 25 [Source:HGNC Symbol;Acc:HGNC:25280]	-	234	105	131	153	91	62	52	40	3.25041482007994	2.2294460330104	2.30448890874681	3.24385912400687	1.71163473380912	1.23154876992032	0.895100829112557	0.925825694767364
ENSG00000145919	1277.69859009941	1434.49333782195	1324.48921872233	1433.50538994346	994.050856680905	978.318519483925	931.714816135423	950.148845389866	1367.54663414679	963.55825942253	0.504607455100014	6.2470337143751e-05	0.00369293893821611	BOD1	5	173607514	173616660	-	2018	protein_coding	biorientation of chromosomes in cell division 1 [Source:HGNC Symbol;Acc:HGNC:25114]	-	1756	1287	1434	1288	1003	937	1026	781	30.2180399061247	33.8536156081502	31.2515329131607	33.8302544397874	23.3716556215292	23.0578262855139	21.8793705370293	22.3943839077463
ENSG00000070759	31.2876078441199	49.0425072759639	8.31269384135356	25.5983105347046	2.97323287142843	2.08819321127839	5.44862465576271	4.8663193105755	28.5602798740355	3.84409251226126	2.88936808519345	6.81714591319926e-05	1	TESK2	1	45343883	45491166	-	3322	protein_coding	testis associated actin remodelling kinase 2 [Source:HGNC Symbol;Acc:HGNC:11732]	-	43	44	9	23	3	2	6	4	0.449502144674706	0.703073488808072	0.119147851810974	0.366976936545814	0.0424650200910626	0.0298971851857685	0.0777249133786896	0.0696738180890551
ENSG00000138813	2.91047514829023	2.22920487618018	6.46542854327499	46.7447409764171	0	0	0	0	14.5874623860406	0	6.25387174532841	7.56066473781933e-05	1	C4orf17	4	99511004	99542303	+	3261	protein_coding	chromosome 4 open reading frame 17 [Source:HGNC Symbol;Acc:HGNC:25274]	-	4	2	7	42	0	0	0	0	0.0425963251280995	0.0325556874609074	0.09440403918404	0.682667227905793	0	0	0	0
ENSG00000105550	8.73142544487068	8.91681950472072	15.7017550336678	5.56485011624013	0	0	0	0	9.72871252487484	0	5.6793647059647	7.59252353754892e-05	1	FGF21	19	48755559	48758333	+	1315	protein_coding	fibroblast growth factor 21 [Source:HGNC Symbol;Acc:HGNC:3678]	-	12	8	17	5	0	0	0	0	0.316897223367451	0.32293261387078	0.568547172215711	0.201537011606083	0	0	0	0
ENSG00000146733	521.702670331023	374.50641919827	570.804977106278	780.191986296866	280.474967538082	300.699822424088	279.696065662486	335.776032429709	561.801513233109	299.161722013591	0.909597672209194	7.72876507230226e-05	0.00449747708133151	PSPH	7	56011051	56051604	-	2762	protein_coding	phosphoserine phosphatase [Source:HGNC Symbol;Acc:HGNC:9577]	-	717	336	618	701	283	288	308	276	9.01484828439892	6.45748307895843	9.84029540496108	13.4525590408154	4.81806293484556	5.1780798996907	4.79883333159269	5.78222057738488
ENSG00000054356	18514.9876558483	20036.0934271075	20579.4590532443	18690.1056004041	8827.528395271	13828.0154450855	12651.706450681	13692.6059601318	19455.161434151	12249.9640627923	0.667402727865848	8.13595061036543e-05	0.00471600218842855	PTPRN	2	219289623	219309648	-	8261	protein_coding	protein tyrosine phosphatase, receptor type N [Source:HGNC Symbol;Acc:HGNC:9676]	-	25446	17976	22281	16793	8907	13244	13932	11255	106.967006322254	115.506948568993	118.616578256028	107.747258496786	50.700067489228	79.6134572711691	72.5754050030969	78.8355540688679
ENSG00000164124	30.5599890570474	71.3345560377657	35.0980406634928	69.0041414413776	8.91969861428528	18.7937389015055	6.35672876505649	17.0321175870142	51.4991817999209	12.7755709669654	2.0184398344812	8.53930875693286e-05	0.0049306233547298	TMEM144	4	158201604	158255411	+	9243	protein_coding	transmembrane protein 144 [Source:HGNC Symbol;Acc:HGNC:25633]	-	42	64	38	62	9	18	7	14	0.15779719469314	0.367548533800779	0.180806474824313	0.355540680650091	0.0457866915749789	0.0967073507177439	0.0325907017149563	0.0876444317777176
ENSG00000173276	881.873969931939	743.43982620609	1087.11562791924	948.250459807318	591.673341414257	504.298660523731	578.462317620141	627.755191064239	915.169970966146	575.547377655592	0.669705608554947	8.951361248776e-05	0.00510913519245272	ZBTB21	21	41986831	42010387	-	8062	protein_coding	zinc finger and BTB domain containing 21 [Source:HGNC Symbol;Acc:HGNC:13083]	ZBTB	1212	667	1177	852	597	483	637	516	5.22062822147705	4.3916802637238	6.42062054761429	5.60153899933573	3.48210004363179	2.97511851633468	3.40020626290896	3.70353245550081
ENSG00000110925	4329.33178308171	4661.26739609276	4281.03732829708	3776.30728888055	3114.95697163318	3059.20305452284	3073.93240995946	2777.45174651097	4261.98594908803	3006.38604565661	0.503396093492372	9.20931026240415e-05	0.00523630133507766	CSRNP2	12	51061205	51083664	-	5230	protein_coding	cysteine and serine rich nuclear protein 2 [Source:HGNC Symbol;Acc:HGNC:16006]	-	5950	4182	4635	3393	3143	2930	3385	2283	39.5073789026892	42.44533966152	38.975472144124	34.3868768909737	28.2587143506507	27.8205598583432	27.8525914339058	25.2588439430436
ENSG00000115289	182.632315555212	218.462077865658	247.533549942528	232.610734858837	99.1077623809476	127.379785887982	144.388553377712	113.14192397088	220.309669555559	121.00450640438	0.861165912751154	9.36004466675812e-05	0.00528168884093545	PCGF1	2	74505043	74508580	-	2629	protein_coding	polycomb group ring finger 1 [Source:HGNC Symbol;Acc:HGNC:17615]	-	251	196	268	209	100	122	159	93	3.31547743219151	3.95742924586605	4.48319411165644	4.21372571964685	1.78862427719678	2.30446002298003	2.60264636723704	2.04692348833599
ENSG00000230183	25.4666575475395	28.9796633903423	35.0980406634928	17.8075203719684	6.93754336666633	1.04409660563919	2.72431232788135	7.29947896586325	26.8379704933358	4.50135781651253	2.59713422719083	9.44496721963908e-05	1	CNOT6LP1	15	56005715	56007176	-	1462	processed_pseudogene	CCR4-NOT transcription complex subunit 6-like pseudogene 1 [Source:HGNC Symbol;Acc:HGNC:32355]	-	35	26	38	16	7	1	3	6	0.831349447417175	0.944003596805914	1.14308772011021	0.580073696879888	0.225143998449058	0.0339666378888929	0.0883044330519859	0.237472390928702
ENSG00000064547	870.95968812585	905.057179729153	781.393221087235	859.212857947476	454.90462932855	366.477908579357	648.386334035762	537.728283818593	854.155736722429	501.874288940565	0.766639359206602	9.70554430087992e-05	0.00543546967857925	LPAR2	19	19623668	19628930	-	2980	protein_coding	lysophosphatidic acid receptor 2 [Source:HGNC Symbol;Acc:HGNC:3168]	-	1197	812	846	772	459	351	714	442	13.9489278223616	14.463967551969	12.4852554997682	13.7312982176016	7.24279392671276	5.84912343367117	10.3107574855828	8.5825284623988
ENSG00000166483	629.390250817762	1290.70962330832	680.717262341953	548.694221461277	318.135917242842	233.877639663179	329.641791673644	512.180107438071	787.377839482329	348.458864004434	1.17659963124899	9.98144563942719e-05	0.00556904852773584	WEE1	11	9573681	9593457	+	9239	protein_coding	WEE1 G2 checkpoint kinase [Source:HGNC Symbol;Acc:HGNC:12761]	-	865	1158	737	493	321	224	363	421	3.25127781821527	6.65321052635577	3.50821221222515	2.82834585862464	1.633765694496	1.20399029212661	1.69079238183379	2.63673434284731
ENSG00000143870	2362.57820162459	2471.07360524573	2409.75758134349	4087.93889539	1245.78457312851	1353.1492009084	1267.71333657412	2096.1670430304	2832.83707090095	1490.70353841036	0.926476279620093	0.000100190503457531	0.00556917138062253	PDIA6	2	10783391	10837977	-	4101	protein_coding	protein disulfide isomerase family A member 6 [Source:HGNC Symbol;Acc:HGNC:30168]	-	3247	2217	2609	3673	1257	1296	1396	1723	27.4951099085682	28.6961476015377	27.9787073108236	47.4724583453949	14.4130275140482	15.6933321319814	14.6488750098607	24.3111081456378
ENSG00000130222	331.066548118013	383.423238702991	530.165140548549	471.899289857163	78.2951322809486	128.423882493621	289.685210864717	194.65277242302	429.138554306679	172.764249515577	1.31151730647003	0.000106089547778127	0.00587515239126676	GADD45G	9	89605013	89606555	+	1322	protein_coding	growth arrest and DNA damage inducible gamma [Source:HGNC Symbol;Acc:HGNC:4097]	-	455	344	574	424	79	123	319	160	11.9520632357117	13.8125753792158	19.0951807003711	16.9998451121161	2.80999368196124	4.62033632754014	10.3840758643265	7.00322008144754
ENSG00000011478	224.83420520542	323.234707046126	227.213631663664	293.824086137479	111.991771490471	137.820751944374	151.653386252062	175.187495180718	267.276657513172	144.163351216906	0.890092661231557	0.000108640421211989	0.00599413464738888	QPCTL	19	45692483	45703989	+	2396	protein_coding	glutaminyl-peptide cyclotransferase like [Source:HGNC Symbol;Acc:HGNC:25952]	-	309	290	246	264	113	132	167	144	4.47852091183267	6.42478883032251	4.51535217372239	5.84019941144973	2.21769254756589	2.73581704772542	2.99942689863308	3.47764242608776
ENSG00000128346	400.190332889906	401.256877712432	442.420038889817	426.267518903994	209.117378623799	233.877639663179	324.193167017881	222.634108458829	417.533692099037	247.455573440922	0.752599026313529	0.000109800195835073	0.00601357910792312	C22orf23	22	37943050	37953669	-	2299	protein_coding	chromosome 22 open reading frame 23 [Source:HGNC Symbol;Acc:HGNC:18589]	-	550	360	479	383	211	224	357	183	8.30781197623998	8.31210849317242	9.16304622396166	8.83019645153072	4.31571931458165	4.83848034317432	6.68248310287882	4.60597276376761
ENSG00000165312	335.432260840449	404.600685026703	430.412814452307	338.3428870674	225.965698228561	235.965832874458	242.46379718144	240.882805873487	377.197161846714	236.319533539486	0.674115261563832	0.000110618166431667	0.00603618617337928	OTUD1	10	23439458	23442390	+	2933	protein_coding	OTU deubiquitinase 1 [Source:HGNC Symbol;Acc:HGNC:27346]	-	461	363	466	304	228	226	267	198	5.45822963585916	6.56965004126097	6.98742547606478	5.49379036888153	3.65537966329041	3.82645235531704	3.91748933510341	3.90627104423666
ENSG00000177410	798.197809418595	866.046094396	604.979385120731	684.476564297536	501.485277647595	452.093830241771	290.593314974011	433.102418641219	738.424963308216	419.318710376149	0.817104214221487	0.000111496477476643	0.00606190885025381	ZFAS1	20	49278178	49295738	+	2243	antisense	ZNFX1 antisense RNA 1 [Source:HGNC Symbol;Acc:HGNC:33101]	-	1097	777	655	615	506	433	320	356	16.9840122624028	18.388208475565	12.8426711365739	14.5330378699179	10.6079374575286	9.58646645074103	6.13944805454616	9.18395974524024
ENSG00000106638	903.702533544115	876.07751633881	912.549057250813	1164.16664431744	662.03985270473	626.457963383516	663.824103893757	560.843300543826	964.123937862794	628.291305131457	0.616591364260931	0.00011569187914409	0.00624442725945472	TBL2	7	73567533	73578791	-	6466	protein_coding	transducin beta like 2 [Source:HGNC Symbol;Acc:HGNC:11586]	-	1242	786	988	1046	668	600	731	461	6.67035328539568	6.45259666661575	6.7199273765588	8.57445543130377	4.85792124054009	4.60803197589497	4.86508352923933	4.12547986861811
ENSG00000181852	2529.20290386421	2658.32681484486	2485.49545856472	2902.62582063085	1976.2087818761	1947.2401695171	1852.53238295932	1815.13710284466	2643.91274947616	1897.77960929929	0.478020239507293	0.000118524957130576	0.00634462852658638	RNF41	12	56202175	56221933	-	6537	protein_coding	ring finger protein 41 [Source:HGNC Symbol;Acc:HGNC:18401]	-	3476	2385	2691	2608	1994	1865	2040	1492	18.4656340087096	19.3667868205519	18.1041670416247	21.146556892865	14.343540905847	14.1677304370494	13.4295143281264	13.2068603391551
ENSG00000111962	1025.9424897723	957.443494319387	1105.58828090002	932.668879481846	305.251908133319	605.576031270732	536.689528592627	700.749980722872	1005.41078611839	537.066862179887	0.905735085409701	0.000118954871612814	0.00634462852658638	UST	6	148747328	149076990	+	4563	protein_coding	uronyl 2-sulfotransferase [Source:HGNC Symbol;Acc:HGNC:17223]	-	1410	859	1197	838	308	580	591	576	10.7307872508357	9.99287301773025	11.5368439128283	9.73428624499475	3.17402216353956	6.31215215083622	5.5737262724161	7.30434473189242
ENSG00000137955	1869.98028277647	2124.43224699971	1342.03823905408	1809.68925780129	1210.10577867137	1185.04964740048	916.277046277429	1083.97262643069	1786.53500665789	1098.85127469499	0.701134379877567	0.000119251929075934	0.00634462852658638	RABGGTB	1	75786197	75795079	+	5913	protein_coding	Rab geranylgeranyltransferase subunit beta [Source:HGNC Symbol;Acc:HGNC:9796]	-	2570	1906	1453	1626	1221	1135	1009	891	15.0934383453333	17.1104996211649	10.8068984512361	14.5754920631155	9.70996114902783	9.53208522132459	7.34331083218341	8.71924883770634
ENSG00000085832	8590.26740017861	8932.42393885398	6858.89605176573	9389.01511612035	5433.08753372355	6128.84707510207	4225.40842054398	5716.70861009857	8442.65062672966	5376.01290986704	0.651210406607674	0.0001202692953613	0.00637598467258823	EPS15	1	51354263	51519328	-	7440	protein_coding	epidermal growth factor receptor pathway substrate 15 [Source:HGNC Symbol;Acc:HGNC:3419]	-	11806	8014	7426	8436	5482	5870	4653	4699	55.1052255161862	57.1773569781916	43.8960401695853	60.0999621594146	34.6478110995717	39.1800602640062	26.9134108629338	36.5461604478482
ENSG00000176473	471.496974023017	592.968497063928	548.637793529335	559.823921693757	259.662337438083	345.595976466573	404.106328635734	291.97915863453	543.231796577509	325.33595029373	0.737469133164919	0.000123547847642149	0.00652656839122375	WDR25	14	100376418	100530303	+	4218	protein_coding	WD repeat domain 25 [Source:HGNC Symbol;Acc:HGNC:21064]	-	648	532	594	503	262	331	445	240	5.33496250149897	6.69503313216335	6.19331550622562	6.32079889245071	2.92081750802415	3.89691876255781	4.54006488851679	3.29241000984127
ENSG00000166900	1093.61103697005	1086.73737713784	1012.30138334706	936.00778955159	712.584811519013	773.675584778643	689.251018953982	701.966560550516	1032.16439675163	719.369493950539	0.521310005545471	0.000133461903340882	0.00694685233599943	STX3	11	59713456	59805882	+	6568	protein_coding	syntaxin 3 [Source:HGNC Symbol;Acc:HGNC:11438]	-	1503	975	1096	841	719	741	759	577	7.94673584853939	7.87987168009808	7.33872722007032	6.78693070007129	5.14760783890909	5.60254041166703	4.97298622470567	5.0833722773368
ENSG00000259005	10.1866630190158	12.260626818991	18.4726529807857	18.9204903952164	1.98215524761895	0	0	0	14.9601083035022	0.495538811904738	4.85293627910177	0.000133558241843058	1	AC005479.1	14	74474007	74474864	-	589	lincRNA	novel transcript	-	14	11	20	17	2	0	0	0	0.82542131892965	0.99134555595094	1.49333772388627	1.52983358045976	0.15967039812395	0	0	0
ENSG00000163870	462.765548578146	436.924155731315	533.859671144707	550.920161507773	311.198373876175	265.200537832355	306.939188941299	361.324208810231	496.117384240485	311.165577365015	0.673815179354603	0.000134381159399155	0.00694685233599943	TPRA1	3	127571266	127598267	-	5622	protein_coding	transmembrane protein adipocyte associated 1 [Source:HGNC Symbol;Acc:HGNC:30413]	-	636	392	578	495	314	254	338	297	3.92852223098443	3.70120294819703	4.52147706683822	4.66686158945889	2.62632528027678	2.24358645442273	2.58722669389524	3.05685511546055
ENSG00000153294	29.8323702699748	39.0110853331531	23.0908162259821	86.811661813346	3.9643104952379	14.6173524789487	1.81620821858757	10.9492184487949	44.686483410614	7.83677241039226	2.52628397641994	0.000134768095932324	0.00694685233599943	ADGRF4	6	47685864	47722021	+	3391	protein_coding	adhesion G protein-coupled receptor F4 [Source:HGNC Symbol;Acc:HGNC:19011]	-	41	35	25	78	4	14	2	9	0.41987402432557	0.547883130101837	0.324231760310016	1.2192067992	0.0554679236184056	0.205021865027974	0.0253811227999613	0.153576217430446
ENSG00000134107	283.043708171225	588.510087311567	537.554201740864	367.280107671849	72.3486665380917	166.011360296632	296.041939629774	141.123260006689	444.097026223876	168.881306617797	1.39257068548219	0.000139744766862382	0.00715387557370759	BHLHE40	3	4979116	4985323	+	3837	protein_coding	basic helix-loop-helix family member e40 [Source:HGNC Symbol;Acc:HGNC:1046]	bHLH	389	528	582	330	73	159	326	116	3.52063289799472	7.30448828716314	6.67074778567586	4.55861278011257	0.894624460273063	2.05780993233679	3.65623772441778	1.74934487544003
ENSG00000170579	1901.26789062059	2119.97383724735	1784.4582779439	1494.7187412221	1108.02478341899	1216.37254556966	1185.07586262839	672.768644687063	1825.10468675848	1045.56045907603	0.803094668116972	0.000141827876175348	0.00723565024446628	DLGAP1	18	3496032	4455335	-	12106	protein_coding	DLG associated protein 1 [Source:HGNC Symbol;Acc:HGNC:2905]	-	2613	1902	1932	1343	1118	1165	1305	553	7.49551850822444	8.33983611980241	7.0185886181271	5.88011616821187	4.34261013156358	4.77886970522874	4.63893691459371	2.64322241660309
ENSG00000203761	302.689415422184	199.513836418126	279.860692658903	338.3428870674	193.260136642848	143.04123497257	129.858887629011	125.307722247319	280.101707891653	147.866995372937	0.921334250854287	0.000143664958086233	0.00730435795430241	MSTO2P	1	155745829	155750137	+	1709	unprocessed_pseudogene	misato family member 2, pseudogene [Source:HGNC Symbol;Acc:HGNC:26329]	-	416	179	303	304	195	137	143	103	8.45306500248343	5.55979325014435	7.79729384344092	9.42848867871828	5.36540186557235	3.98087406045519	3.60082984209996	3.48742124638087
ENSG00000155660	2595.41621348781	2913.57077316749	3300.13945501736	6282.71578123511	1231.90948639518	1465.91163431743	1630.95498029164	2605.91399081318	3772.96055572694	1733.67252295436	1.12197263015729	0.000155132019525167	0.00780898096984072	PDIA4	7	149003062	149028641	-	3277	protein_coding	protein disulfide isomerase family A member 4 [Source:HGNC Symbol;Acc:HGNC:30167]	-	3567	2614	3573	5645	1243	1404	1796	2142	37.7998092872923	42.3425311353966	47.9512474810113	91.3057373285922	17.8362846456047	21.2760303110651	23.5851430876938	37.8226777195547
ENSG00000228626	9.45904423194324	21.1774463237117	26.7853468221393	45.6317709531691	0	0	6.35672876505649	2.43315965528775	25.7634020827408	2.19747210508606	3.51562313559744	0.000161805882035841	1	AC245100.3	1	148288001	148288951	-	285	unprocessed_pseudogene	novel pseudogene	-	13	19	29	41	0	0	7	2	1.58402281680309	3.53880322700063	4.47503537924585	7.62517051280137	0	0	1.05696791561874	0.406063901213756
ENSG00000066855	513.698863673225	449.184782550306	516.31065081296	875.907408296197	252.724794071416	317.405368114315	225.209819104859	395.388443984259	588.775426333172	297.682106318712	0.985039560337154	0.000162548653754554	0.00814594271892102	MTFR1	8	65644734	65771261	+	4629	protein_coding	mitochondrial fission regulator 1 [Source:HGNC Symbol;Acc:HGNC:29510]	-	706	403	559	787	255	304	248	325	5.296396147514	4.62131464835144	5.31089802254567	9.01152132193533	2.59037539924678	3.26126685600404	2.30554245828882	4.06261275112596
ENSG00000143493	1071.78247335788	1072.24754544267	933.792608178717	1097.38844292255	758.174382214249	606.620127876372	667.456520330932	779.827669519724	1043.80276747545	703.019674985319	0.570551470686948	0.000169493686694022	0.00841649150226947	INTS7	1	211940399	212035542	-	5311	protein_coding	integrator complex subunit 7 [Source:HGNC Symbol;Acc:HGNC:24484]	-	1473	962	1011	986	765	581	735	641	9.63139925275584	9.61493702986614	8.3717873703829	9.8403642959266	6.7732146807268	5.43250037447924	5.95551965258724	6.98378683799991
ENSG00000130487	98.2285362547952	56.8447243425946	157.017550336678	212.577274440373	0	0	9.98914520223163	0	131.16702134361	2.49728630055791	5.68386489232625	0.00017145781844558	0.00845993906500664	KLHDC7B	22	50545891	50551023	+	5133	protein_coding	kelch domain containing 7B [Source:HGNC Symbol;Acc:HGNC:25145]	-	135	51	170	191	0	0	11	0	0.913325209076996	0.527407845052695	1.45653522591791	1.97229859809241	0	0	0.0922210463239196	0
ENSG00000204387	611.92739992802	595.197701940108	882.992812481556	665.55607390232	331.019926352365	229.701253240623	541.230049139096	265.214402426365	688.918497063001	341.791407789612	1.00956228615664	0.000183518229853811	0.00892994429311932	C6orf48	6	31834608	31839766	+	1801	protein_coding	chromosome 6 open reading frame 48 [Source:HGNC Symbol;Acc:HGNC:19078]	-	841	534	956	598	334	220	596	218	16.2160555608187	15.7389305098695	23.3446579377228	17.5994069757552	8.72052158282405	6.06609073325015	14.2410224595066	7.00409499789303
ENSG00000179218	6823.60898516644	8454.25949291333	9314.83526556119	12552.0759221912	4526.25150793788	5182.89555039296	5662.93722555604	6495.31969979065	9286.19491645805	5466.85099591938	0.764339169007363	0.000187082390417951	0.00904859211057212	CALR	19	12938578	12944489	+	2714	protein_coding	calreticulin [Source:HGNC Symbol;Acc:HGNC:1455]	-	9378	7585	10085	11278	4567	4964	6236	5339	119.995048556038	148.352003372143	163.421576028675	220.258567296597	79.1281251195091	90.8284417400292	98.8791871624679	113.83067852715
ENSG00000058600	773.458770658128	769.075682282162	872.832853342124	712.300814878737	583.744720423781	464.622989509441	553.943506669209	489.065090712838	781.917030290288	522.844076828817	0.580253614570961	0.000196380378887691	0.00934657669102217	POLR3E	16	22297375	22335103	+	9488	protein_coding	RNA polymerase III subunit E [Source:HGNC Symbol;Acc:HGNC:30347]	-	1063	690	945	640	589	445	610	402	3.89064431560984	3.86030916941995	4.38026582948839	3.5753277607015	2.91910909504421	2.32908462733293	2.76671091499515	2.45166216073251
ENSG00000128692	87.3142544487068	121.49166575182	120.995877024146	126.878582650275	36.6698720809506	32.366994774815	79.0050575085592	36.4973948293162	114.170094968737	46.1348297984103	1.29723394138299	0.00019824857780208	0.00940544287744456	EIF2S2P4	2	170751805	170752788	+	984	processed_pseudogene	eukaryotic translation initiation factor 2 subunit 2 beta pseudogene 4 [Source:HGNC Symbol;Acc:HGNC:37626]	-	120	109	131	114	37	31	87	30	4.23495781227843	5.88002365461995	5.8549006827917	6.14073443289998	1.76813871255856	1.56446744146383	3.80480828509969	1.76414957082196
ENSG00000178381	677.41309076455	848.212455386558	668.710037904442	892.601958644917	488.601268538072	500.122274101174	354.160602624576	536.511703990949	771.734385675117	469.848962313693	0.716128836270632	0.000201029117417492	0.00945287081135018	ZFAND2A	7	1152071	1160759	-	2281	protein_coding	zinc finger AN1-type containing 2A [Source:HGNC Symbol;Acc:HGNC:28073]	-	931	761	724	802	493	479	390	441	14.1738338143341	17.7095303972872	13.9590742135722	18.6362979877355	10.1632203410869	10.4282194565173	7.35779945017994	11.1872295975561
ENSG00000156030	894.243489312172	984.193952833549	1117.59550533753	844.744247645252	474.726181804739	528.312882453432	765.53176413466	564.493040026758	960.194298782127	583.265967104897	0.718565590947772	0.000202655010485452	0.0094935587773641	ELMSAN1	14	73715122	73790285	-	13484	protein_coding	ELM2 and Myb/SANT domain containing 1 [Source:HGNC Symbol;Acc:HGNC:19853]	-	1229	883	1210	759	479	506	843	464	3.16516299618656	3.47607896333605	3.94648050443676	2.98355188710853	1.67042306040894	1.86350991132766	2.69040372258106	1.99117065768715
ENSG00000138759	953.908229852122	922.890818738594	1178.55526017413	1118.53487336427	820.612272514246	501.166370706813	653.834958691525	486.63193105755	1043.47229553228	615.561383242534	0.76045186146521	0.00020642102057507	0.00960954357345881	FRAS1	4	78057570	78544269	+	18960	protein_coding	Fraser extracellular matrix complex subunit 1 [Source:HGNC Symbol;Acc:HGNC:19185]	-	1311	828	1276	1005	828	480	720	400	2.40119427603141	2.3181400885732	2.95975441222273	2.80955987461296	2.0535331171378	1.25719555933067	1.63419090027852	1.2207617283325
ENSG00000115839	2458.62388151817	2367.41557850335	2225.95468418468	2303.84794812341	1801.77912008563	1679.95143847346	1679.08449808421	1755.52469129011	2338.9605230824	1729.08493698335	0.436050529012583	0.000209735615884418	0.00971314767651797	RAB3GAP1	2	135052265	135176394	+	6629	protein_coding	RAB3 GTPase activating protein catalytic subunit 1 [Source:HGNC Symbol;Acc:HGNC:17063]	-	3379	2124	2410	2070	1818	1609	1849	1443	17.7012164837907	17.0080360253794	15.988670732232	16.551329685996	12.8960161149436	12.0533553131755	12.0032131037655	12.5958522924772
ENSG00000134910	1976.21262568906	1901.51175938169	2423.61207107908	3015.0357929789	1355.79418937136	1313.47352989411	1553.76613100167	1596.15273386876	2329.09306228219	1454.79664603397	0.678792603653143	0.00022347958859022	0.0102725069712112	STT3A	11	125591712	125625215	+	7393	protein_coding	STT3A, catalytic subunit of the oligosaccharyltransferase complex [Source:HGNC Symbol;Acc:HGNC:6172]	-	2716	1706	2624	2709	1368	1258	1711	1312	12.7576886823773	12.2491511671779	15.6094089843385	19.4222196737388	8.7011188035418	8.45006148230763	9.95950898596636	10.2688633803495
ENSG00000136527	3149.13411045003	2996.05135358616	3205.00529216632	3593.78020506788	2110.99533871418	2345.04097626563	1808.03528160392	2506.15444494638	3235.9927403176	2192.55651038253	0.561904961853768	0.000224109872165111	0.0102725069712112	TRA2B	3	185915906	185938136	-	11769	protein_coding	transformer 2 beta homolog [Source:HGNC Symbol;Acc:HGNC:10781]	-	4328	2688	3470	3229	2130	2246	1991	2060	12.7705802340587	12.1237612467215	12.9668129841553	14.5424990870251	8.51039558902049	9.47698346819093	7.28014989984731	10.1283081146485
ENSG00000165195	265.580857281483	270.848392455892	290.020651798335	497.497600391868	175.420739414277	159.746780662797	160.734427345	201.952251388883	330.986875481895	174.463549702739	0.923247648058265	0.000230516566058165	0.0105328723304427	PIGA	X	15319451	15335580	-	6321	protein_coding	phosphatidylinositol glycan anchor biosynthesis class A [Source:HGNC Symbol;Acc:HGNC:8957]	-	365	243	314	447	177	153	177	166	2.00525687899847	2.04064827755376	2.1846767812203	3.74828233213458	1.31673137285368	1.20200306325184	1.2050251204237	1.5196079074848
ENSG00000153561	2884.28087195562	2576.96083686429	1864.81431841032	2324.99437856513	1750.24308364753	1656.9813131494	1285.87541876	1287.14145764722	2412.76260144884	1495.06031830104	0.690527047203541	0.000231204219108193	0.0105328723304427	RMND5A	2	86720173	86778041	+	6804	protein_coding	required for meiotic nuclear division 5 homolog A [Source:HGNC Symbol;Acc:HGNC:25850]	-	3964	2312	2019	2089	1766	1587	1416	1058	20.2316955756243	18.0372862892977	13.0501453645358	16.273639761238	12.2049527262038	11.5827732848298	8.95586570981564	8.99768137367607
ENSG00000023909	811.294947585901	707.772548187207	616.986609558242	972.735800318775	495.538811904738	471.931665748916	441.338597116779	534.078544335661	777.197476412531	485.721904776523	0.678474713692399	0.000234520560719858	0.0106513804665967	GCLM	1	93885205	93909456	-	5420	protein_coding	glutamate-cysteine ligase modifier subunit [Source:HGNC Symbol;Acc:HGNC:4312]	-	1115	635	668	874	500	452	486	439	7.14395189624755	6.21902227623266	5.42026489057657	8.54717722542388	4.33790887892097	4.14132278898336	3.85874080106357	4.68677905907372
ENSG00000162236	617.020731437528	659.844643349333	868.214690096928	973.848770342023	402.377515266647	399.888999959811	566.656964199322	461.083754677028	779.732208806453	457.501808525702	0.768078870235583	0.000235671933790824	0.0106711392026806	STX5	11	62806897	62832088	-	2257	protein_coding	syntaxin 5 [Source:HGNC Symbol;Acc:HGNC:11440]	-	848	592	940	875	406	383	624	379	13.0474978482319	13.9231602373795	18.3163793577065	20.5488279999335	8.45871089609497	8.42688658366595	11.8976627706587	9.71665757412581
ENSG00000049449	1813.22601738481	1631.77796936389	2037.53362378066	2360.60941930906	820.612272514246	887.482114793315	1219.58381878155	1529.24084334835	1960.78675745961	1114.22976235937	0.815745056845729	0.000240387318158768	0.0108516662988217	RCN1	11	32090904	32105755	+	4675	protein_coding	reticulocalbin 1 [Source:HGNC Symbol;Acc:HGNC:9934]	-	2492	1464	2206	2121	828	850	1343	1257	18.5109779506358	16.6229131261891	20.7523473596582	24.0474824438802	8.32833965795353	9.02894992610209	12.3624065559252	15.5583275176815
ENSG00000184845	143.340901053294	323.234707046126	323.27142716375	359.489317509112	16.8483196047611	108.586046986476	113.513013661723	122.874562592031	287.33408819307	90.4554857112479	1.66772005853543	0.000244445318801492	0.0109364655710105	DRD1	5	175440039	175444208	-	4054	protein_coding	dopamine receptor D1 [Source:HGNC Symbol;Acc:HGNC:3020]	-	197	290	350	323	17	104	125	101	1.68750637640715	3.7971864917249	3.7968866770986	4.22308031547241	0.197185458363976	1.27394162746186	1.32688991450834	1.44160698032042
ENSG00000141582	2009.6830898944	2531.26213690259	3116.33655785855	2668.90211574877	897.916327171385	860.335603046696	2199.42815270955	1034.09285349729	2581.54597510108	1247.94323410623	1.04816517684312	0.000244468217436162	0.0109364655710105	CBX4	17	79833156	79839429	-	2880	protein_coding	chromobox 4 [Source:HGNC Symbol;Acc:HGNC:1554]	-	2762	2271	3374	2398	906	824	2422	850	33.3038258734746	41.8574069193668	51.5223811102613	44.1333865477968	14.7926307695271	14.2080559253801	36.1901410274875	17.0779479286515
ENSG00000006194	801.108284566885	736.752211577549	729.669792741035	830.275637343027	502.476355271404	487.593114833503	602.981128571073	529.212225025085	774.451481557124	530.565705925267	0.545185949343914	0.000251052387092588	0.0111973874566416	ZNF263	16	3263800	3301401	+	6945	protein_coding	zinc finger protein 263 [Source:HGNC Symbol;Acc:HGNC:13056]	zf-C2H2	1101	661	790	746	507	467	664	435	5.50526222041931	5.0521575227806	5.00262761916141	5.6934713611361	3.43277561547649	3.33921639815597	4.11438050707993	3.62431764960226
ENSG00000187097	441.664603753042	547.269797102234	496.914365183135	477.464139973403	290.385743776176	348.728266283491	332.366104001525	333.342872774422	490.828226502954	326.205746708903	0.588625419462995	0.000260418564319427	0.011580463739303	ENTPD5	14	73958010	74019399	-	10379	protein_coding	ectonucleoside triphosphate diphosphohydrolase 5 [Source:HGNC Symbol;Acc:HGNC:3367]	-	607	491	538	429	293	334	366	274	2.03093544800411	2.51115577289331	2.27966010511865	2.19084848332975	1.32746113773181	1.59805193315826	1.51751921156994	1.52758117572898
ENSG00000139287	14.5523757414511	26.7504585141622	20.3199182788643	46.7447409764171	1.98215524761895	0	2.72431232788135	9.732638621151	27.0918733777237	3.60977654916283	2.94770298659406	0.000264668623203096	1	TPH2	12	71938846	72186618	+	6929	protein_coding	tryptophan hydroxylase 2 [Source:HGNC Symbol;Acc:HGNC:20692]	-	20	24	22	42	2	0	3	8	0.100235687864578	0.183860464961788	0.139635374701387	0.321284143484022	0.0135727903730707	0	0.0186319932345221	0.0668080310843819
ENSG00000184194	2752.58187149548	3054.01068036685	2926.06823215645	2526.44195277302	1788.8951109761	2241.67541230735	1904.29431718907	1452.59631420679	2814.77568419795	1846.86528866983	0.607649247421907	0.000265242516267281	0.0117202158819207	GPR173	X	53049091	53080615	+	4608	protein_coding	G protein-coupled receptor 173 [Source:HGNC Symbol;Acc:HGNC:18186]	-	3783	2740	3168	2270	1805	2147	2097	1194	28.5093169078916	31.5635444074926	30.2354222283098	26.1110267575841	18.4193560561509	23.1376638894046	19.5836926441581	14.9934336961837
ENSG00000154803	952.452992277977	880.535926091171	909.778159303695	818.032967087299	670.959551319015	584.694099157948	623.86752308483	635.054670030103	890.200011190036	628.643960897974	0.502566023236095	0.000265336009173703	0.0117202158819207	FLCN	17	17212212	17237188	-	9786	protein_coding	folliculin [Source:HGNC Symbol;Acc:HGNC:27310]	-	1309	790	985	735	677	560	687	522	4.6451246847981	4.2851847782503	4.42664153167013	3.98100470350642	3.25306817203758	2.84172959047562	3.0210655606927	3.08655868503835
ENSG00000183696	1035.40153400425	1161.41574048987	1197.02791315491	1204.23356515436	769.076236076153	915.672723145573	768.256076462542	722.648417620461	1149.51968820085	793.913363326182	0.533302726377277	0.000265921525682298	0.0117202158819207	UPP1	7	48088628	48108733	+	4577	protein_coding	uridine phosphorylase 1 [Source:HGNC Symbol;Acc:HGNC:12576]	-	1423	1042	1296	1082	776	877	846	594	10.7965979305991	12.0846612274459	12.4528117926834	12.5301685044126	7.97242635439427	9.51521519959655	7.95422872545444	7.509564981044
ENSG00000157693	2182.1287424306	2380.79080776043	1684.70595184766	1632.72702410485	1261.64181510946	1425.1918666975	1227.7567557652	942.849366424003	1970.08813153588	1214.35995099904	0.697784372636761	0.000270540288547944	0.0118886096710877	TMEM268	9	114611206	114646422	+	4792	protein_coding	transmembrane protein 268 [Source:HGNC Symbol;Acc:HGNC:24513]	-	2999	2136	1824	1467	1273	1365	1352	775	21.7331459782948	23.6609464509808	16.7398422050196	16.2264631374938	12.4916929781035	14.145417689944	12.1413927154249	9.35823916742367
ENSG00000131015	51.6609338821515	98.0850145519279	88.6687343077713	93.4894819528342	27.7501734666653	44.8961540424853	37.2322684810452	25.5481763805214	82.9760411736712	33.8566930926793	1.28425612813786	0.000278571467915037	0.0121341495834219	ULBP2	6	149942000	149949235	+	1349	protein_coding	UL16 binding protein 2 [Source:HGNC Symbol;Acc:HGNC:14894]	-	71	88	96	84	28	43	41	21	1.8277186347728	3.46272813909624	3.1296993424546	3.30048603439702	0.976013419518231	1.58291079134406	1.30791804447792	0.900775555509389
ENSG00000134533	109.142818060884	151.585931580252	136.697632057814	158.04174330122	42.6163378238075	83.5277284511355	62.6591835412711	80.2942686244957	138.867031250042	67.2743796101775	1.04653310653703	0.000279531241362305	0.0121404574419075	RERG	12	15107783	15348675	-	4157	protein_coding	RAS like estrogen regulated growth inhibitor [Source:HGNC Symbol;Acc:HGNC:15980]	-	150	136	148	142	43	80	69	66	1.25306666083774	1.73662703465992	1.56575939459483	1.81058485336559	0.486405120674199	0.955674276517902	0.714295132500861	0.918698819079956
ENSG00000153976	191.363741000082	251.90015100836	210.588243980957	210.351334393877	107.036383371423	147.217621395126	137.123720503361	97.32638621151	216.050867595819	122.176027870355	0.818068784706248	0.000284191767662566	0.0122713181532442	HS3ST3A1	17	13495689	13601927	-	2628	protein_coding	heparan sulfate-glucosamine 3-sulfotransferase 3A1 [Source:HGNC Symbol;Acc:HGNC:5196]	-	263	226	228	189	108	141	151	80	3.47530822601205	4.56489457364236	3.815511978998	3.81194833938492	1.93244927044534	2.6643647898372	2.47263613006374	1.76146441165785
ENSG00000105438	2962.13608217238	3022.80181210032	2830.01043665637	2720.09873681818	1918.72627969515	2118.47201284192	2311.12495815268	2035.3380516482	2883.76176693681	2095.91532558449	0.460267429951332	0.00029079660425877	0.0125202225827829	KDELR1	19	48382570	48391553	-	2251	protein_coding	KDEL endoplasmic reticulum protein retention receptor 1 [Source:HGNC Symbol;Acc:HGNC:6304]	-	4071	2712	3064	2444	1936	2029	2545	1673	62.804179778339	63.9531387269594	59.8627413804233	57.5487996552932	40.4426463043831	44.7616911152093	48.6542649867464	43.0060636202188
ENSG00000157330	12.3695193802335	18.9482414475315	25.8617141731	31.1631606509447	0	0	3.63241643717514	6.08289913821937	22.0856589129524	2.42882889384863	3.21656754915836	0.000292243472882535	1	C1orf158	1	12746215	12763699	+	4118	protein_coding	chromosome 1 open reading frame 158 [Source:HGNC Symbol;Acc:HGNC:28567]	-	17	17	28	28	0	0	4	5	0.143359183834777	0.219134245479641	0.299030181427056	0.360397900307721	0	0	0.0418005766948368	0.0702575351177274
ENSG00000141101	328.156072969723	421.319721598054	319.576896567592	317.196456625687	222.001387733323	183.761002592498	228.842235542034	227.500427769405	346.562286940264	215.526263409315	0.684101170342435	0.000296845357118653	0.0127438192651198	NOB1	16	69741867	69754940	-	2119	protein_coding	NIN1 (RPN12) binding protein 1 homolog [Source:HGNC Symbol;Acc:HGNC:29540]	-	451	378	346	285	224	176	252	187	7.39109059998494	9.46909594011023	7.18105870933644	7.12893190416892	4.9708054853425	4.12459817294328	5.11773988402468	5.10645955997809
ENSG00000272316	224.83420520542	150.471329142162	164.406611528993	207.012424324133	138.750867333327	77.2631488173003	69.0159123063276	77.861108969208	186.681142550177	90.7227593565406	1.04156803735752	0.000299895212659612	0.0128197601372836	AL021368.2	6	57908560	57913911	-	5352	lincRNA	novel transcript	-	309	135	178	186	140	74	76	64	2.00495816605962	1.33895301470035	1.46267296008674	1.84207539868206	1.23004680767012	0.686618576218899	0.611091315724481	0.691947454983082
ENSG00000147421	750.902588258879	756.815055463171	971.661546789328	870.342558179956	458.868939823787	434.344187945905	615.694586101186	598.557275200786	837.430437172833	526.866247267916	0.668549345108883	0.000300335388864334	0.0128197601372836	HMBOX1	8	28890394	29064764	+	6634	protein_coding	homeobox containing 1 [Source:HGNC Symbol;Acc:HGNC:26137]	Homeobox	1032	679	1052	782	463	416	678	492	5.40215661601221	5.43302846955101	6.97402673482214	6.24801191271882	3.28182358013175	3.11399418615037	4.39807722845535	4.29139887158524
ENSG00000040487	736.350212517427	790.253128605874	852.51293506326	629.941033158383	440.038464971407	513.695529974483	563.024547762146	447.701376572946	752.264327336236	491.114979820246	0.614703766037458	0.000304101514660491	0.012943429325421	PQLC2	1	19312326	19329300	+	2686	protein_coding	PQ loop repeat containing 2 [Source:HGNC Symbol;Acc:HGNC:26001]	-	1012	709	923	566	444	492	620	368	13.083906891069	14.0116054799522	15.1125944448548	11.1691721793218	7.7729642285523	9.0961796351572	9.93331723698711	7.92777028281809
ENSG00000248774	32.0152266311925	11.1460243809009	7.38906119231428	17.8075203719684	2.97323287142843	1.04409660563919	1.81620821858757	1.21657982764387	17.089458144094	1.76252938082477	3.26947610312543	0.000317798870487813	1	AC097534.1	4	173322206	173329694	-	521	antisense	novel transcript	-	44	10	8	16	3	1	2	1	2.93276924888687	1.01884929760095	0.675298210647994	1.62776918395086	0.270765444803282	0.0953152103523253	0.165196520949461	0.111063543038311
ENSG00000279145	214.647542186404	171.648775465874	176.413835966503	198.108664138149	99.1077623809476	125.291592676703	103.523868459491	52.3129325886866	190.204704439233	95.0590390264572	0.997188668602277	0.000322190903060798	0.0136742959626687	AC011912.1	15	55171378	55176739	-	5362	lincRNA	TEC	-	295	154	191	178	100	120	114	43	1.91054885264855	1.52454969309427	1.56657031517607	1.75955868357463	0.876966285854221	1.11135899873692	0.914927467854556	0.464035164992035
ENSG00000168476	78.5828290038361	70.2199535996756	106.217754639518	132.443432766515	13.8750867333327	24.0142219297015	45.4052054646892	52.3129325886866	96.8659925023861	33.9018616791025	1.51779505298484	0.000324138156339026	0.0137178582812002	REEP4	8	22138020	22141951	-	2266	protein_coding	receptor accessory protein 4 [Source:HGNC Symbol;Acc:HGNC:26176]	-	108	63	115	119	14	23	50	43	1.65510972575189	1.47580275795039	2.231933599458	2.78354097627342	0.290521205412642	0.504043321117349	0.949551935289816	1.09803907973843
ENSG00000164284	1701.90034296271	1894.82414475315	1209.03513759242	2158.04887507792	1117.93555965709	1026.34696334333	785.510054539124	1188.59849160807	1740.95212509655	1029.5977672869	0.757913401972406	0.00033551493156443	0.0141191128121901	GRPEL2	5	149345430	149354583	+	4419	protein_coding	GrpE like 2, mitochondrial [Source:HGNC Symbol;Acc:HGNC:21060]	-	2339	1700	1309	1939	1128	983	865	977	18.3810010970667	20.4207925522779	13.0274369591993	23.257571809822	12.0031381704421	11.0466209041573	8.42365808029969	12.7932182590478
ENSG00000141682	53.8437902433692	78.0221706663063	166.253876827071	131.330462743267	2.97323287142843	3.13228981691758	39.9565808089265	36.4973948293162	107.362575120003	20.6398745816472	2.38007183267002	0.000348469019531287	0.0145003993965296	PMAIP1	18	59899948	59904306	+	2235	protein_coding	phorbol-12-myristate-13-acetate-induced protein 1 [Source:HGNC Symbol;Acc:HGNC:9108]	-	74	70	180	118	3	3	44	30	1.14978630894432	1.66252500597345	3.54191645383495	2.798433833639	0.0631180298624206	0.0666566773067939	0.84719575978645	0.776699408361883
ENSG00000172901	38.5637957148455	34.5526755807928	52.6470609952392	27.8242505812007	5.94646574285686	15.6614490845879	14.5296657487006	8.51605879350712	38.3969457180195	11.1634098424131	1.77884678223885	0.000352457383033824	0.0146255087327434	LVRN	5	115962454	116027619	+	6636	protein_coding	laeverin [Source:HGNC Symbol;Acc:HGNC:26904]	-	53	31	57	25	6	15	16	7	0.277352722305034	0.24797219719037	0.377756384900797	0.199684426056358	0.0425162136053376	0.112249603511667	0.103758152398636	0.0610380864166248
ENSG00000111371	13295.0504773898	13863.4251249645	14476.0945083927	16533.1696953494	10142.6884020662	9864.6247300791	10930.8491635693	11201.0504731172	14541.9349515241	10534.8031922079	0.465020566517183	0.000361546710593904	0.0149195605199928	SLC38A1	12	46183063	46270017	-	10015	protein_coding	solute carrier family 38 member 1 [Source:HGNC Symbol;Acc:HGNC:13447]	-	18272	12438	15673	14855	10234	9448	12037	9207	63.3575060406193	65.9245649587127	68.8247298266128	78.6198598949974	48.0511920739839	46.8477637503713	51.7220740045117	53.1956887900844
ENSG00000145391	1820.50220525554	1862.50067404854	2351.56872445402	1968.84397112576	1101.08724005233	1335.39955861253	1610.97668988717	1184.94875212513	2000.85389372096	1308.10306016929	0.612750906055201	0.000372754539413598	0.01525761747183	SETD7	4	139495941	139606699	-	13916	protein_coding	SET domain containing lysine methyltransferase 7 [Source:HGNC Symbol;Acc:HGNC:30412]	-	2502	1671	2546	1769	1111	1279	1774	974	6.24361084074657	6.37396542718962	8.04613499106606	6.73789091971078	3.75413033393045	4.56410953256432	5.48589915470044	4.04998844272516
ENSG00000162066	157.165658007672	151.585931580252	202.275550139603	222.594004649605	54.5092693095212	60.5576031270732	120.777846536073	107.059024832661	183.405286094283	85.7259359513322	1.09664817730297	0.000379651616931162	0.0154526506486982	AMDHD2	16	2520357	2531422	+	4366	protein_coding	amidohydrolase domain containing 2 [Source:HGNC Symbol;Acc:HGNC:24262]	-	216	136	219	200	55	58	133	88	1.71803877166916	1.65349486557061	2.2059909109232	2.42804553606962	0.592364011363418	0.65969652460526	1.31092104055783	1.16629439331665
ENSG00000115993	2409.14580399724	2474.41741256	2942.69361983916	3265.45404820971	1617.43868205707	1719.62710948775	1934.26175279576	2129.01469837678	2772.92772115153	1850.08556067934	0.583819557538266	0.000390265746364013	0.0157983391945236	TRAK2	2	201377207	201451579	-	7595	protein_coding	trafficking kinesin protein 2 [Source:HGNC Symbol;Acc:HGNC:13206]	-	3311	2220	3186	2934	1632	1647	2130	1750	15.1389008024914	15.5157534508388	18.4485113832105	20.475895024324	10.1042034796479	10.7687614095584	12.0686988277317	13.3327433002213
ENSG00000197157	4149.60994267479	4645.66296195949	5347.83303793746	5020.60777487185	2946.47377558557	3183.4505505939	3839.46417409412	3312.74687067427	4790.9284293609	3320.53384273697	0.52870604794521	0.000397310337222246	0.0159965732259454	SND1	7	127652180	128092609	+	6500	protein_coding	staphylococcal nuclease and tudor domain containing 1 [Source:HGNC Symbol;Acc:HGNC:30646]	-	5703	4168	5790	4511	2973	3049	4228	2723	30.4686320166271	34.0378427310891	39.1749582549737	36.7849384323655	21.5075657802811	23.2939962747337	27.9917626145554	24.2406092966494
ENSG00000229644	111.325674422101	98.0850145519279	120.995877024146	136.895312859507	63.4289679238065	58.4694099157948	72.6483287435028	53.5295124163305	116.825469714421	62.0190547498586	0.908907377556138	0.000422499294160274	0.0168288020992128	NAMPTP1	10	36521721	36524234	-	2514	processed_pseudogene	nicotinamide phosphoribosyltransferase pseudogene 1 [Source:HGNC Symbol;Acc:HGNC:17633]	-	153	88	131	123	64	56	80	44	2.11343598698668	1.8580828399526	2.29165563717861	2.59328591425822	1.19708339850446	1.10617206731879	1.36940950540444	1.01273693739469
ENSG00000147905	528.251239414676	569.561845864036	535.706936442785	816.919997064051	350.841478828555	390.492130509058	283.328482099661	431.885838813576	612.610004696387	364.136982562712	0.75086965365866	0.000431092274951781	0.0171252843198845	ZCCHC7	9	37120539	37358149	+	3992	protein_coding	zinc finger CCHC-type containing 7 [Source:HGNC Symbol;Acc:HGNC:26209]	-	726	511	580	734	354	374	312	355	6.31551874951301	6.79482132639274	6.38970482507549	9.74576848558654	4.16986924238882	4.65244238426653	3.36335481880971	5.1457308623875
ENSG00000075643	23.2838011863218	14.4898316951712	22.1671835769428	15.5815803254724	0.991077623809476	1.04409660563919	6.35672876505649	0	18.880599195977	2.09797574862629	3.10383976639922	0.00043779012143095	1	MOCOS	18	36187519	36272157	+	6281	protein_coding	molybdenum cofactor sulfurase [Source:HGNC Symbol;Acc:HGNC:18234]	-	32	13	24	14	1	1	7	0	0.176922931052676	0.109865726678096	0.168045072956984	0.118143492554306	0.00748653594133153	0.00790626088100007	0.0479598560661266	0
ENSG00000121073	1341.72904336179	1238.32330871809	1529.53566680906	1807.46331775479	954.407751728525	1017.99419049821	968.947084616468	1049.90839125666	1479.26283416093	997.814354524968	0.567966053610728	0.000445486799106604	0.0176500448039656	SLC35B1	17	49700934	49709014	-	5928	protein_coding	solute carrier family 35 member B1 [Source:HGNC Symbol;Acc:HGNC:20798]	-	1844	1111	1656	1624	963	975	1067	863	10.802285777311	9.94840684513588	12.2855745822797	14.5207280872296	7.63884678717033	8.16763562394103	7.74577449151921	8.42387371989114
ENSG00000143067	2919.93419252217	3250.1807094707	2153.91133755961	2402.90228019249	1836.46683691896	2025.54741494004	1321.29147902246	1467.19527213851	2681.73212993624	1662.62525075499	0.689702710463698	0.000458672764056174	0.0181242656926918	ZNF697	1	119619422	119647773	-	5041	protein_coding	zinc finger protein 697 [Source:HGNC Symbol;Acc:HGNC:32034]	zf-C2H2	4013	2916	2332	2159	1853	1940	1455	1206	27.6449241709029	30.7056641834968	20.3448824039728	22.7010794126426	17.2849620025042	19.111068381573	12.4209530537932	13.8433072293375
ENSG00000116954	667.226427745535	615.26054582573	501.532528428332	685.589534320784	391.475661404743	431.211898128987	406.830640963615	428.236099330644	617.402259080095	414.438574956997	0.575325855695857	0.00047504688019227	0.0185255847492781	RRAGC	1	38838198	38859823	-	5167	protein_coding	Ras related GTP binding C [Source:HGNC Symbol;Acc:HGNC:19902]	-	917	552	543	616	395	413	448	352	6.16302337403647	5.6708516972257	4.6217314129802	6.31906486864298	3.59474709459335	3.96927806408765	3.73119697714067	3.94197121828566
ENSG00000008405	500.601725505919	542.811387349874	528.317875250471	585.422232228462	390.484583780934	351.860556100408	350.528186187401	401.471343122479	539.288305083681	373.586167297805	0.529433202901735	0.000479053700464997	0.0186139061595445	CRY1	12	106991364	107093829	-	5062	protein_coding	cryptochrome circadian regulator 1 [Source:HGNC Symbol;Acc:HGNC:2384]	-	688	487	572	526	394	337	386	330	4.71986131840182	5.10686637163959	4.96955181626902	5.50774933061286	3.66002277864803	3.30603688029044	3.281510424937	3.77225502856122
ENSG00000221963	27.6495139087572	40.1256877712432	94.210530202007	70.1171114646257	5.94646574285686	19.8378355071447	23.6107068416384	14.5989579317265	58.0257108366583	15.9984915058416	1.85298829199094	0.000479810697809296	0.0186139061595445	APOL6	22	35648395	35668409	+	10121	protein_coding	apolipoprotein L6 [Source:HGNC Symbol;Acc:HGNC:14870]	-	38	36	102	63	6	19	26	12	0.130383643346108	0.188810764013471	0.44322074782946	0.329934467473687	0.0278764542520522	0.0932245101548926	0.110549949253107	0.0686067850089441
ENSG00000119508	423.474134076228	446.955577674126	888.534608375792	518.64403083358	281.466045161891	295.479339395892	345.079561531638	319.960494670339	569.402087739932	310.49636018994	0.87485045165229	0.000481519924477125	0.0186316943245084	NR4A3	9	99821855	99866891	+	6314	protein_coding	nuclear receptor subfamily 4 group A member 3 [Source:HGNC Symbol;Acc:HGNC:7982]	NGFIB-like	582	401	962	466	284	283	380	263	3.2009681126572	3.37122290313728	6.70060210985896	3.91193745144414	2.11506378813604	2.22577772568544	2.58992771757794	2.41024071234377
ENSG00000187479	93.1352047452873	367.81880456973	132.079468812618	96.8283920225783	41.625260199998	52.2048302819597	80.8212657271468	64.4787308651254	172.465467537553	59.7825217685575	1.52528129783957	0.000496101771330807	0.0190967134044316	C11orf96	11	43942505	43944338	+	1834	protein_coding	chromosome 11 open reading frame 96 [Source:HGNC Symbol;Acc:HGNC:38675]	-	128	330	143	87	42	50	89	53	2.42367051241409	9.55129551453278	3.42909914039719	2.5143775150266	1.07686104383595	1.35385017975904	2.08833082876378	1.67219062918042
ENSG00000198833	4363.52986607412	4938.80340317719	5724.67515874549	5907.64488340052	3337.94943699032	3867.33382728757	3184.7211112933	3961.18391880846	5233.66332784933	3587.79707359491	0.544744067384676	0.00051469872718618	0.0197107119251736	UBE2J1	6	89326625	89352848	-	4290	protein_coding	ubiquitin conjugating enzyme E2 J1 [Source:HGNC Symbol;Acc:HGNC:17598]	-	5997	4431	6198	5308	3368	3704	3507	3256	48.5444625645494	54.8267031427965	63.5385961334399	65.5819287529459	36.9168381840539	42.8759365721566	35.1792922684434	43.9173727005032
ENSG00000272975	20.3733260380316	6.68761462854054	26.7853468221393	16.6945503487204	0	0	4.54052054646892	0	17.6352094593579	1.13513013661723	3.86453599368091	0.000514843808833062	1	MYHAS	17	10383144	10623886	+	2274	antisense	myosin heavy chain gene cluster antisense RNA [Source:HGNC Symbol;Acc:HGNC:50609]	-	28	6	29	15	0	0	5	0	0.427592925989062	0.140058175211107	0.560855357557198	0.349632150741423	0	0	0.0946211383186774	0
ENSG00000248323	25.4666575475395	32.3234707046126	22.1671835769428	46.7447409764171	7.92862099047581	11.4850626620311	7.26483287435028	9.732638621151	31.675513201378	9.10278878700205	1.79819053406788	0.000537245449221803	1	LUCAT1	5	91054834	91314547	-	16538	antisense	lung cancer associated transcript 1 [Source:HGNC Symbol;Acc:HGNC:48498]	-	35	29	24	42	8	11	8	8	0.0734933421286679	0.093081352264196	0.0638221733730085	0.134609857915152	0.0227466113181779	0.0330300804528465	0.020816879287621	0.0279908602844166
ENSG00000070081	2032.23927229365	2317.2584687893	1642.21884999185	3253.21137795398	1239.83810738565	1442.94150899337	866.33132026627	1597.36931369641	2311.23199225719	1286.62006258542	0.845227233643902	0.000551591088893702	0.0208554630742373	NUCB2	11	17208153	17349980	+	9025	protein_coding	nucleobindin 2 [Source:HGNC Symbol;Acc:HGNC:8044]	-	2793	2079	1778	2923	1251	1382	954	1313	10.746985572464	12.2279865522454	8.66418828054351	17.1669114831207	6.51808179962623	7.60432669122459	4.54893560075314	8.4183458256894
ENSG00000127022	19511.8253941377	18467.8477967147	19888.5818317629	26519.849713954	12392.4346081137	13238.1008628993	12715.2737383316	17142.8263513298	21097.0261841423	13872.1588901686	0.604874904943916	0.000556951104789492	0.0209925787241305	CANX	5	179678628	179730925	+	6235	protein_coding	calnexin [Source:HGNC Symbol;Acc:HGNC:1473]	-	26816	16569	21533	23828	12504	12679	14002	14091	149.35524543565	141.061180436664	151.883787263616	202.563735204584	94.3022846548166	100.983048696354	96.6411835268801	130.771951332868
ENSG00000052795	4335.15273337829	3950.15104059128	3338.93202627701	3220.93524727979	2793.84782151891	2676.01960025325	2478.21611426274	2424.64359649424	3711.29276188159	2593.18178313229	0.517345679419348	0.00055803592500206	0.0209925787241305	FNIP2	4	158769138	158908049	+	10868	protein_coding	folliculin interacting protein 2 [Source:HGNC Symbol;Acc:HGNC:29280]	-	5958	3544	3615	2894	2819	2563	2729	1993	19.0376706747838	17.3097883278757	14.6285744779121	14.1143037677259	12.197059809138	11.7111329254047	10.8059394669963	10.6112590269102
ENSG00000138670	1926.00692938106	2211.37123717074	1909.1486855642	1815.25410791753	1089.19430856661	1598.51190323361	1281.33489821353	1366.21914644407	1965.44524000838	1333.81506411446	0.559404856967469	0.000562553232553891	0.0211092078220537	RASGEF1B	4	81426393	82044244	-	10183	protein_coding	RasGEF domain family member 1B [Source:HGNC Symbol;Acc:HGNC:24881]	-	2647	1984	2067	1631	1099	1531	1411	1123	9.02695210631722	10.342215853436	8.9270520737295	8.48963033874733	5.07494869292018	7.46619590029879	5.96293251704301	6.38136020342575
ENSG00000240230	587.188361167553	615.26054582573	706.578976515053	701.171114646256	503.467432895214	434.344187945905	448.60342999113	396.605023811903	652.549749538648	445.755018661038	0.548436056461828	0.00056792203065154	0.0212571218357186	COX19	7	898778	975599	-	5542	protein_coding	cytochrome c oxidase assembly factor COX19 [Source:HGNC Symbol;Acc:HGNC:28074]	-	807	552	765	630	508	416	494	326	5.05673219541164	5.28713293388041	6.07069269503153	6.02538207380221	4.31029404217461	3.72757802795409	3.83591567871224	3.40377093664472
ENSG00000272582	30.5599890570474	42.3548926474234	41.5634692067678	40.0669208369289	7.92862099047581	11.4850626620311	19.9782904044633	10.9492184487949	38.6363179370419	12.5852981264413	1.60457914857247	0.000569873631452983	0.0212767104956268	AL031587.3	22	37950965	37951778	+	814	antisense	novel transcript, antisense to C22orf23	-	42	38	45	36	8	11	22	9	1.79179296136203	2.4780317437228	2.43126021938609	2.34416759936903	0.462141840270303	0.671070602615696	1.16307280290093	0.639775126912337
ENSG00000170214	765.45496400033	1448.98316951712	1004.91232215474	938.233729598086	364.716565561887	790.38113046887	579.370421729434	485.415351229906	1039.39604631757	554.970867247524	0.90459801701147	0.00057606897779346	0.0214542489054729	ADRA1B	5	159865080	159972544	+	2687	protein_coding	adrenoceptor alpha 1B [Source:HGNC Symbol;Acc:HGNC:278]	-	1052	1300	1088	843	368	757	638	399	13.5959955607885	25.6816758193198	17.8075660638907	16.6291660983152	6.44005919876488	13.9903360689714	10.217899734008	8.59239980024605
ENSG00000126368	110.598055635029	190.597016913405	148.704856495325	72.3430515111217	35.6787944571411	84.5718250567747	51.7619342297457	29.197915863453	130.56074513872	50.3026174017786	1.37272961530219	0.000590335628258331	0.0218458667508735	NR1D1	17	40092787	40100725	-	2772	protein_coding	nuclear receptor subfamily 1 group D member 1 [Source:HGNC Symbol;Acc:HGNC:7962]	THR-like	152	171	161	65	36	81	57	24	1.90420325296675	3.27454194706227	2.5543240082686	1.24288427612049	0.610687431785758	1.45108123812355	0.884891970172462	0.50098793006892
ENSG00000112406	2276.71918475003	2152.29730795196	1754.90203317464	1651.64751450007	1470.75919373326	1390.73667871141	1146.02738592876	1266.45960057727	1958.89151009418	1318.49571473767	0.571492989460539	0.000591784346676944	0.0218458667508735	HECA	6	139135112	139180802	+	5614	protein_coding	hdc homolog, cell cycle regulator [Source:HGNC Symbol;Acc:HGNC:21041]	-	3129	1931	1900	1484	1484	1332	1262	1041	19.355130131079	18.2581823067462	14.8841667866149	14.0110942881655	12.4300020404872	11.7823454147887	9.67376584585965	10.7296997267192
ENSG00000120697	510.788388524935	519.404736149982	524.623344654314	671.12092401856	297.323287142843	381.095261058306	310.571605378474	425.802939675356	556.484348336948	353.698273313745	0.65474038713761	0.000596437756963464	0.0219386006555179	ALG5	13	36949775	37000261	-	2194	protein_coding	ALG5, dolichyl-phosphate beta-glucosyltransferase [Source:HGNC Symbol;Acc:HGNC:20266]	-	702	466	568	603	300	365	342	350	11.1112630586142	11.2744915937714	11.3855770784321	14.5677088120315	6.42975372572972	8.2614480294667	6.70807805282971	9.23082820101919
ENSG00000055483	765.45496400033	892.796552910162	1115.74824003946	839.179397529012	623.38782537616	464.622989509441	683.80239429822	504.880628472208	903.29478861974	569.173459414007	0.66526490752478	0.00060141869366341	0.0220673258115858	USP36	17	78787381	78841441	-	9235	protein_coding	ubiquitin specific peptidase 36 [Source:HGNC Symbol;Acc:HGNC:20062]	-	1052	801	1208	754	629	445	753	415	3.95586790166093	4.60408454492827	5.75272176826079	4.32757904445148	3.20275304641901	2.39289171024741	3.50886533423095	2.60028196621857
ENSG00000138166	718.887361627686	1175.90557218504	1148.99901540487	800.225446715331	358.77009981903	751.74955606022	537.59763270192	441.618477434727	961.004348983233	522.433941503974	0.878780314743612	0.000608655173610561	0.0222779757279522	DUSP5	10	110497838	110511544	+	2615	protein_coding	dual specificity phosphatase 5 [Source:HGNC Symbol;Acc:HGNC:3071]	-	988	1055	1244	719	362	720	592	363	13.1204337330612	21.415510924392	20.9214616385287	14.5736307012143	6.50948431112666	13.6729031385714	9.74223582208107	8.0323787571834
ENSG00000137265	29.8323702699748	33.4380731427027	35.0980406634928	13.3556402789763	2.97323287142843	9.39686945075274	9.08104109293784	3.64973948293162	27.9310310887867	6.27522072451266	2.1439736283755	0.000614415084437582	1	IRF4	6	391739	411447	+	5898	protein_coding	interferon regulatory factor 4 [Source:HGNC Symbol;Acc:HGNC:6119]	IRF	41	30	38	12	3	9	10	3	0.24140264775992	0.270000246210628	0.283349312784185	0.10784177833652	0.0239180733710597	0.0757770466839697	0.0729631971979221	0.0294324038265312
ENSG00000181026	618.475969011673	518.290133711892	882.069179832517	1008.35084106271	403.368592890457	280.861986916943	406.830640963615	542.594603129168	756.796530904698	408.413955975046	0.890359657941132	0.000618118311194216	0.0225688933378927	AEN	15	88621296	88632282	+	6018	protein_coding	apoptosis enhancing nuclease [Source:HGNC Symbol;Acc:HGNC:25722]	-	850	465	955	906	407	269	448	446	4.90489464133942	4.10155408912087	6.97902129442844	7.9797002411888	3.18018169237851	2.2197293811346	3.20357174823627	4.28836677328685
ENSG00000103423	1306.07572279524	1120.17545028054	1508.29211588115	1397.89034919952	771.058391323772	718.338464679765	1051.5845585622	944.065946251647	1333.10840953911	871.261840204347	0.61366329202792	0.000628811868204027	0.0228473424405741	DNAJA3	16	4425805	4456775	+	7071	protein_coding	DnaJ heat shock protein family (Hsp40) member A3 [Source:HGNC Symbol;Acc:HGNC:11808]	-	1795	1005	1633	1256	778	688	1158	776	8.8154920151218	7.54454230618505	10.1566078088644	9.4149792065923	5.1737860682446	4.83178426253292	7.04752047986046	6.35023988066994
ENSG00000125347	40.0190332889906	18.9482414475315	73.8906119231428	84.58572176685	4.95538811904738	5.22048302819597	19.0701862951695	21.8984368975897	54.3609021066287	12.7861235850006	2.09328579795313	0.00064104447017344	0.0232351325357025	IRF1	5	132481609	132490798	-	7799	protein_coding	interferon regulatory factor 1 [Source:HGNC Symbol;Acc:HGNC:6116]	IRF	55	17	80	76	5	5	21	18	0.244898829765043	0.115706478123498	0.451122410241832	0.51651773150178	0.0301467702574069	0.0318369179340694	0.115874800340303	0.13354967388297
ENSG00000196352	858.590168745617	1004.25679671917	914.396322548892	779.079016273618	432.109843980932	713.117981651569	579.370421729434	555.976981233251	889.080576071824	570.143807148797	0.6410082446673	0.000681004274648138	0.0243283469530775	CD55	1	207321376	207386804	+	5908	protein_coding	CD55 molecule (Cromer blood group) [Source:HGNC Symbol;Acc:HGNC:2665]	-	1180	901	990	700	436	683	638	457	6.93592616648715	8.09528192500229	7.36950034000781	6.28012251805685	3.47020962422333	5.74090223381897	4.64717274632353	4.47594725910508
ENSG00000163818	606.10644963144	543.925989787964	407.321998226325	1012.8027211557	324.082382985699	310.096691874841	277.879857443898	436.752158124151	642.539289700358	337.202772607147	0.930575643730744	0.000716087763117686	0.0253072107007605	LZTFL1	3	45823316	45916042	-	7201	protein_coding	leucine zipper transcription factor like 1 [Source:HGNC Symbol;Acc:HGNC:6741]	-	833	488	441	910	327	297	306	359	4.01712301521303	3.59728365805369	2.69332717984818	6.6982159405199	2.1353282662038	2.04815854801941	1.82867799950623	2.88476795255419
ENSG00000161011	2003.13452081075	2213.60044204692	3081.23851719505	2729.00249700416	1266.59720322851	1487.83766303585	1924.27260759353	1675.23042266562	2506.74399426422	1588.48447413088	0.657974788973057	0.000723111835295057	0.0253728040359309	SQSTM1	5	179806398	179838078	+	7654	protein_coding	sequestosome 1 [Source:HGNC Symbol;Acc:HGNC:11280]	-	2753	1986	3336	2452	1278	1425	2119	1377	12.4905250364595	13.7733143627317	19.1681817808664	16.9801909977116	7.8514903857211	9.24541351526327	11.9138224413172	10.4100958787453
ENSG00000204934	456.944598281566	343.297550931748	273.395264115628	304.953786369959	228.938931099989	238.054026085736	140.756136940537	149.639318800197	344.647799924725	189.347103231615	0.865227160150472	0.00072386666545416	0.0253728040359309	ATP6V0E2-AS1	7	149867697	149880610	-	3291	antisense	ATP6V0E2 antisense RNA 1 [Source:HGNC Symbol;Acc:HGNC:44180]	-	628	308	296	274	231	228	155	123	6.62666020969584	4.96787326306378	3.95555260001865	4.4129930508531	3.30060691254126	3.4403838369286	2.02680720894465	2.1626511785245
ENSG00000128591	1277.69859009941	1300.74104525113	3650.19622900325	2848.0902894917	150.64379881904	138.864848550013	708.321205249152	733.597636069256	2269.18153846137	432.856872171865	2.39030556032906	0.000738384182388226	0.0257221876994929	FLNC	7	128830377	128859274	+	9280	protein_coding	filamin C [Source:HGNC Symbol;Acc:HGNC:3756]	-	1756	1167	3952	2559	152	133	780	603	6.57112117786202	6.67529638886272	18.7289010417367	14.6161460064753	0.770203200605658	0.711710869713758	3.6170561521251	3.75991981374408
ENSG00000063015	2088.26591889824	2263.75755176097	3507.9568010512	2674.46696586501	1276.50797946661	1088.99275968168	2174.90934175861	1451.37973437914	2633.61180939385	1497.94745382151	0.813760437453554	0.000741058560026084	0.0257221876994929	SEZ6	17	28954901	29006440	-	5115	protein_coding	seizure related 6 homolog [Source:HGNC Symbol;Acc:HGNC:15955]	-	2870	2031	3798	2403	1288	1043	2395	1193	19.4849456801878	21.077153530904	32.6552232821457	24.9011093700717	11.8407696451191	10.126015884865	20.1496962715672	13.4959684000179
ENSG00000111912	2507.37434025203	2687.30647823521	2596.33137644943	2677.80587593475	1875.11886424753	1678.90734186782	2226.67127598836	1619.267750594	2617.20451771785	1849.99130817443	0.499932805369023	0.000742467658641469	0.0257221876994929	NCOA7	6	125781161	125932030	+	7820	protein_coding	nuclear receptor coactivator 7 [Source:HGNC Symbol;Acc:HGNC:21081]	-	3446	2411	2811	2406	1892	1608	2452	1331	15.3028196794264	16.365833593923	15.8087462234418	16.3079523184238	11.3769038123115	10.211257435607	13.4934292801003	9.84873721016114
ENSG00000243709	16.7352321026688	23.4066511998919	8.31269384135356	17.8075203719684	1.98215524761895	3.13228981691758	3.63241643717514	0	16.5655243789707	2.18671537542792	2.87398343108261	0.000754850957884526	1	LEFTY1	1	225886282	225911382	-	1891	protein_coding	left-right determination factor 1 [Source:HGNC Symbol;Acc:HGNC:6552]	-	23	21	9	16	2	3	4	0	0.42237601448742	0.589488639082601	0.20931209080701	0.44847580372205	0.0497334026943452	0.0787824821685269	0.0910284372444939	0
ENSG00000143612	4694.59641419214	4521.94209133149	4105.54712497962	4819.16020066395	3464.80737283793	3438.21012236987	2860.52794427542	3495.23384482085	4535.3114577918	3314.69482107602	0.452465691305558	0.000761070177845472	0.0261260426269063	C1orf43	1	154206696	154220637	-	2670	protein_coding	chromosome 1 open reading frame 43 [Source:HGNC Symbol;Acc:HGNC:29876]	-	6452	4057	4445	4330	3496	3293	3150	2873	83.9162441945796	80.6568802918065	73.21563598493	85.958177320933	61.5701015495399	61.2463769987258	50.7700880816867	62.263511729088
ENSG00000111252	1012.845351605	817.003587120036	680.717262341953	800.225446715331	514.369286757118	656.736764947053	498.549156002288	467.166653815248	827.69791194558	534.205465380427	0.632195046138713	0.000764323661002499	0.0261260426269063	SH2B3	12	111405948	111451623	+	5682	protein_coding	SH2B adaptor protein 3 [Source:HGNC Symbol;Acc:HGNC:29605]	-	1392	733	737	719	519	629	549	384	8.50748019226873	6.84778977136077	5.70439504201832	6.7071531650256	4.29512527920701	5.49729888584128	4.15795456623137	3.91056259669425
ENSG00000183604	200.095166444953	93.6266047995675	126.537672918382	178.075203719684	75.3218994095202	73.0867623947436	49.0376219018644	90.0269072456467	149.583661970647	71.8682977379437	1.06442493489574	0.000766401331003427	0.0261260426269063	SMG1P5	16	30267553	30335374	-	4791	transcribed_unprocessed_pseudogene	SMG1 pseudogene 5 [Source:HGNC Symbol;Acc:HGNC:49862]	-	275	84	137	160	76	70	54	74	1.99328529882861	0.930680873725901	1.25758610888702	1.77012678947693	0.745928376291015	0.725557445533146	0.485038501397633	0.893747409371542
ENSG00000138942	1172.92148476096	1214.9166575182	1093.58105646251	1508.07438150108	842.415980238055	952.216104342945	796.407303850649	857.688778488932	1247.37339506069	862.182041730145	0.532453021500611	0.000770523275430355	0.0262065872924338	RNF185	22	31160183	31207019	+	3447	protein_coding	ring finger protein 185 [Source:HGNC Symbol;Acc:HGNC:26783]	-	1612	1090	1184	1355	850	912	877	705	16.2400250495565	16.7854461158864	15.1061486587309	20.8357229883962	11.5954431129614	13.1387330517343	10.9488103804271	11.8346952932077
ENSG00000168398	298.323702699748	335.495333865117	65.5779180817892	57.8744412088974	53.5181916857117	87.7041148736923	49.9457260111582	23.1150167252336	189.317848963888	53.5707623239489	1.8199301262068	0.000776694867356514	0.0263116521678064	BDKRB2	14	96204679	96244166	+	6845	protein_coding	bradykinin receptor B2 [Source:HGNC Symbol;Acc:HGNC:1030]	-	410	301	71	52	54	84	55	19	2.08004794227613	2.33421425418668	0.456171587108838	0.4026618218736	0.370962504216973	0.609404655348307	0.345778400862439	0.160616218047662
ENSG00000251136	50.933315095079	69.1053511615856	56.3415915913964	60.1003812553934	28.7412510904748	29.2347049578974	28.1512273881073	20.6818570699459	59.1201597758636	26.7022601266064	1.13744273110369	0.000802256978258044	0.0270389642649549	AF117829.1	8	89609409	89757727	-	7481	lincRNA	uncharacterized LOC101929709 [Source:NCBI gene;Acc:101929709]	-	70	62	61	54	29	28	31	17	0.324938615726216	0.439926079549604	0.35860266730056	0.38259973784649	0.18228379029242	0.185865297235626	0.178324355691401	0.13149175253179
ENSG00000164463	355.80558687848	345.526755807928	288.173386500257	351.698527346376	194.251214266657	194.20196864889	208.86394513757	265.214402426365	335.30106413326	215.632882619871	0.639051821072621	0.000808179651682488	0.0271158834935	CREBRF	5	173056352	173139284	+	12333	protein_coding	CREB3 regulatory factor [Source:HGNC Symbol;Acc:HGNC:24050]	-	489	310	312	316	196	186	230	218	1.37690211916598	1.33426052100486	1.1125747459788	1.35809113440025	0.747303553110407	0.748935034006522	0.802541924323922	1.02281481320079
ENSG00000105135	1536.00325951017	1603.91290841164	1482.43040170805	1479.13716089663	1077.3013770809	973.098036455729	1278.61058588565	1055.99129039488	1525.37093263162	1096.25032245429	0.476077249225745	0.000811602620740279	0.0271695376206021	ILVBL	19	15114984	15125785	-	5615	protein_coding	ilvB acetolactate synthase like [Source:HGNC Symbol;Acc:HGNC:6041]	-	2111	1439	1605	1329	1087	932	1408	868	13.0557376174714	13.6037520311324	12.5709648315874	12.5454366973534	9.10310371380875	8.24263531989302	10.7909956794171	8.9449766591504
ENSG00000063241	361.626537175061	530.550760530883	541.248732337021	730.108335250705	241.822940209512	266.244634437994	376.863205356921	339.425771912641	540.883591323417	306.089137979267	0.819823290469823	0.000814315943864993	0.0271992480173919	ISOC2	19	55452985	55462343	-	4408	protein_coding	isochorismatase domain containing 2 [Source:HGNC Symbol;Acc:HGNC:26278]	-	497	476	586	656	244	255	415	279	3.9154144891469	5.73209052649376	5.84654592502542	7.8881074270359	2.60290278321026	2.87275459876547	4.05149339576765	3.662451350387
ENSG00000151689	1058.68533519057	1151.38431854706	1194.2570152078	967.170950202535	709.611578647585	691.191952933146	859.06648739192	811.458745038464	1092.87440478699	767.832191002779	0.50929065572118	0.00083371556005432	0.027784923262034	INPP1	2	190343470	190371665	+	3676	protein_coding	inositol polyphosphate-1-phosphatase [Source:HGNC Symbol;Acc:HGNC:6071]	-	1455	1033	1293	869	716	662	946	667	13.7451799940952	14.91669096909	15.469146677695	12.5301086484046	9.15898245081948	8.9429833190799	11.0745033316481	10.4992814609942
ENSG00000042286	141.158044692076	190.597016913405	216.130039875193	185.86599388242	96.1345295095192	61.6016997327124	118.053534208192	115.575083626168	183.437773840774	97.8412117691479	0.905292366516377	0.000841065964203508	0.0278492982865176	AIFM2	10	70098223	70132934	-	5135	protein_coding	apoptosis inducing factor, mitochondria associated 2 [Source:HGNC Symbol;Acc:HGNC:21411]	-	194	171	234	167	97	59	130	95	1.31197096159153	1.76767872974812	2.0040970314737	1.72379884844221	0.888261816554591	0.570573369234689	1.08946060018568	1.07051413099926
ENSG00000186104	539.165521220765	406.829889902883	628.993833995753	910.409479016885	342.912857838079	295.479339395892	385.036142340565	383.222645707821	621.349681034071	351.662746320589	0.820788613090285	0.000841255570177412	0.0278492982865176	CYP2R1	11	14877440	14892252	-	4516	protein_coding	cytochrome P450 family 2 subfamily R member 1 [Source:HGNC Symbol;Acc:HGNC:20580]	-	741	365	681	818	346	283	424	315	5.69806259055939	4.29028956329239	6.63187778000772	9.60085550373406	3.60273130151376	3.11194875110228	4.04036451105178	4.03613670631809
ENSG00000140479	202.278022806171	242.98333150364	217.977305173271	165.832533463956	73.3397441619012	132.600268916178	134.39940817548	118.008243281456	207.267798236759	114.586916133754	0.855070465618182	0.000858385603395996	0.0283533710283596	PCSK6	15	101297142	101525202	-	13239	protein_coding	proprotein convertase subtilisin/kexin type 6 [Source:HGNC Symbol;Acc:HGNC:8569]	-	278	218	236	149	74	127	148	97	0.729209897187847	0.874075576122974	0.783971285486392	0.59654285624349	0.262836844649539	0.476374463583527	0.481077624343644	0.423960893913977
ENSG00000197322	242.297056095161	158.273546208793	229.984529610782	211.464304417125	111.991771490471	80.3954386342179	159.826323235706	100.976125694442	210.504859082965	113.297414763709	0.892383006547331	0.000870696702926215	0.0285699752940348	C17orf102	17	34574123	34579369	-	3997	bidirectional_promoter_lncRNA	chromosome 17 open reading frame 102 [Source:HGNC Symbol;Acc:HGNC:34412]	-	333	142	249	190	113	77	176	83	2.89316382341944	1.88582708869436	2.73973485017368	2.51959081059694	1.32939488215358	0.956657566601009	1.89490370089839	1.20158138393938
ENSG00000276809	34.9257017794827	50.157109714054	47.1052651010035	37.8409807904329	14.8661643571421	22.9701253240623	9.08104109293784	14.5989579317265	42.5072643462433	15.3790721764672	1.46994885886953	0.0008743790379661	0.0286277462166615	AL138955.1	13	95744726	95745765	+	1040	sense_intronic	novel transcript, sense intronic to DNAJC3	-	48	45	51	34	15	22	10	12	1.60276864895461	2.29681940213983	2.15665249460671	1.73283072863615	0.678215368954375	1.05048359717149	0.413785516416678	0.667662760649542
ENSG00000025796	3042.17414875036	2919.14378535795	3688.9888002629	4853.66227138464	2330.02349357608	2262.55734442013	2490.92957179285	2413.69437804545	3625.99225143896	2374.30119695863	0.610679374400223	0.00088500051813631	0.0287857046259315	SEC63	6	107867756	107958189	-	8587	protein_coding	SEC63 homolog, protein translocation regulator [Source:HGNC Symbol;Acc:HGNC:21082]	-	4181	2619	3994	4361	2351	2167	2743	1984	16.9083662079558	16.1898084048818	20.455492150692	26.9187684526046	12.8742184364598	12.5319133217943	13.7465263583578	13.3693241121641
ENSG00000245694	700.696891950872	658.730040911243	592.972160683221	643.296673437359	504.458510519023	392.580323720337	467.673616286299	450.134536228234	648.923941745674	453.711746688473	0.516243620226919	0.000899330408853362	0.0290746585961844	CRNDE	16	54845189	54929189	-	5846	lincRNA	colorectal neoplasia differentially expressed [Source:HGNC Symbol;Acc:HGNC:37078]	-	963	591	642	578	509	376	515	370	5.7204529354153	5.36631724381809	4.8296932965695	5.24058283993963	4.09419646150859	3.19395628586711	3.79102843983532	3.66228518499749
ENSG00000251192	280.133233022934	206.201451046667	245.68628464445	273.790625719014	171.456428919039	63.6898929439908	135.307512284774	145.989579317265	251.452898608266	129.110853366267	0.96234313312981	0.000917079546163498	0.0294705040952121	ZNF674	X	46497727	46545457	-	6203	protein_coding	zinc finger protein 674 [Source:HGNC Symbol;Acc:HGNC:17625]	zf-C2H2	385	185	266	246	173	61	149	120	2.1553702746031	1.58313379895643	1.88591967235336	2.1020540991279	1.31145692065421	0.488346396938135	1.03369665684231	1.11940878780513
ENSG00000144674	1397.75568996638	1452.32697683139	1753.9784005256	1961.05318096302	1134.78387926185	973.098036455729	1239.56210918602	1122.9031809153	1641.2785620716	1117.58680145472	0.553891225936822	0.000920236598261398	0.0294705040952121	GOLGA4	3	37243177	37366751	+	10737	protein_coding	golgin A4 [Source:HGNC Symbol;Acc:HGNC:4427]	-	1921	1303	1899	1762	1145	932	1365	923	6.21308582011477	6.44182817097209	7.77831177648205	8.69828261156081	5.01455317345546	4.3105520463071	5.47089428243565	4.97425442552783
ENSG00000162191	1025.9424897723	977.506338205009	1088.96289321732	1145.24615392222	679.879249933301	755.925942482776	825.46663534805	798.076366934382	1059.41446877921	764.837048674627	0.469979408857403	0.000921880573831566	0.0294705040952121	UBXN1	11	62676498	62679117	-	2532	protein_coding	UBX domain protein 1 [Source:HGNC Symbol;Acc:HGNC:18402]	-	1410	877	1179	1029	686	724	909	656	19.3383026167311	18.3858437800921	20.4782782175369	21.540820236935	12.7400203482572	14.1995571112711	15.4492999920881	14.991648295996
ENSG00000011198	743.626400388153	697.741126244396	781.393221087235	814.694057017555	555.994546957116	456.270216664328	482.203282035	610.723073477225	759.363701184335	526.297779783417	0.529847221310536	0.00093248024204525	0.0296734243021335	ABHD5	3	43690108	43734371	+	7549	protein_coding	abhydrolase domain containing 5 [Source:HGNC Symbol;Acc:HGNC:21396]	-	1022	626	846	732	561	437	531	502	4.70136977745637	4.40182306286076	4.92860794665641	5.13963429942465	3.4944846987481	2.87469613821518	3.02700905531787	3.84789789022732
ENSG00000161270	26.194276334612	12.260626818991	27.7089794711785	25.5983105347046	1.98215524761895	3.13228981691758	9.98914520223163	1.21657982764387	22.9405482898715	4.08004252360301	2.45554406869716	0.000933780599130346	1	NPHS1	19	35825964	35869287	-	5459	protein_coding	NPHS1, nephrin [Source:HGNC Symbol;Acc:HGNC:7908]	-	36	11	30	23	2	3	11	1	0.22900889287133	0.106961445769391	0.241686000925722	0.223318809892873	0.0172276725581621	0.0272902864591838	0.086713799373636	0.0105997629461367
ENSG00000147676	1383.930933012	1392.13844517452	859.901996255574	1742.91105640641	736.370674490441	881.21753515948	605.705440898954	939.199626941071	1344.72060771213	790.623319372486	0.766542605286155	0.00093420393352357	0.0296734243021335	MAL2	8	119165034	119245673	+	3430	protein_coding	mal, T cell differentiation protein 2 (gene/pseudogene) [Source:HGNC Symbol;Acc:HGNC:13634]	-	1902	1249	931	1566	743	844	667	772	19.2565877619298	19.329294011037	11.9371017628652	24.1996007364601	10.1860171020102	12.219354389786	8.36835968011431	13.0236413330978
ENSG00000142188	1097.24913090542	1154.72812586133	1110.20644414522	1699.50522549974	762.138692709487	814.395352398571	665.640312112344	962.314643666305	1265.42223160293	801.122250221677	0.659670037826508	0.000943299964366594	0.0298985948280195	TMEM50B	21	33432485	33480011	-	4495	protein_coding	transmembrane protein 50B [Source:HGNC Symbol;Acc:HGNC:1280]	-	1508	1036	1202	1527	769	780	733	791	11.6502323300356	12.2342607669833	11.7602920476257	18.0061102109042	8.0446351275484	8.61717356684715	7.0175077836432	10.1825378832173
ENSG00000007001	32.0152266311925	39.0110853331531	34.1744080144535	38.9539508136809	8.91969861428528	10.4409660563919	2.72431232788135	19.465277242302	36.03866769812	10.3875635602151	1.82023179429661	0.000946391371266476	0.0299328922669993	UPP2	2	157876702	158136154	+	2957	protein_coding	uridine phosphorylase 2 [Source:HGNC Symbol;Acc:HGNC:23061]	-	44	35	37	35	9	10	3	16	0.516730733402116	0.628296142771502	0.550292678671854	0.627375107147106	0.14312018607627	0.167937857942379	0.0436594795813336	0.313096278243951
ENSG00000144659	712.338792544033	791.367731043964	730.593425390074	728.995365227457	600.593040028543	456.270216664328	504.905884767344	529.212225025085	740.823828551382	522.745341621325	0.502595445264903	0.0009506510721548	0.0299584468288639	SLC25A38	3	39383324	39397351	+	2708	protein_coding	solute carrier family 25 member 38 [Source:HGNC Symbol;Acc:HGNC:26054]	-	979	710	791	655	606	437	556	435	12.5544292191318	13.9173760589205	12.8460958681848	12.820448044432	10.5228570686806	8.01369318588861	8.83557374493278	9.29500962942678
ENSG00000089248	2595.41621348781	2875.67429027243	3190.22716978169	2913.75552086333	1632.30484641421	1861.62424785468	2467.31886495121	1959.91010233428	2893.76829860132	1980.2895153886	0.546962607097121	0.00096506835941643	0.0302665754741612	ERP29	12	112013316	112023451	+	3083	protein_coding	endoplasmic reticulum protein 29 [Source:HGNC Symbol;Acc:HGNC:13799]	-	3567	2580	3454	2618	1647	1783	2717	1611	40.178389566804	44.4215649967319	49.2710870175246	45.0097582708993	25.1205868996555	28.7195580442167	37.924925657745	30.2364822062566
ENSG00000280670	66.2133096236027	73.5637609139459	120.995877024146	168.058473510452	43.607415447617	37.587477803011	59.026767104096	45.0134536228234	107.207855268037	46.3087784943868	1.20533728192543	0.000976722907491816	0.0305677335145075	CCDC163	1	45493866	45500079	-	2757	protein_coding	coiled-coil domain containing 163 [Source:HGNC Symbol;Acc:HGNC:27003]	-	91	66	131	151	44	36	65	37	1.14621890443314	1.27073456464658	2.08967075512043	2.90302478850648	0.750456662636977	0.648433835824524	1.01457747224401	0.776558548839148
ENSG00000111276	1461.05852444169	1500.25488166926	1425.16517746762	1560.38397259373	1248.75780599994	950.127911131666	971.671396944349	1090.05552556891	1486.71563904308	1065.15315991122	0.481006908439573	0.000987633255172873	0.0308443870069398	CDKN1B	12	12715058	12722371	+	2811	protein_coding	cyclin dependent kinase inhibitor 1B [Source:HGNC Symbol;Acc:HGNC:1785]	-	2008	1346	1543	1402	1260	910	1070	896	24.8065177352728	25.4174447360878	24.1406197720809	26.4361210037227	21.0775149882085	16.0760919175172	16.380666050106	18.4440551074253
ENSG00000179148	78.5828290038361	172.763377903964	151.475754442443	132.443432766515	71.3575889142823	56.3812167045165	73.5564328527965	66.9118905204131	133.816348529189	67.0517822480021	0.991461373198645	0.00100463238918414	0.0313096416353057	ALOXE3	17	8095900	8119047	-	3760	protein_coding	arachidonate lipoxygenase 3 [Source:HGNC Symbol;Acc:HGNC:13743]	-	108	155	164	119	72	54	81	55	0.997467723019622	2.18822274010012	1.91822407947497	1.67752762027542	0.900439128143681	0.713190991503277	0.927055635716514	0.846416443022025
ENSG00000175592	20.3733260380316	41.2402902093333	21.2435509279035	17.8075203719684	0	6.26457963383516	4.54052054646892	8.51605879350712	25.1661718868092	4.8302897434528	2.40128372946792	0.00103087644544045	1	FOSL1	11	65892049	65900573	-	1887	protein_coding	FOS like 1, AP-1 transcription factor subunit [Source:HGNC Symbol;Acc:HGNC:13718]	TF_bZIP	28	37	23	16	0	6	5	7	0.51528686470542	1.0408244785296	0.536042558174014	0.449426467852886	0	0.15789896532134	0.114026745382444	0.214652221229847
ENSG00000125952	1250.04907619065	1266.18836967034	1265.37672918382	1344.46778808362	991.077623809476	951.172007737306	1012.53608186257	883.236954869453	1281.52049078211	959.505667069701	0.416727328014905	0.001038040514169	0.0322160198741158	MAX	14	65006174	65102695	-	4430	protein_coding	MYC associated factor X [Source:HGNC Symbol;Acc:HGNC:6913]	bHLH	1718	1136	1370	1208	1000	911	1115	726	13.467357037529	13.6120106067925	13.6006660218459	14.4535247709478	10.6146573922129	10.2120888498272	10.8312795674217	9.48292119640387
ENSG00000117862	265.580857281483	304.286465598594	270.62436616851	281.581415881751	211.099533871418	198.378355071447	156.193906798531	154.505638110772	280.518276232585	180.044358463042	0.637959642286297	0.00105363284531286	0.0326156364504595	TXNDC12	1	52020131	52056171	-	3844	protein_coding	thioredoxin domain containing 12 [Source:HGNC Symbol;Acc:HGNC:24626]	-	365	273	293	253	213	190	172	127	3.29740601772876	3.76987492574599	3.35218189873986	3.48857211635202	2.60558911777269	2.45454023745491	1.92554508784119	1.91174335385431
ENSG00000088826	360.898918387988	300.942658284324	413.7874267696	466.334439740923	173.438584166658	210.907514339117	283.328482099661	256.698343632858	385.490860795709	231.093231059573	0.738046742620747	0.00105529548023907	0.0326156364504595	SMOX	20	4120980	4187747	+	2946	protein_coding	spermine oxidase [Source:HGNC Symbol;Acc:HGNC:15862]	-	496	270	448	419	175	202	312	211	5.84671432929356	4.86495351980738	6.68788207531089	7.53861984655652	2.793283483813	3.40501132651033	4.55753986309856	4.14437418524936
ENSG00000082512	235.020868224436	251.90015100836	360.216733125321	383.974658020569	133.795479214279	169.143650113549	235.19896430709	139.906680179046	307.778102594672	169.511193453491	0.857171178311524	0.00106024116821003	0.0327006473764489	TRAF5	1	211326615	211374946	+	9022	protein_coding	TNF receptor associated factor 5 [Source:HGNC Symbol;Acc:HGNC:12035]	-	323	226	390	345	135	162	259	115	1.24326194431397	1.32969884055998	1.90110069027885	2.02687439016603	0.703624013900793	0.891686364903232	1.23539422192414	0.737571733666641
ENSG00000136938	1025.9424897723	924.005421176684	961.501587649895	1033.94915159742	622.396747752351	590.958678791784	632.948564177768	855.255618833644	986.349662549075	675.389902388887	0.547671504643597	0.00107401776888607	0.0330571130229252	ANP32B	9	97983361	98015943	+	1850	protein_coding	acidic nuclear phosphoprotein 32 family member B [Source:HGNC Symbol;Acc:HGNC:16677]	-	1410	829	1041	929	628	566	697	703	26.4673417435477	23.7864962852718	24.7469873530579	26.6167207755024	15.9623791629363	15.1930384432194	16.213234872439	21.9883602507249
ENSG00000248124	337.615117201666	264.160777827351	434.107345048464	391.765448183305	245.78725070475	188.981485620694	245.188109509322	189.786453112444	356.912172065197	217.435824736803	0.71380793361663	0.00109306104623275	0.0335738771252149	RRN3P1	16	21796106	21820410	-	5253	transcribed_unprocessed_pseudogene	RRN3 homolog, RNA polymerase I transcription factor pseudogene 1 [Source:HGNC Symbol;Acc:HGNC:30548]	-	464	237	470	352	248	181	270	156	3.06742194634627	2.39490680982053	3.93490083860114	3.55177810516747	2.22000517749492	1.71108312420229	2.21189744926334	1.71840862820899
ENSG00000261512	29.1047514829023	35.6672780188829	36.0216733125321	85.698691790098	6.93754336666633	10.4409660563919	6.35672876505649	26.7647562081652	46.6230986511038	12.62499859907	1.9026055282416	0.00109753900028141	0.0336420545003955	AC092368.3	16	46622861	46624451	-	1591	lincRNA	novel transcript	-	40	32	39	77	7	10	7	22	0.87307741195935	1.06764647954764	1.07804716704562	2.56525834194518	0.206889079655891	0.312125861681719	0.189337433030384	0.800132200066075
ENSG00000150527	454.034123133275	490.425072759639	440.572773591739	804.677326808323	348.859323580936	278.773793705665	302.39866839483	364.973948293162	547.427324073244	323.751433493648	0.757020395432298	0.00111192647869035	0.0339433785923159	MIA2	14	39230231	39388513	+	10539	protein_coding	MIA SH3 domain ER export factor 2 [Source:HGNC Symbol;Acc:HGNC:18432]	-	624	440	477	723	352	267	333	300	2.05611843000914	2.21615915155177	1.99050058610408	3.63621417780482	1.57055433638117	1.25809023308482	1.35973242286198	1.64714221243838
ENSG00000137876	2333.47345014169	2599.25288562609	1933.16313443922	3268.79295827945	1540.13462739993	1566.14490845879	1301.31318861799	2008.57329544004	2533.67060712161	1604.04150497919	0.659648899116937	0.00113735305887584	0.0346094015847491	RSL24D1	15	55180806	55197067	-	3009	protein_coding	ribosomal L24 domain containing 1 [Source:HGNC Symbol;Acc:HGNC:18479]	-	3207	2332	2093	2937	1554	1500	1433	1651	37.0117579171189	41.1390285412037	30.5907676842696	51.7359373253234	24.2850238327086	24.7553462580067	20.4942781929579	31.7492983977426
ENSG00000101294	4020.09379857588	4682.44484241647	2993.49341553632	3515.87230344051	2807.72290825225	2885.88301798673	2106.80153356158	1942.87798474727	3802.97608999229	2435.82136113696	0.642576442493835	0.00114630454339803	0.0347790199246444	HM13	20	31514410	31577923	+	10805	protein_coding	histocompatibility minor 13 [Source:HGNC Symbol;Acc:HGNC:16435]	-	5525	4201	3241	3159	2833	2764	2320	1597	17.7570350472258	20.6383790235488	13.1916036773483	15.4965641250838	12.3291038461062	12.7032019228694	9.23999716807182	8.55242731688733
ENSG00000232903	74.9447350684733	78.0221706663063	142.23942795205	111.297002324803	29.7323287142843	27.146511746619	71.740224634209	40.1471343122479	101.625834002908	42.19154985184	1.26256850843974	0.00115233181359455	0.0348908272908904	LINC01166	10	132943967	132965289	-	2619	lincRNA	long intergenic non-protein coding RNA 1166 [Source:HGNC Symbol;Acc:HGNC:49535]	-	103	70	154	100	30	26	79	33	1.36572942659426	1.41876418035535	2.58600022113074	2.02383482445207	0.538636108218824	0.492989629412981	1.29807628975923	0.729100991010954
ENSG00000067167	1265.32907071918	1487.99425485027	1223.81325997705	2371.73911954154	553.021314085688	659.86905476397	485.835698472175	1384.46784385873	1587.21892627201	770.798477795141	1.04274761953808	0.00117125557307317	0.0353326531911452	TRAM1	8	70573442	70608387	-	3878	protein_coding	translocation associated membrane protein 1 [Source:HGNC Symbol;Acc:HGNC:20568]	-	1739	1335	1325	2131	558	632	535	1138	15.5723701422197	18.2734746314305	15.0262776323355	29.1263596610789	6.76606400054329	8.09299379657835	5.93682984358534	16.9802353121013
ENSG00000198142	493.325537635193	618.60435314	551.408691476453	673.346864065056	325.073460609508	453.13792684741	336.906624547994	416.070301054205	584.171361579175	382.797078264779	0.609574889011589	0.0011904741467973	0.0358244850104395	SOWAHC	2	109614334	109618990	+	4657	protein_coding	sosondowah ankyrin repeat domain family member C [Source:HGNC Symbol;Acc:HGNC:26149]	-	678	555	597	605	328	434	371	342	5.05575938439836	6.32607620029638	5.63782288880503	6.88588395999611	3.31190074665688	4.62789423955458	3.42828008705628	4.24941469307546
ENSG00000100221	2307.27917380708	2474.41741256	2931.61002805069	2626.60925486534	1658.07286463325	1712.31843324828	2180.35796641438	1766.47390973891	2584.97896732078	1829.3057935087	0.498523247293715	0.00119278677352339	0.0358244850104395	JOSD1	22	38685543	38701556	-	4326	protein_coding	Josephin domain containing 1 [Source:HGNC Symbol;Acc:HGNC:28953]	-	3171	2220	3174	2360	1673	1640	2401	1452	25.4549745784619	27.2404409290617	32.2673828950213	28.9158558399592	18.1852440245199	18.8259658653354	23.8843963456565	19.4217942210213
ENSG00000184459	15.2799945285237	33.4380731427027	115.454081129911	93.4894819528342	8.91969861428528	7.30867623947436	25.426915060226	20.6818570699459	64.4154076884928	15.5842867459829	2.04447295623653	0.00120826472723517	0.0362163373070873	BPIFC	22	32413847	32464484	-	2228	protein_coding	BPI fold containing family C [Source:HGNC Symbol;Acc:HGNC:16503]	-	21	30	125	84	9	7	28	17	0.327315859638396	0.714749305273915	2.46739205388525	1.99836430000071	0.189949008181118	0.156020903121602	0.540818412839033	0.441512477868189
ENSG00000234303	5.82095029658045	14.4898316951712	15.7017550336678	13.3556402789763	2.97323287142843	0	0	0	12.3420443260989	0.743308217857107	4.01070364398306	0.00122929073119779	1	CLYBL-AS1	13	99726247	99727491	-	621	antisense	CLYBL antisense RNA 1 [Source:HGNC Symbol;Acc:HGNC:39893]	-	8	13	17	12	3	0	0	0	0.447364303519267	1.11121840461372	1.20392839205098	1.02423640680966	0.227163923900982	0	0	0
ENSG00000246100	152.072326498164	122.60626818991	102.523224043361	119.087792487539	64.4200455476159	84.5718250567747	68.1078081970338	60.8289913821937	124.072402804743	69.4821675459046	0.838041814032284	0.00124191287605829	0.0370278408211519	LINC00900	11	115754248	115760627	-	4766	lincRNA	long intergenic non-protein coding RNA 900 [Source:HGNC Symbol;Acc:HGNC:27444]	-	209	110	111	107	65	81	75	50	1.52284320157003	1.2251416962969	1.02426486623962	1.18998175484825	0.641311497290751	0.843977589609417	0.677198285365104	0.607051048289554
ENSG00000261556	88.7694920228519	57.9593267806847	115.454081129911	131.330462743267	62.437890299997	32.366994774815	47.2214136832768	27.9813360358091	98.3783406691786	42.5019086984745	1.20483928903413	0.00124396275002448	0.0370278408211519	SMG1P7	16	70219574	70246610	-	4433	transcribed_unprocessed_pseudogene	SMG1 pseudogene 7 [Source:HGNC Symbol;Acc:HGNC:49864]	-	122	52	125	118	63	31	52	23	0.955707601038426	0.622663324398938	1.24009688609437	1.41089546992627	0.668270862078211	0.34726730485008	0.504794061083102	0.300219814172814
ENSG00000146373	886.239682654374	1006.48600159535	1306.94019839059	921.539179249366	615.459204385685	504.298660523731	862.698903829095	576.658838303197	1030.30126547242	639.778901760427	0.686590871125362	0.00124528081166658	0.0370278408211519	RNF217	6	124962545	125092633	+	12779	protein_coding	ring finger protein 217 [Source:HGNC Symbol;Acc:HGNC:21487]	-	1218	903	1415	828	621	483	950	474	3.30988846121857	3.75092649735688	4.86970782497517	3.43434586394765	2.28509593283509	1.87693915632602	3.19915556944735	2.1463014482732
ENSG00000204334	69.1237847718929	70.2199535996756	60.9597548365928	74.5689915576177	23.7858629714274	44.8961540424853	25.426915060226	35.2808150016724	68.7181211914448	32.3474367689528	1.09162365760422	0.00126632343471684	0.0375785263087188	ERICH2	2	170783786	170798971	+	601	protein_coding	glutamate rich 2 [Source:HGNC Symbol;Acc:HGNC:44395]	-	95	63	66	67	24	43	28	29	5.48923816267038	5.56434118055839	4.82961819287478	5.90895787273009	1.87778764382709	3.55298944679392	2.00489754376933	2.79211160027595
ENSG00000157349	538.437902433692	540.582182473693	473.823548957153	519.757000856828	303.2697528857	425.991415100791	364.149747826808	290.762578806886	518.150158680342	346.043373655046	0.581493087134567	0.00130616833066319	0.0383286307060291	DDX19B	16	70289663	70335283	+	4522	protein_coding	DEAD-box helicase 19B [Source:HGNC Symbol;Acc:HGNC:2742]	-	740	485	513	467	306	408	401	239	5.68282264593222	5.69323164007731	4.98919113927801	5.47390033225801	3.18200293404158	4.48053154227622	3.81612365693081	3.05827539044394
ENSG00000167658	60679.0411291288	70275.6837215801	65281.4320014476	59610.6744451643	39357.6745967219	45542.449841376	55538.7392202986	41776.134701463	63961.7078243302	45553.7495899649	0.489621295596248	0.0013070379538607	0.0383286307060291	EEF2	19	3976056	3985469	-	4027	protein_coding	eukaryotic translation elongation factor 2 [Source:HGNC Symbol;Acc:HGNC:3214]	-	83394	63050	70679	53560	39712	43619	61159	34339	719.144422333402	831.095890721591	771.884112305469	704.968158889132	463.713604522685	537.890667381812	653.562868995994	493.418309731446
ENSG00000125459	491.870300061048	388.996250893441	492.296201937939	501.94948048486	381.564885166648	314.273078297397	226.117923214152	232.36674707998	468.778058344322	288.580658439544	0.699870032434151	0.00131244249177328	0.0384115045185589	MSTO1	1	155610205	155614967	+	4208	protein_coding	misato 1, mitochondrial distribution and morphology regulator [Source:HGNC Symbol;Acc:HGNC:29678]	-	676	349	533	451	385	301	249	191	5.5787115363645	4.40247977503524	5.57050813953997	5.68082451464646	4.30224071180817	3.55214510519534	2.54643292137031	2.62643636675033
ENSG00000173264	1544.00706616797	1607.25671572591	2174.23125583848	1845.30429854523	902.871715290433	1101.52191894935	1538.32836114367	1018.27731573792	1792.69983406939	1140.24982778034	0.652280375492269	0.00131623474696514	0.0384210800539482	GPR137	11	64270062	64289500	+	4031	protein_coding	G protein-coupled receptor 137 [Source:HGNC Symbol;Acc:HGNC:24300]	-	2122	1442	2354	1658	911	1055	1694	837	18.2808136732249	18.9889143636873	25.6824821904572	21.8012949786353	10.6271126959751	12.9968945537602	18.0846135301971	12.0149483149387
ENSG00000147454	464.220786152291	453.643192302666	427.641916505189	419.589698764506	317.144839619032	334.110913804542	232.474651979209	306.578116566256	441.273898431163	297.57713049226	0.570053334471737	0.00131872563932985	0.0384210800539482	SLC25A37	8	23528805	23575463	+	8147	protein_coding	solute carrier family 25 member 37 [Source:HGNC Symbol;Acc:HGNC:29786]	-	638	407	463	377	320	320	256	252	2.71948021243597	2.65182198365519	2.49934730985549	2.45275515376884	1.84697904985897	1.95052803116972	1.35223095483953	1.78983118848484
ENSG00000068305	1894.71932153694	1617.28813766872	1815.86178801123	1621.59732387237	1350.83880125232	1230.98989804861	1372.14530914291	1139.93529850231	1737.36664277232	1273.47732673654	0.448138890131349	0.00132050701400426	0.0384210800539482	MEF2A	15	99565417	99716466	+	6925	protein_coding	myocyte enhancer factor 2A [Source:HGNC Symbol;Acc:HGNC:6993]	SRF	2604	1451	1966	1457	1363	1179	1511	937	13.0582248626742	11.1223180123709	12.4855325449782	11.1519377638045	9.25519951672882	8.45461744343812	9.38973446812742	7.8294104331861
ENSG00000133816	253.21133790125	308.744875350955	252.151713187725	657.765283739583	168.483196047611	115.894723225951	136.215616394068	257.914923460501	367.968302544878	169.627114782033	1.11777142911041	0.00134216994934588	0.0389692592743971	MICAL2	11	12094008	12359144	+	20191	protein_coding	microtubule associated monooxygenase, calponin and LIM domain containing 2 [Source:HGNC Symbol;Acc:HGNC:24693]	-	348	277	273	591	170	111	150	212	0.598527839785931	0.728231757128801	0.594631830983459	1.55145868579903	0.39591394592024	0.273001531864956	0.319699571893426	0.607557350090019
ENSG00000108932	109.142818060884	102.543424304288	67.4251833798678	84.58572176685	29.7323287142843	42.8079608312069	45.4052054646892	59.6124115545499	90.9242868779724	44.3894766411826	1.04109258910161	0.00134719530954652	0.0389692592743971	SLC16A6	17	68267026	68291267	-	4061	protein_coding	solute carrier family 16 member 6 [Source:HGNC Symbol;Acc:HGNC:10927]	-	150	92	73	76	30	41	50	49	1.28268852723528	1.20254825246512	0.790557031690937	0.991953161285985	0.347374530269663	0.501361292375282	0.529841094648295	0.698187931599373
ENSG00000169504	2551.75908626346	2504.51167838843	1876.82154284783	3214.2574271403	1446.97333076184	1448.16199202156	934.439128463304	2075.48518596045	2536.83743366	1476.26490930179	0.781477239339461	0.00136064801071512	0.0391311417717564	CLIC4	1	24745357	24844324	+	4495	protein_coding	chloride intracellular channel 4 [Source:HGNC Symbol;Acc:HGNC:13518]	-	3507	2247	2032	2888	1460	1387	1029	1706	27.0937432237632	26.5351196364975	19.8809596013107	34.0547781853906	15.2732994619254	15.3231022272013	9.85131720241317	21.9613269643093
ENSG00000099968	1508.35374560141	1380.99242079362	1618.20440111683	1502.50953138484	1027.74749589043	1072.28721399145	1252.27556671613	1076.67314746483	1502.51502472417	1107.24585601571	0.44028465654374	0.00139954365201882	0.0399406164446826	BCL2L13	22	17628855	17730855	+	7662	protein_coding	BCL2 like 13 [Source:HGNC Symbol;Acc:HGNC:17164]	-	2073	1239	1752	1350	1037	1027	1379	885	9.39550428971497	8.5837454938406	10.0562321243442	9.33903888942048	6.3642365884444	6.65622861623436	7.74516622584368	6.68359876557294
ENSG00000166889	759.634013703749	692.168114053946	659.473711414049	735.673185366945	550.048081214259	490.725404650421	436.79807657031	549.894082095031	711.737256134672	506.866411132506	0.490909013796105	0.00141687198628969	0.0402808053048809	PATL1	11	59636716	59668980	-	4278	protein_coding	PAT1 homolog 1, processing body mRNA decay factor [Source:HGNC Symbol;Acc:HGNC:26721]	-	1044	621	714	661	555	470	481	452	8.47466733037709	7.70545863943685	7.34007955153664	8.18976126896593	6.10045053701832	5.45578203809581	4.83852423404111	6.11373910172465
ENSG00000164615	1763.74793986388	2027.46183488587	1605.27354403028	1638.29187422109	1379.58005234279	1120.31565785085	1284.96731465071	1299.30725592366	1758.69379825028	1271.042570192	0.468306028356495	0.00142457035322155	0.0404225229560789	CAMLG	5	134738501	134752160	+	2221	protein_coding	calcium modulating ligand [Source:HGNC Symbol;Acc:HGNC:1471]	-	2424	1819	1738	1472	1392	1073	1415	1068	37.9006796231859	43.4742215437696	34.4147444363652	35.1293257654806	29.4713740155446	23.9911517284518	27.4167836991798	27.8247929426932
ENSG00000248456	5.0933315095079	5.57301219045045	12.93085708655	7.79079016273618	0	0	0.908104109293784	0	7.84699773731113	0.227026027323446	4.64457471644999	0.00142731128447239	1	LINC02485	4	135112905	135123779	-	981	lincRNA	long intergenic non-protein coding RNA 2485 [Source:HGNC Symbol;Acc:HGNC:53460]	-	7	5	14	7	0	0	1	0	0.247794677293356	0.270550705428183	0.627628077021722	0.378215737376961	0	0	0.0438671699361208	0
ENSG00000181218	594.464549038279	580.707870244937	699.189915322739	714.526754925233	344.895013085698	226.568963423705	511.262613532401	433.102418641219	647.222272382797	378.957252170756	0.771754694200646	0.00144296472928331	0.0408666265629914	HIST3H2A	1	228456979	228457873	-	895	protein_coding	histone cluster 3 H2A [Source:HGNC Symbol;Acc:HGNC:20507]	-	817	521	757	642	348	217	563	356	31.7001970587465	30.9002762223574	37.1977078749912	38.0209142588164	18.2837770079678	12.0402812701708	27.0703570471836	23.0163371045518
ENSG00000090661	1322.08333611084	1343.09593789856	1120.36640328465	1275.46364664224	770.067313699963	900.011274060985	1065.20612020161	827.274282797835	1265.25233098407	890.639747690098	0.505934741847995	0.00146773148504143	0.041176640174505	CERS4	19	8206736	8262421	+	4059	protein_coding	ceramide synthase 4 [Source:HGNC Symbol;Acc:HGNC:23747]	Homeobox	1817	1205	1213	1146	777	862	1173	680	15.5452895856766	15.7585287824677	13.1427148336365	14.9649796068121	9.00143344575267	10.5460092632791	12.436196777212	9.69391279320349
ENSG00000070540	203.733260380316	278.650609522522	349.13314133685	444.075039275962	75.3218994095202	125.291592676703	186.161342405226	221.417528631185	318.898012628913	152.048090780659	1.06886588866168	0.00152433978237035	0.0424450275476095	WIPI1	17	68420948	68457513	-	3402	protein_coding	WD repeat domain, phosphoinositide interacting 1 [Source:HGNC Symbol;Acc:HGNC:25471]	-	280	250	378	399	76	120	205	182	2.85816082803976	3.90079720789311	4.8865328853834	6.21654596910862	1.05048290735163	1.75164813381169	2.59315320693814	3.09561060493203
ENSG00000095794	607.561687205585	601.885316568648	615.139344260164	621.037272972399	394.448894276171	360.213328945522	484.019490253587	474.466132781111	611.405905251699	428.286961564098	0.513673393855838	0.00152833347399088	0.0424768353769444	CREM	10	35126791	35212958	+	5699	protein_coding	cAMP responsive element modulator [Source:HGNC Symbol;Acc:HGNC:2352]	TF_bZIP	835	540	666	558	398	345	533	390	5.08804283921222	5.02970804328919	5.13947677048397	5.18974602583595	3.28393174846575	3.00621731615699	4.02473394385143	3.95981774170109
ENSG00000204084	288.864658467805	271.962994893982	188.421060404014	291.598146090983	160.554575057135	144.085331578209	142.572345159124	191.003032940088	260.211714964196	159.553821183639	0.707557475558923	0.00153335769587119	0.0425371128405831	INPP5B	1	37860697	37947057	-	8930	protein_coding	inositol polyphosphate-5-phosphatase B [Source:HGNC Symbol;Acc:HGNC:6077]	-	397	244	204	262	162	138	157	157	1.54383893192511	1.45039415574718	1.00466678360178	1.55510742684532	0.853047595083487	0.767410189687736	0.756583416803081	1.01731966740255
ENSG00000157020	1208.57480532752	1240.55251359427	1532.30656475617	1441.29618010619	997.024089552333	926.113689201965	1033.42247637633	992.729139357402	1355.68251594604	987.322348622007	0.457087006829428	0.00154847495464327	0.0428766382887004	SEC13	3	10293131	10321178	-	5446	protein_coding	SEC13 homolog, nuclear pore and COPII coat complex component [Source:HGNC Symbol;Acc:HGNC:10697]	-	1661	1113	1659	1295	1006	887	1138	816	10.5914381922135	10.8483877845713	13.3971396459162	12.6038345754421	8.68620452460308	8.08808891195171	8.99235098034275	8.6700533296246
ENSG00000263006	66.2133096236027	45.6986999616937	84.9742037116142	87.9246318365941	37.6609497047601	37.587477803011	31.7836438252825	21.8984368975897	71.2027112833761	32.2326270576608	1.13882407671723	0.00155855128978382	0.0430755817512237	ROCK1P1	18	109065	122219	+	2645	transcribed_unprocessed_pseudogene	Rho associated coiled-coil containing protein kinase 1 pseudogene 1 [Source:HGNC Symbol;Acc:HGNC:37832]	-	91	41	92	79	38	36	35	18	1.19475444972483	0.822821922346082	1.52969725107654	1.58311322878623	0.675565756296834	0.675891147587226	0.569443962100834	0.393782195316932
ENSG00000080189	822.209229391989	761.273465215531	813.72036380361	736.786155390193	515.360364380928	512.651433368844	671.997040877401	504.880628472208	783.497303450331	551.222366774845	0.506724218452241	0.00157506902432753	0.0432911499177255	SLC35C2	20	46345980	46364458	-	7708	protein_coding	solute carrier family 35 member C2 [Source:HGNC Symbol;Acc:HGNC:17117]	-	1130	683	881	662	520	491	740	415	5.09095992327088	4.70355981585644	5.02663716245524	4.55225777668509	3.1722787712379	3.16329518363242	4.13141325161229	3.11541307187708
ENSG00000104361	545.714090304418	553.957411730775	544.019630284139	671.12092401856	382.555962790458	398.844903354172	463.13309573983	366.190528120806	578.703014084473	402.681122501317	0.521254845996637	0.00158068284137475	0.0433654369944009	NIPAL2	8	98189833	98294393	-	5599	protein_coding	NIPA like domain containing 2 [Source:HGNC Symbol;Acc:HGNC:25854]	-	750	497	589	603	386	382	510	301	4.65172183345461	4.71187320187349	4.62645308544694	5.70843956663638	3.24180243749532	3.38807354790864	3.91983993404904	3.11075118464209
ENSG00000176463	699.241654376727	710.001753063387	654.855548168853	678.911714181296	440.038464971407	522.048302819597	555.759714887796	413.637141398917	685.752667447566	482.870906019429	0.504822770701685	0.00159342294933381	0.0436345986695326	SLCO3A1	15	91853695	92172435	+	9435	protein_coding	solute carrier organic anion transporter family member 3A1 [Source:HGNC Symbol;Acc:HGNC:10952]	-	961	637	709	610	444	500	612	340	3.53707626415649	3.58381185309921	3.3048189021337	3.42687681737826	2.21284387047075	2.63164942202234	2.79137472696224	2.0851930062328
ENSG00000196182	2096.26972555604	2481.10502718854	2418.07027518485	2211.47143619383	1331.01724877613	1732.15626875542	1875.23498569167	1616.83459093871	2301.72911603081	1638.81077354048	0.489784487265238	0.00159731723795485	0.0436609814565384	STK40	1	36339624	36385896	-	5590	protein_coding	serine/threonine kinase 40 [Source:HGNC Symbol;Acc:HGNC:21373]	-	2881	2226	2618	1987	1343	1659	2065	1329	17.8975832466598	21.1378604203132	20.5968672353137	18.8406821220248	11.2972805023966	14.7378628981607	15.8970621655896	13.7569582775696
ENSG00000126216	675.230234403333	720.033175006198	723.20436419776	698.94517459976	495.538811904738	551.283007777494	542.138153248389	502.44746881692	704.353237051763	522.851860436885	0.429235327692328	0.001635668585186	0.0446273899514943	TUBGCP3	13	112485005	112588205	-	7254	protein_coding	tubulin gamma complex associated protein 3 [Source:HGNC Symbol;Acc:HGNC:18598]	-	928	646	783	628	500	528	597	413	4.44256065182161	4.72718545211416	4.74709087996924	4.58873159427999	3.24117261149044	3.61456721607395	3.54164807599651	3.29444110093501
ENSG00000077232	2933.03133068948	2541.2935588454	3108.02386401719	4362.84249113226	2135.77227930942	2220.79348019457	2013.26681030432	2290.81981545342	3236.29781117108	2165.16309631543	0.579823267176937	0.00164123896585353	0.0446975079969289	DNAJC10	2	182716041	182794464	+	21835	protein_coding	DnaJ heat shock protein family (Hsp40) member C10 [Source:HGNC Symbol;Acc:HGNC:24637]	-	4031	2280	3365	3920	2155	2127	2217	1883	6.41095225640548	5.54280148218097	6.77758866195724	9.5157589871952	4.64091683047262	4.83742480927434	4.36939312796705	4.99006693166632
ENSG00000197713	601.740736909004	615.26054582573	579.117670947631	681.137654227792	390.484583780934	397.800806748533	374.138893029039	532.861964508017	619.314151977539	423.821562016631	0.54858489617873	0.00165379573420687	0.0449566263307294	RPE	2	210002565	210022259	+	3522	protein_coding	ribulose-5-phosphate-3-epimerase [Source:HGNC Symbol;Acc:HGNC:10293]	-	827	552	627	612	394	381	412	438	8.15415755485092	8.31950332753129	7.82927458041412	9.21027576379008	5.26037345415001	5.37199448328987	5.0340379918858	7.1960472442523
ENSG00000078177	1610.94799457864	1384.33622810789	1191.48611726068	1768.50936694111	1237.85595213804	895.834887638428	785.510054539124	969.614122632168	1488.81992672208	972.203754236939	0.614911772682969	0.00166702745737132	0.0450702505126327	N4BP2	4	40056826	40158252	+	9835	protein_coding	NEDD4 binding protein 2 [Source:HGNC Symbol;Acc:HGNC:29851]	-	2214	1242	1290	1589	1249	858	865	797	7.81746945504346	6.70339645338299	5.76844400602962	8.56367340206032	5.97169724220963	4.3322434876742	3.78486477446307	4.68914005293333
ENSG00000007314	130.243762885988	174.992582780144	54.4943262933178	57.8744412088974	13.8750867333327	72.0426657891044	19.0701862951695	7.29947896586325	104.401278292087	28.0718544458674	1.89306772145937	0.00168899945207553	0.0455815667347267	SCN4A	17	63938554	63972918	-	8243	protein_coding	sodium voltage-gated channel alpha subunit 4 [Source:HGNC Symbol;Acc:HGNC:10591]	-	179	157	59	52	14	69	21	6	0.754103005806415	1.01102530627035	0.314782113567704	0.334371002150284	0.079864254696718	0.415684398514587	0.109633333477378	0.0421187232242826
ENSG00000100353	1600.76133155962	1582.73546208793	1693.01864568901	1695.05334540674	1153.61435411423	988.759485540317	1191.43259139345	1402.71654127339	1642.89219618583	1184.13074308034	0.472814177690122	0.00169563295063802	0.0456778373700807	EIF3D	22	36510850	36529436	-	4070	protein_coding	eukaryotic translation initiation factor 3 subunit D [Source:HGNC Symbol;Acc:HGNC:3278]	-	2200	1420	1833	1523	1164	947	1312	1153	18.771164357126	18.5200267162441	19.8066665872654	19.834262521328	13.4483275518658	11.5546156486739	13.8722865218729	16.3924604739983
ENSG00000109220	320.152266311925	278.650609522522	278.013427360825	306.066756393207	174.429661790468	205.687031310921	213.404465684039	211.684890010034	295.72076489712	201.301512198866	0.556182334931646	0.00170893927552514	0.045953192035195	CHIC2	4	54009789	54064690	-	1318	protein_coding	cysteine rich hydrophobic domain 2 [Source:HGNC Symbol;Acc:HGNC:1935]	-	440	250	301	275	176	197	235	174	11.5931166818669	10.0686738249259	10.0437159229921	11.0593052840743	6.27923829708694	7.42250929053992	7.67292717847011	7.6391156529553
ENSG00000100664	7717.85247447861	7185.84191836681	7498.97347754995	8766.8648731247	5762.12530482829	6371.07748761036	5116.25855176118	5950.29193700619	7792.38318588002	5799.93832030151	0.426071878997034	0.00174433172167405	0.0468203777617628	EIF5	14	103333544	103345025	+	8505	protein_coding	eukaryotic translation initiation factor 5 [Source:HGNC Symbol;Acc:HGNC:3299]	-	10607	6447	8119	7877	5814	6102	5634	4891	43.3093027185968	40.237503358859	41.9828153401353	49.0904587455324	32.14477696496	35.6285230417298	28.5069759373454	33.2761131180716
ENSG00000204599	203.005641593243	197.284631541946	207.817346033839	194.769754068405	145.688410699993	109.630143592115	145.296657487006	109.492184487949	200.719343309358	127.526849066766	0.651583823019762	0.00175123356782742	0.0469210907552609	TRIM39	6	30326479	30343729	+	4226	protein_coding	tripartite motif containing 39 [Source:HGNC Symbol;Acc:HGNC:10065]	-	279	177	225	175	147	105	160	90	2.29264942804794	2.22326610688279	2.34151185350246	2.19492213894225	1.63567700908258	1.23384254196024	1.62929271016884	1.23231650096224
ENSG00000205670	68.3961659848203	42.3548926474234	132.079468812618	11.1297002324803	16.8483196047611	24.0142219297015	14.5296657487006	13.3823781040826	63.4900569193354	17.1936463468114	1.88787654286606	0.00175548658605615	0.0469505990529236	SMIM11A	21	34375480	34407866	+	4200	protein_coding	small integral membrane protein 11A [Source:HGNC Symbol;Acc:HGNC:1293]	-	94	38	143	10	17	23	16	11	0.777215590881956	0.4802661522358	1.49737329130677	0.126200557267619	0.190330916239894	0.271943372774265	0.163937880789846	0.151548848845848
ENSG00000134259	37.836176927773	39.0110853331531	42.4871018558071	41.179890860177	6.93754336666633	12.5291592676703	17.2539780765819	23.1150167252336	40.1285637442275	14.958924359038	1.4334621034528	0.00178360516832159	0.0476171437141339	NGF	1	115285918	115338236	-	1047	protein_coding	nerve growth factor [Source:HGNC Symbol;Acc:HGNC:7808]	-	52	35	46	37	7	12	19	19	1.72472398391167	1.77447153216364	1.93221071112582	1.87312001904374	0.314384456287033	0.56916016726145	0.780936179980282	1.05006495944245
ENSG00000189308	848.403505726601	701.084933558666	577.270405649553	811.355146947811	515.360364380928	525.180592636514	413.187369728672	525.562485542154	734.528497970658	494.822703072067	0.570906696907489	0.0017949878606519	0.0476465303777288	LIN54	4	82909973	83012926	-	6768	protein_coding	lin-54 DREAM MuvB core complex component [Source:HGNC Symbol;Acc:HGNC:25397]	-	1166	629	625	729	520	503	455	432	5.98275393539547	4.93330503054831	4.06128065606998	5.70923265723987	3.61287304502094	3.69069000747066	2.89307485768871	3.69345356955066
ENSG00000172071	833.85112998515	948.526674814666	1194.2570152078	1107.40517313179	530.22652873807	424.947318495152	879.952881905677	626.538611236595	1021.00999828485	615.416335093874	0.729566509461583	0.00180593061596309	0.0477547940911309	EIF2AK3	2	88556741	88627576	-	5434	protein_coding	eukaryotic translation initiation factor 2 alpha kinase 3 [Source:HGNC Symbol;Acc:HGNC:3255]	-	1146	851	1293	995	535	407	969	515	7.3236557882854	8.31299653895161	10.4645902074359	9.70541274974932	4.62960411343656	3.71941560721007	7.67384048627293	5.48399237216131
ENSG00000168495	1003.38630737306	1061.10152106177	1027.07950573168	972.735800318775	820.612272514246	746.529073032024	777.337117555479	725.081577275749	1016.07578362132	767.390010094375	0.404485533082932	0.00180799515791084	0.0477547940911309	POLR3D	8	22245104	22254600	+	5611	protein_coding	RNA polymerase III subunit D [Source:HGNC Symbol;Acc:HGNC:1080]	-	1379	952	1112	874	828	715	856	596	8.53467402418144	9.00625736616806	8.7158119973119	8.25622893633887	6.93904614167399	6.32798887620682	6.56511171154488	6.14632099983681
ENSG00000127870	815.660660308336	732.293801825189	786.011384332431	996.108170806983	546.083770719021	636.898929439908	592.083879259548	586.391476924348	832.518504318235	590.364514085706	0.495608355819159	0.00181571769711592	0.047873887670683	RNF6	13	26132115	26222493	-	4621	protein_coding	ring finger protein 6 [Source:HGNC Symbol;Acc:HGNC:10069]	-	1121	657	851	895	551	610	652	482	8.42427595802333	7.54704734951119	8.09910308789255	10.2659141910621	5.60693262678519	6.55531854621781	6.07183906019954	6.03559815080434
ENSG00000135116	940.083472897743	1078.93516007121	1238.59138236168	546.468281414781	276.510657042844	104.409660563919	578.462317620141	176.404075008362	951.019574186353	283.946677558816	1.74305790557033	0.00183264475838882	0.0482180975464886	HRK	12	116856144	116881441	-	6853	protein_coding	harakiri, BCL2 interacting protein [Source:HGNC Symbol;Acc:HGNC:5185]	-	1292	968	1341	491	279	100	637	145	6.54703590345872	7.49794584212011	8.60580262566647	3.79761840357921	1.9144021738003	0.724634825529862	4.00006754582986	1.22432443584259
ENSG00000198796	8.73142544487068	24.521253637982	35.0980406634928	105.732152208562	0	2.08819321127839	8.17293698364406	15.8155377593704	43.520717988727	6.5191669885732	2.75230636355796	0.00183524611054971	0.0482180975464886	ALPK2	18	58481247	58628957	-	9431	protein_coding	alpha kinase 2 [Source:HGNC Symbol;Acc:HGNC:20565]	-	12	22	38	95	0	2	9	13	0.0441861784252145	0.123826218313032	0.177202231661661	0.53392028787806	0	0.0105310623674184	0.0410670388469951	0.079761783161752
ENSG00000165175	1009.93487645671	1179.24937949931	864.52015950077	1247.63939606104	571.851788938068	794.557516891426	662.915999784463	830.924022280766	1075.33595287946	715.062331973681	0.588753481552176	0.00184821476373078	0.0484733368579181	MID1IP1	X	38801432	38806537	+	3790	protein_coding	MID1 interacting protein 1 [Source:HGNC Symbol;Acc:HGNC:20715]	-	1388	1058	936	1121	577	761	730	683	12.717835312989	14.8181549373351	10.8612540966939	15.6775056392454	7.1589002392637	9.97115301205812	8.28881171671614	10.4277531254306
ENSG00000121897	267.036094855628	215.118270551387	245.68628464445	310.518636486199	167.492118423801	120.071109648507	204.323424591102	120.441402936744	259.589821634416	153.082013900038	0.758477112975451	0.00188484158770803	0.0493470740458461	LIAS	4	39458587	39485109	+	11735	protein_coding	lipoic acid synthetase [Source:HGNC Symbol;Acc:HGNC:16429]	-	367	193	266	279	169	115	225	99	1.08604022499111	0.873015367888097	0.996877693021548	1.26017735838258	0.677194337437415	0.486647705859358	0.825102776663848	0.488159052950411
ENSG00000143514	812.022566372973	708.887150625297	792.476812875706	903.731658877397	567.88747844283	364.389715368079	514.895029969576	646.003888478897	804.279547187843	523.294028064845	0.620757582117957	0.00193467849767631	0.0505629922454105	TP53BP2	1	223779899	223845972	-	5991	protein_coding	tumor protein p53 binding protein 2 [Source:HGNC Symbol;Acc:HGNC:12000]	-	1116	636	858	812	573	349	567	531	6.46886094670712	5.63514985571457	6.29841544665843	7.1840156986394	4.49743618391244	2.892850840119	4.07279324521092	5.1286663737426
ENSG00000214575	403.100808038196	552.842809292684	609.597548365928	445.18800929921	230.921086347608	297.56753260717	402.290120417147	311.444435876832	502.682293749005	310.555793812189	0.693613739612726	0.0019609942072211	0.0510715571765258	CPEB1	15	82543201	82648861	-	8215	protein_coding	cytoplasmic polyadenylation element binding protein 1 [Source:HGNC Symbol;Acc:HGNC:21744]	-	554	496	660	400	233	285	443	256	2.34188269624083	3.20495386596283	3.53329340708185	2.58085132330614	1.33369972168817	1.72280937421364	2.32062401854524	1.80319064105634
ENSG00000073712	1296.6166785633	1549.29738894522	1447.33236104456	1770.73530698761	961.345295095192	910.452240117377	995.282103785988	1300.5238357513	1515.99543388517	1041.90086868746	0.541139953339588	0.00198018501532725	0.0513022889970958	FERMT2	14	52857268	52952435	-	8510	protein_coding	fermitin family member 2 [Source:HGNC Symbol;Acc:HGNC:15767]	-	1782	1390	1567	1591	970	872	1096	1069	7.27178584443447	8.67027582643515	8.09809321769238	9.90948723588344	5.35984069096101	5.08846578679032	5.54229474773661	7.26871083803108
ENSG00000072849	1684.43749207297	1724.28997172537	1223.81325997705	2408.46713030873	1126.85525827137	1128.66843069597	802.764032615705	1279.84197868136	1760.25196352103	1084.5324250661	0.69883131068633	0.00198724691478249	0.0513958633498521	DERL2	17	5471251	5486811	-	6386	protein_coding	derlin 2 [Source:HGNC Symbol;Acc:HGNC:17943]	-	2315	1547	1325	2164	1137	1081	884	1052	12.5888199421362	12.859055571962	9.12494592204777	17.9613470857177	8.37223206473713	8.40614183927967	5.95706001210205	9.53226423910965
ENSG00000265778	66.9409284106752	61.3031340949549	48.0288977500428	102.393242138818	37.6609497047601	33.4110913804542	26.3350191695198	31.6310755187407	69.6665505986228	32.2595339433687	1.10856889461909	0.00202401596637217	0.0520755886891989	AC018413.1	18	76491652	76493918	+	1393	antisense	uncharacterized LOC101927989 [Source:NCBI gene;Acc:101927989]	-	92	55	52	92	38	32	29	26	2.29350479079889	2.09584541441172	1.64170666931761	3.50063857345354	1.28275048485652	1.14077184995978	0.89589168522089	1.08001920602797
ENSG00000144468	590.098836315844	489.310470321549	483.983508096585	514.192150740588	442.020620219026	310.096691874841	304.214876613418	341.858931567929	519.396241368642	349.547780068803	0.572199207737072	0.00205035207998009	0.0525715919715377	RHBDD1	2	226835581	226999215	+	6926	protein_coding	rhomboid domain containing 1 [Source:HGNC Symbol;Acc:HGNC:23081]	-	811	439	524	462	446	297	335	281	4.06631770765435	3.36457107274027	3.32730134095699	3.53565638640033	3.02804328362496	2.12948162060176	2.0814737787983	2.34764853657982
ENSG00000171303	3396.52449805469	4737.06036188288	4330.91349134521	3973.30298299545	2408.31862585703	3034.1447359875	3366.34193315206	2663.09324271244	4109.45033356956	2867.97463442726	0.518602575762719	0.00207080104321939	0.0529137618196215	KCNK3	2	26692690	26733420	+	6223	protein_coding	potassium two pore domain channel subfamily K member 3 [Source:HGNC Symbol;Acc:HGNC:6278]	-	4668	4250	4689	3570	2430	2906	3707	2189	26.0491758244044	36.2524032976523	33.1378072145372	30.4073783652687	18.3618392031871	23.1897327123397	25.6348871240702	20.3542548393637
ENSG00000117597	648.308339281648	572.905653178306	523.699712005274	421.815638811002	420.216912495218	313.228981691758	378.679413575508	302.928377083325	541.682335819058	353.763421211452	0.614737736290997	0.00208944084618636	0.0532075218557918	UTP25	1	209828007	209857565	+	10376	protein_coding	UTP25, small subunit processor component [Source:HGNC Symbol;Acc:HGNC:28440]	-	891	514	567	379	424	300	417	249	2.98202089129421	2.62954634542934	2.40323605571622	1.93606444736503	1.92152306022951	1.4357909963443	1.72947670354264	1.38860470073411
ENSG00000173110	427.112228011591	288.682031465333	1009.53048539994	530.886701089309	2.97323287142843	9.39686945075274	129.858887629011	1.21657982764387	564.052861491543	35.8613924447091	3.97239214386427	0.00210363830923571	0.0532957481168102	HSPA6	1	161524540	161526910	+	2371	protein_coding	heat shock protein family A (Hsp70) member 6 [Source:HGNC Symbol;Acc:HGNC:5239]	-	587	259	1093	477	3	9	143	1	8.59744661898819	5.79850296790276	20.2736499340011	10.6634414352572	0.0594975945771869	0.188499798119803	2.59545263608133	0.0244049371248251
ENSG00000175155	596.647405399497	660.959245787423	424.871018558071	601.003812553934	251.733716447607	315.317174903037	365.965956045395	468.383233642892	570.870370574731	350.350020259733	0.705300838221584	0.00221185754602909	0.0554714509481402	YPEL2	17	59331689	59401729	+	8667	protein_coding	yippee like 2 [Source:HGNC Symbol;Acc:HGNC:18326]	-	820	593	460	540	254	302	403	385	3.28554936307375	3.63189739288919	2.33416939488719	3.30244448924609	1.37808062661427	1.73036642751305	2.00098979624504	2.57040276685586
ENSG00000099958	35.6533205665553	21.1774463237117	20.3199182788643	23.3723704882085	7.92862099047581	9.39686945075274	1.81620821858757	8.51605879350712	25.1307639143349	6.91443936333081	1.88461202386401	0.00221329310699676	1	DERL3	22	23834503	23839128	-	3796	protein_coding	derlin 3 [Source:HGNC Symbol;Acc:HGNC:14236]	-	49	19	22	21	8	9	2	7	0.448262921225889	0.265689915620437	0.254882379163834	0.293226795337301	0.0990999625869406	0.117737887603281	0.0226731789817358	0.106704094167735
ENSG00000130517	935.717760175308	1020.97583329052	1122.21366858273	1401.22925926926	699.70080240949	661.957247975249	874.504257249914	809.025585383177	1120.03413032946	761.296973254457	0.556288274165569	0.00222165035500991	0.0556234039303911	PGPEP1	19	18340587	18369950	+	7520	protein_coding	pyroglutamyl-peptidase I [Source:HGNC Symbol;Acc:HGNC:13568]	-	1286	916	1215	1259	706	634	963	665	5.93862727686682	6.46584525784423	7.10561663586004	8.87398014254938	4.41465294770444	4.1866952649359	5.51083072342594	5.11697213281497
ENSG00000197930	1958.74977479932	1868.07368623899	1809.39635946796	2189.21203572887	1360.74957749041	1605.82057947308	1472.94486527452	1433.13103696448	1956.35796405878	1468.16151480062	0.414007243288321	0.00224814379167584	0.0560981542120519	ERO1A	14	52639916	52695900	-	7548	protein_coding	endoplasmic reticulum oxidoreductase 1 alpha [Source:HGNC Symbol;Acc:HGNC:13280]	-	2692	1676	1959	1967	1373	1538	1622	1178	12.385287855241	11.7866339595649	11.4142105593793	13.8128415979161	8.55358849706175	10.1186920276759	9.24756905051623	9.03072559317
ENSG00000214185	27.6495139087572	31.2088682665225	24.0144488750214	40.0669208369289	14.8661643571421	8.35277284511355	7.26483287435028	12.1657982764387	30.7349379718075	10.6623920882612	1.52862975300055	0.00225369156232509	1	XPOTP1	20	34213495	34215892	-	2398	processed_pseudogene	exportin for tRNA pseudogene 1 [Source:HGNC Symbol;Acc:HGNC:16586]	-	38	28	26	36	15	8	8	10	0.550297270352777	0.619807070617291	0.476834318256762	0.79572661629958	0.294138441915159	0.165668805983525	0.143565283427304	0.241301525950627
ENSG00000166012	675.230234403333	874.96291390072	926.403546986402	887.037108528677	624.37890299997	528.312882453432	625.683731303418	599.77385502843	840.908450954783	594.537342946312	0.499024606862307	0.00232368012371591	0.0578860581989899	TAF1D	11	93729948	93784391	-	8420	protein_coding	TATA-box binding protein associated factor, RNA polymerase I subunit D [Source:HGNC Symbol;Acc:HGNC:28759]	-	928	785	1003	797	630	506	689	493	3.8273556969494	4.94886080735539	5.238804317857	5.0171466199243	3.5183429116303	2.98427169172709	3.52140320241727	3.38800525178378
ENSG00000105321	228.472299140783	254.12935588454	398.085671735932	270.45171564927	72.3486665380917	69.954472577826	225.209819104859	164.238276731923	287.784760602631	132.937808738175	1.1135324132739	0.00233736414552482	0.0579209840160538	CCDC9	19	47255980	47273701	+	3845	protein_coding	coiled-coil domain containing 9 [Source:HGNC Symbol;Acc:HGNC:24560]	-	314	228	431	243	73	67	248	135	2.83593481795956	3.14764812388613	4.9297427990643	3.34981245116597	0.892763082982508	0.865323289406663	2.77564526382807	2.03163960977884
ENSG00000229431	53.1161714562966	28.9796633903423	26.7853468221393	50.0836510461612	20.812630099999	9.39686945075274	11.8053534208192	15.8155377593704	39.7412081787349	14.4575976827353	1.46382490683829	0.00234063451551751	0.0579209840160538	AL139289.1	1	43385113	43389155	+	731	antisense	novel transcript	-	73	26	29	45	21	9	13	13	3.46791483779736	1.88800719361183	1.74471283595769	3.26291454494937	1.35086399069435	0.611399482000073	0.765305086450545	1.02904702735771
ENSG00000123329	10.1866630190158	5.57301219045045	15.7017550336678	40.0669208369289	1.98215524761895	3.13228981691758	4.54052054646892	0	17.8820877700158	2.41374140275136	2.84458400085493	0.00237167335743756	1	ARHGAP9	12	57472255	57488814	-	5127	protein_coding	Rho GTPase activating protein 9 [Source:HGNC Symbol;Acc:HGNC:14130]	-	14	5	17	36	2	3	5	0	0.0948260497073462	0.0517671624780666	0.145823977270072	0.372177184686248	0.018343254241273	0.0290574748938335	0.0419677137773888	0
ENSG00000120907	184.087553129357	181.680197408685	73.8906119231428	92.3765119295862	67.3932784190444	75.174955606022	33.59985204387	63.2621510374815	133.008718597693	59.8575592766045	1.15587846212492	0.00237732258419816	0.0583442743604613	ADRA1A	8	26748150	26867273	-	5848	protein_coding	adrenoceptor alpha 1A [Source:HGNC Symbol;Acc:HGNC:277]	-	253	163	80	83	68	72	37	52	1.50236721568961	1.47954409884004	0.601625115847478	0.752283075641105	0.546778281947713	0.611399482000073	0.27227200191029	0.514523513678853
ENSG00000281404	21.1009448251041	10.0314219428108	7.38906119231428	23.3723704882085	0	0	2.72431232788135	4.8663193105755	15.4734496121094	1.89765790961421	3.06752150259696	0.00239864154040825	1	LINC01176	7	30390885	30412375	+	818	lincRNA	long intergenic non-protein coding RNA 1176 [Source:HGNC Symbol;Acc:HGNC:49548]	-	29	9	8	21	0	0	3	4	1.23114054738363	0.584032317414529	0.430110474019077	1.36074439498826	0	0	0.157825282545236	0.28295406319296
ENSG00000148926	21.1009448251041	17.8336390094414	13.8544897355893	26.7112805579526	3.9643104952379	0	3.63241643717514	8.51605879350712	19.8750885320219	4.02819643148004	2.32806426235772	0.00240146330765903	1	ADM	11	10304680	10307397	+	2718	protein_coding	adrenomedullin [Source:HGNC Symbol;Acc:HGNC:259]	-	29	16	15	24	4	0	4	7	0.370519855687936	0.312477106136921	0.242708587022354	0.468028556754082	0.0692022549632132	0	0.0633314109011545	0.149024555357146
ENSG00000196998	581.367410870973	655.386233596973	690.877221481385	670.007953995312	437.065232099979	490.725404650421	498.549156002288	481.765611746974	649.409704986161	477.026351124916	0.444271669035036	0.0024364137657808	0.0594651771342966	WDR45	X	49071470	49101170	-	5452	protein_coding	WD repeat domain 45 [Source:HGNC Symbol;Acc:HGNC:28912]	-	799	588	748	602	441	470	549	396	5.0892510261346	5.72491644573469	6.0337746486429	5.85263185978442	3.80357907577934	4.28096763737599	4.33336350794692	4.20289544121282
ENSG00000189410	205.916116741534	402.371480150522	188.421060404014	239.288554998326	104.063150499995	199.422451677086	108.972493115254	128.957461730251	258.999303073599	135.353889255646	0.935045633717071	0.002440362350515	0.0594651771342966	SH2D5	1	20719732	20732837	-	4423	protein_coding	SH2 domain containing 5 [Source:HGNC Symbol;Acc:HGNC:28819]	-	283	361	204	215	105	191	120	106	2.2219405605185	4.33249366362388	2.02841383168979	2.57651149022518	1.11630293601353	2.14445215857342	1.16754312567943	1.38674999498842
ENSG00000100263	724.708311924267	638.667197025621	730.593425390074	794.660596599091	567.88747844283	430.167801523348	554.851610778502	498.797729333989	722.157382734763	512.926155019667	0.493048276654479	0.00245694661929703	0.0594651771342966	RHBDD3	22	29259852	29268209	-	3014	protein_coding	rhomboid domain containing 3 [Source:HGNC Symbol;Acc:HGNC:1308]	-	996	573	791	714	573	412	611	410	11.4756959006106	10.0915772183379	11.5418804283492	12.556411119248	8.93966163829443	6.7881886305731	8.72381780198453	7.87136145600986
ENSG00000268043	574.81884178732	493.76888007391	492.296201937939	422.92860883425	332.011003976174	366.477908579357	375.955101247627	312.661015704476	495.953133158355	346.776257376909	0.516846339496276	0.00246283839715255	0.0594651771342966	NBPF12	1	146938744	146996202	+	7272	protein_coding	NBPF member 12 [Source:HGNC Symbol;Acc:HGNC:24297]	-	790	443	533	380	335	351	414	257	3.77256005334704	3.23368364183432	3.22341835137296	2.7697482040583	2.16621043769439	2.39691801874864	2.44993800809082	2.04497734078669
ENSG00000244026	360.171299600916	388.996250893441	338.973182197417	351.698527346376	195.242291890467	309.052595269201	220.66929855839	226.283847941761	359.959815009538	237.812008414955	0.598163619751767	0.00246353563791869	0.0594651771342966	FAM86DP	3	75421552	75435110	-	3626	transcribed_unprocessed_pseudogene	family with sequence similarity 86 member D, pseudogene [Source:HGNC Symbol;Acc:HGNC:32659]	-	495	349	367	316	197	296	243	186	4.74067671264152	5.10911056076897	4.45124603431367	4.61923275249816	2.55474838741262	4.05381425253563	2.88394582760129	2.96820841193343
ENSG00000175061	2931.57609311533	3320.40066307038	3531.97124992622	3295.50423883741	2509.40854348559	2346.08507287127	2594.45344025234	2590.09845305381	3269.86306123733	2510.01137741575	0.381364405305908	0.00246954827342483	0.0594651771342966	LRRC75A-AS1	17	16438822	16478678	+	3759	processed_transcript	LRRC75A antisense RNA 1 [Source:HGNC Symbol;Acc:HGNC:28619]	-	4029	2979	3824	2961	2532	2247	2857	2129	37.2209867545869	42.067417451057	44.7392699609884	41.7519385552423	31.6738665737373	29.6845644218496	32.7074389257395	32.7727271907375
ENSG00000198001	183.359934342284	133.752292570811	175.490203317464	235.949644928582	99.1077623809476	85.6159216624139	122.594054754661	120.441402936744	182.138018789785	106.939785433691	0.768360982369367	0.00249561563872101	0.0598995920824701	IRAK4	12	43758944	43789543	+	5629	protein_coding	interleukin 1 receptor associated kinase 4 [Source:HGNC Symbol;Acc:HGNC:17967]	-	252	120	190	212	100	82	135	99	1.55464857404373	1.13161233053848	1.48445038799176	1.99625113148139	0.835369199635874	0.723406718186541	1.03207472916862	1.01768457743348
ENSG00000087206	496.963631570556	498.22728982627	439.649140942699	559.823921693757	410.306136257123	316.361271508676	327.825583455056	339.425771912641	498.665996008321	348.479690783374	0.516172242800966	0.00249698910406215	0.0598995920824701	UIMC1	5	176905005	177022633	-	4739	protein_coding	ubiquitin interaction motif containing 1 [Source:HGNC Symbol;Acc:HGNC:30298]	-	683	447	476	503	414	303	361	279	5.00491764580008	5.00689504896375	4.41736798501424	5.62589781142796	4.10793288678337	3.17508863723341	3.27815223218986	3.4066439232973
ENSG00000130023	227.017061566638	193.940824227676	226.289999014625	188.091933928916	141.724100204755	89.7923080849707	89.9023068200847	165.454856559567	208.834954684464	121.718392917344	0.784093827968061	0.00254016975409937	0.0605617124585383	ERMARD	6	169751622	169781584	+	4251	protein_coding	ER membrane associated RNA degradation [Source:HGNC Symbol;Acc:HGNC:21056]	-	312	174	245	169	143	86	99	136	2.54874525216023	2.17273028051556	2.5346518495108	2.10720196538592	1.58181117652152	1.0046326311565	1.00219611315599	1.85121580934429
ENSG00000259319	85.8590168745617	53.5009170283243	89.5923669568106	76.7949316041138	17.8393972285706	61.6016997327124	21.7944986230508	19.465277242302	76.4368081159526	30.175218206659	1.34307759400436	0.00254085186860351	0.0605617124585383	AF111167.2	14	75423683	75427741	-	4059	antisense	uncharacterized LOC101928377 [Source:NCBI gene;Acc:101928377]	-	118	48	97	69	18	59	24	16	1.00954549868456	0.627725627849335	1.05098379131306	0.901032803551512	0.208527415731722	0.721826620108432	0.254449038919938	0.228092065722435
ENSG00000088970	267.036094855628	297.598850970054	345.438610740692	427.380488927242	198.215524761895	214.039804156035	229.750339651327	227.500427769405	334.363511373404	217.376524084666	0.619451888220996	0.0025690891050192	0.0610162600932362	KIZ	20	21125983	21246622	+	5207	protein_coding	kizuna centrosomal protein [Source:HGNC Symbol;Acc:HGNC:15865]	-	367	267	374	384	200	205	253	187	2.4476055387499	2.72189493453765	3.15883804344162	3.90889684580786	1.80614297090468	1.95508758242368	2.09093998616394	2.07808484877925
ENSG00000147010	3049.45033662109	3437.43391906984	3918.97332987369	3710.64205750892	1772.04679137134	2641.56441226716	2856.89552783825	2423.4270166666	3529.12491076838	2423.48343703584	0.542075935581639	0.00257220993076139	0.0610162600932362	SH3KBP1	X	19533975	19887601	-	5780	protein_coding	SH3 domain containing kinase binding protein 1 [Source:HGNC Symbol;Acc:HGNC:13867]	-	4191	3084	4243	3334	1788	2530	3146	1992	25.1798282298137	28.3226708098701	32.2840884591931	30.5737225485642	14.5461942661827	21.7366502113686	23.4228374400128	19.942093252342
ENSG00000138835	2088.99353768531	2127.77605431398	2587.09504995904	2100.17443386903	1244.7934955047	1057.6698615125	2027.79647605302	1418.53207903276	2226.00976895684	1437.19797802575	0.630924989123981	0.00261109501586788	0.061742035637117	RGS3	9	113444731	113597743	+	13793	protein_coding	regulator of G protein signaling 3 [Source:HGNC Symbol;Acc:HGNC:9999]	-	2871	1909	2801	1887	1256	1013	2233	1166	7.22832043849933	7.34674330494911	8.93095102643589	7.2514311358572	4.28194032501009	3.64712495564981	6.96688451014847	4.89157888103906
ENSG00000129473	851.313980874891	1015.40282110007	750.913343668938	730.108335250705	641.227222604731	588.870485580505	587.543358713079	408.770822088342	836.934620223652	556.602972246664	0.587242178509172	0.00264225075719595	0.0622810277372597	BCL2L2	14	23298790	23311759	+	4189	protein_coding	BCL2 like 2 [Source:HGNC Symbol;Acc:HGNC:995]	-	1170	911	813	656	647	564	647	336	9.69925644569092	11.5439833127151	8.53539296308197	8.30049595091293	7.26279235238354	6.68603549075404	6.64664593665443	4.64128421821787
ENSG00000106236	2448.43721849915	3483.13261903153	1438.09603455417	2072.35018328782	806.737185780914	2173.8091329408	913.552733949547	805.375845900245	2360.50401384317	1174.86872464288	1.00648814039342	0.00264858223250984	0.0623316422080554	NPTX2	7	98617297	98629868	+	3016	protein_coding	neuronal pentraxin 2 [Source:HGNC Symbol;Acc:HGNC:7953]	-	3365	3125	1557	1862	814	2082	1006	662	38.7450898256627	55.0004646106281	22.7039076004236	32.7234362750558	12.6912025362957	34.2806716192954	14.3540768798337	12.7009410215516
ENSG00000115008	52.3885526692241	92.5120023614774	41.5634692067678	168.058473510452	12.8840091095232	46.9843472537637	7.26483287435028	38.930554484604	88.6306244369803	26.5159359305603	1.74591644620383	0.00265407443299112	0.0623623767007393	IL1A	2	112773915	112784590	-	2124	protein_coding	interleukin 1 alpha [Source:HGNC Symbol;Acc:HGNC:5991]	-	72	83	45	151	13	45	8	32	1.17717471392146	2.07429850170235	0.931754151873954	3.76819178056138	0.28780514087455	1.05210221596529	0.162085475357192	0.871775607125578
ENSG00000099251	86.5866356616342	161.617353523063	106.217754639518	199.221634161397	57.4825021809496	74.1308590003828	69.0159123063276	83.9440081074274	138.410844496403	71.1433203987718	0.957102167085319	0.00266454921134367	0.0623730146970735	HSD17B7P2	10	38356380	38378505	+	1506	transcribed_unprocessed_pseudogene	hydroxysteroid 17-beta dehydrogenase 7 pseudogene 2 [Source:HGNC Symbol;Acc:HGNC:28120]	-	119	145	115	179	58	71	76	69	2.74400520134216	5.1108213935766	3.35827459254437	6.2999720420847	1.81097614233413	2.34117194298995	2.17168706623999	2.65114429527507
ENSG00000214765	667.226427745535	649.813221406522	737.058853933349	707.848934785745	516.351442004737	539.797945115463	531.240903936864	447.701376572946	690.486859467788	508.772916907503	0.439662145021562	0.00266850382216851	0.0623730146970735	SEPT7P2	7	45723780	45768985	-	4496	transcribed_unprocessed_pseudogene	septin 7 pseudogene 2 [Source:HGNC Symbol;Acc:HGNC:32339]	-	917	583	798	636	521	517	585	368	7.08281623079325	6.88319266461755	7.80584501397322	7.49792990598894	5.44905420394778	5.71036902021158	5.59935738852106	4.73620795810707
ENSG00000148090	544.258852730272	575.134858054486	701.037180620817	514.192150740588	349.850401204745	364.389715368079	503.089676548757	301.711797255681	583.655760536541	379.760397594315	0.618478947724123	0.00267127497997804	0.0623730146970735	AUH	9	91213815	91361913	-	2258	protein_coding	AU RNA binding methylglutaconyl-CoA hydratase [Source:HGNC Symbol;Acc:HGNC:890]	-	748	516	759	462	353	349	554	248	11.5037808845841	12.1303529570349	14.7829522320877	10.8449761435822	7.35123785800207	7.67540716702965	10.5583110335976	6.35531367090086
ENSG00000198860	1105.25293756321	901.713372414883	772.156894596842	1112.97002324803	707.629423399966	725.64714091924	489.46811490935	671.552064859419	973.023306955741	648.574186021994	0.585865815387496	0.00268921750971697	0.0625957394410213	TSEN15	1	184051651	184123978	+	10197	protein_coding	tRNA splicing endonuclease subunit 15 [Source:HGNC Symbol;Acc:HGNC:16791]	-	1519	809	836	1000	714	695	539	552	5.1730692868665	4.2113736549625	3.60559708047707	5.19802236465625	3.29257366134328	3.38463872634355	2.27470441387205	3.13239055305228
ENSG00000100078	50.2056963080064	203.972246170486	15.7017550336678	47.8577109996651	4.95538811904738	37.587477803011	20.886394513757	7.29947896586325	79.4343521279564	17.6821848504197	2.16128588786358	0.00271369717668245	0.0630460145257336	PLA2G3	22	31134809	31140607	-	2697	protein_coding	phospholipase A2 group III [Source:HGNC Symbol;Acc:HGNC:17934]	-	69	183	17	43	5	36	23	6	0.888446099439057	3.6017852644111	0.277211542997279	0.845080483594064	0.0871763667918119	0.662859505142089	0.366991084638003	0.128729935312481
ENSG00000166261	430.022703159881	400.142275274342	504.303426375449	501.94948048486	322.10022773808	336.19910701582	314.204021815649	338.209192084997	459.104471323633	327.678137163637	0.486864992426664	0.00276124519159586	0.0638226877203295	ZNF202	11	123724177	123741675	-	4808	protein_coding	zinc finger protein 202 [Source:HGNC Symbol;Acc:HGNC:12994]	zf-C2H2	591	359	546	451	325	322	346	278	4.26860493965552	3.96348905519933	4.99426426763187	4.9719029861964	3.17854679293648	3.32576337752221	3.09685067028655	3.34571993481343
ENSG00000173599	1362.8299881869	1976.19012273373	1638.52431939569	1767.39639691787	731.415286371393	957.436587371141	1130.58961607076	1450.1631545515	1686.23520680855	1067.4011610912	0.659842964948036	0.00277089648213226	0.0638226877203295	PC	11	66848233	66958376	-	5927	protein_coding	pyruvate carboxylase [Source:HGNC Symbol;Acc:HGNC:8636]	-	1873	1773	1774	1588	738	917	1245	1192	10.9740210993183	15.8789390622713	13.1632164751192	14.201235646231	5.85505719565673	7.6830620806978	9.03947168308274	11.6372556538162
ENSG00000189114	466.403642513509	520.519338588072	349.13314133685	455.204739508443	307.234063380938	318.449464719954	319.652646471412	282.246520013379	447.815215486718	306.895673646421	0.543789552642393	0.00277478892729579	0.0638226877203295	BLOC1S3	19	45178745	45181801	+	2666	protein_coding	biogenesis of lysosomal organelles complex 1 subunit 3 [Source:HGNC Symbol;Acc:HGNC:20914]	-	641	467	378	409	310	305	352	232	8.34950684654834	9.2983183065039	6.23555321683209	8.1315572871086	5.46778281947713	5.68119411141645	5.68186803637724	5.03543607431612
ENSG00000187815	284.49894574537	367.81880456973	296.48608034161	289.372206044487	204.161990504752	243.274509113932	196.150487607457	194.65277242302	309.544009175299	209.55993991229	0.56129725250164	0.00285710857557369	0.0650447158687052	ZFP69	1	40477215	40496343	+	3248	protein_coding	ZFP69 zinc finger protein [Source:HGNC Symbol;Acc:HGNC:24708]	zf-C2H2	391	330	321	260	206	233	216	160	4.18045620003913	5.39318841553359	4.34642657200513	4.24294977020442	2.98236577678131	3.56237664110216	2.86184662585722	2.85044856763351
ENSG00000259436	378.36176927773	399.027672836252	601.284854524574	272.677655695766	119.920392480947	209.863417733478	348.711977968813	133.823781040826	412.837988083581	203.079892306016	1.02186153967438	0.00286241150530691	0.0650447158687052	AC010247.2	19	42152569	42157523	+	1955	antisense	novel transcript, antisense to POU2F2	-	520	358	651	245	121	201	384	110	9.23675709030958	9.72039556470249	14.6446016242769	6.64247434416263	2.91037074268435	5.10562871780351	8.45265390466314	3.25578089592104
ENSG00000079337	83.676160513344	102.543424304288	356.522202529164	117.974822464291	54.5092693095212	50.1166370706813	88.9942027107909	72.9947896586325	165.179152452772	66.6537246874065	1.30904361866345	0.00286417689865742	0.0650447158687052	RAPGEF3	12	47734367	47771040	-	12078	protein_coding	Rap guanine nucleotide exchange factor 3 [Source:HGNC Symbol;Acc:HGNC:16629]	-	115	92	386	106	55	48	98	60	0.330647890129041	0.404334198812789	1.40551542008792	0.465180394896041	0.214129928267319	0.197354096745401	0.349172212561581	0.287452091023151
ENSG00000013375	1015.02820796622	817.003587120036	1313.40562693386	1792.99470745257	718.53127726187	640.031219256826	754.634514823135	892.969593490604	1234.60803236817	751.541651208109	0.716124486657447	0.00286429036785061	0.0650447158687052	PGM3	6	83161150	83193936	-	7335	protein_coding	phosphoglucomutase 3 [Source:HGNC Symbol;Acc:HGNC:8907]	-	1395	733	1422	1611	725	613	831	734	6.60445568025262	5.30458643229338	8.5259506294665	11.6414207305271	4.6478017558882	4.15011652022538	4.87539188422562	5.79035497579452
ENSG00000115758	3903.67479264427	3403.99584592713	4683.74116327821	5059.56172568553	2850.33924607605	2842.03096054989	3133.86728117285	3316.3966101572	4262.74338188379	3035.658524489	0.489795860054498	0.00287296145858145	0.065142323970301	ODC1	2	10439968	10448504	-	2968	protein_coding	ornithine decarboxylase 1 [Source:HGNC Symbol;Acc:HGNC:8109]	-	5365	3054	5071	4546	2876	2722	3451	2726	62.7724053354329	54.6201401040764	75.1403215485219	81.185056604518	45.5653480942788	45.5432646036639	50.0368183908394	53.1460757230424
ENSG00000091527	5197.38099605927	5455.97893445099	6224.36042187574	5854.22232228462	3983.14097009028	3988.44903354172	4854.72456828457	4344.40656451628	5682.98566866765	4292.68028410821	0.404660475508409	0.00289850161706999	0.0654389795564866	CDV3	3	133573730	133590261	+	4367	protein_coding	CDV3 homolog [Source:HGNC Symbol;Acc:HGNC:26928]	-	7143	4895	6739	5260	4019	3820	5346	3571	56.8015777319578	59.5000290685874	67.8665230206982	63.8429748375596	43.275741860022	43.4390286117254	52.6810456971399	47.3168587705269
ENSG00000198576	205.916116741534	346.641358246018	316.805998620475	222.594004649605	126.857935847613	171.231843324828	197.058591716751	158.155377593704	272.989369564408	163.325937120724	0.738790141462667	0.00290014280630572	0.0654389795564866	ARC	8	142611044	142614472	-	2991	protein_coding	activity regulated cytoskeleton associated protein [Source:HGNC Symbol;Acc:HGNC:648]	-	283	311	343	200	128	164	217	130	3.28573824780118	5.51939720961482	5.04337245642881	3.54424834853894	2.01234882236056	2.72287289647077	3.12213692226399	2.51498955867096
ENSG00000179918	1705.53843689807	1726.51917660155	1294.00934130404	1651.64751450007	1198.21284718566	1315.56172310538	987.109166802344	997.595458667977	1594.42861732593	1124.61979894034	0.503457875199123	0.0029277926261053	0.0657848065627311	SEPHS2	16	30443631	30446181	-	2551	protein_coding	selenophosphate synthetase 2 [Source:HGNC Symbol;Acc:HGNC:19686]	-	2344	1549	1401	1484	1209	1260	1087	820	31.9087719005258	32.2321023047274	24.1529961394745	30.8342937411844	22.2856625194949	24.5278804342954	18.3369757192758	18.5999870077724
ENSG00000171596	45.8399835855711	39.0110853331531	9.23632649039285	32.2761306741928	12.8840091095232	9.39686945075274	8.17293698364406	4.8663193105755	31.5908815208275	8.83003371362387	1.83180812610581	0.00293795496677322	1	NMUR1	2	231523160	231530495	-	3298	protein_coding	neuromedin U receptor 1 [Source:HGNC Symbol;Acc:HGNC:4518]	-	63	35	10	29	13	9	9	4	0.663365435361746	0.563332836317565	0.133349896811554	0.46607725516058	0.185354190181184	0.135516380030944	0.117435792409342	0.0701808440545303
ENSG00000243389	37.1085581407004	41.2402902093333	29.5562447692571	21.1464304417125	13.8750867333327	2.08819321127839	5.44862465576271	15.8155377593704	32.2628808902508	9.30686058993603	1.80954441838703	0.00294393313298198	1	AC012442.2	2	112589040	112614431	+	425	3prime_overlapping_ncRNA	novel transcript	-	51	37	32	19	14	2	6	13	4.16719848728198	4.62126068467141	3.31134463762452	2.36960105175434	1.54899070932952	0.233690468675583	0.607534499397663	1.76996088705526
ENSG00000173545	1121.98816966588	1412.20128906014	1245.98044355399	1431.27944989696	971.256071333287	956.392490765502	1020.70901884621	927.033828664632	1302.86233804425	968.847852402409	0.426192144053571	0.0030136658272787	0.0672074548337886	ZNF622	5	16451519	16465792	-	1699	protein_coding	zinc finger protein 622 [Source:HGNC Symbol;Acc:HGNC:30958]	-	1542	1267	1349	1286	980	916	1124	762	31.5176577760879	39.5850237369906	34.9190086883107	40.1197439619695	27.1232922910849	26.7733076678648	28.4696125527039	25.9520004198327
ENSG00000138738	232.838011863218	123.720870628	288.173386500257	174.73629364994	127.849013471422	64.73398954963	131.675095847599	100.976125694442	204.867140660354	106.308556140773	0.947063839063529	0.00309552015350389	0.0684183438082305	PRDM5	4	120684919	120922870	-	9517	protein_coding	PR/SET domain 5 [Source:HGNC Symbol;Acc:HGNC:9349]	zf-C2H2	320	111	312	157	129	62	145	83	1.16765044650821	0.619113940627934	1.44177622592798	0.874399994349771	0.637381344954075	0.323512863801703	0.655656781292792	0.504646505369938
ENSG00000163803	196.45707250959	218.462077865658	140.392162653971	135.782342836259	111.991771490471	115.894723225951	97.1671396944349	86.3771677627151	172.77341396637	102.857700543393	0.747541900979006	0.00314595720129659	0.0692249991546754	PLB1	2	28457145	28643788	+	8238	protein_coding	phospholipase B1 [Source:HGNC Symbol;Acc:HGNC:30041]	-	270	196	152	122	113	111	107	71	1.13816418989857	1.26293778676643	0.811456298519604	0.784961951249426	0.645009874237421	0.669115553518491	0.558946980660936	0.498707395063144
ENSG00000120071	1676.43368541517	1718.71695953492	1630.21162555434	1505.84844145458	1309.21354105232	1234.12218786553	1323.10768724104	1136.28555901938	1632.80267798975	1250.68224379457	0.384314292997805	0.00320409912763228	0.0700902565408782	KANSL1	17	46029916	46225389	-	23829	protein_coding	KAT8 regulatory NSL complex subunit 1 [Source:HGNC Symbol;Acc:HGNC:24565]	-	2304	1542	1765	1353	1321	1182	1457	934	3.35768227604238	3.43499595620985	3.25748352361892	3.00955678681006	2.60679396948894	2.46326759283183	2.63125148900862	2.26803789215011
ENSG00000120129	978.647268612589	1288.48041843214	1235.82048441456	1048.41776189964	737.36175211425	696.412435961342	977.120021600112	773.744770381504	1137.84148333973	796.159745014302	0.514263411602759	0.00321154998843506	0.0701502348646878	DUSP1	5	172768090	172771195	-	2019	protein_coding	dual specificity phosphatase 1 [Source:HGNC Symbol;Acc:HGNC:3064]	-	1345	1156	1338	942	744	667	1076	636	23.1339027794051	30.3926933908821	29.144937595734	24.7300586812088	17.3279155978913	16.4054991599334	22.9342518222347	18.2276232625075
ENSG00000184985	1401.39378390174	1728.74838147773	1631.13525820338	1453.53885036192	725.468820628536	1245.60725052756	1257.72419137189	805.375845900245	1553.70406848619	1008.54402710706	0.622841099547663	0.00325382756989399	0.0707624369470231	SORCS2	4	7192538	7742836	+	6317	protein_coding	sortilin related VPS10 domain containing receptor 2 [Source:HGNC Symbol;Acc:HGNC:16698]	-	1926	1551	1766	1306	732	1193	1385	662	10.5878638152407	13.0331260212395	12.2948478202127	10.9582918588625	5.44891347240343	9.37841616908641	9.43512201751753	6.06396044340663
ENSG00000082996	804.018759715175	701.084933558666	700.113547971778	1002.78599094647	484.636958042834	634.81073622863	425.900827258785	596.124115545499	802.000808048023	535.368159268937	0.583723768136649	0.00326030051173188	0.0707998494508306	RNF13	3	149812708	149962139	+	3635	protein_coding	ring finger protein 13 [Source:HGNC Symbol;Acc:HGNC:10057]	-	1105	629	758	901	489	608	469	490	10.5565206979518	9.18531181478705	9.17081907677732	13.1380508614064	6.3257809818512	8.30613715347603	5.55235277819529	7.80011331561225
ENSG00000228793	2.18285636121767	5.57301219045045	8.31269384135356	12.2426702557283	0	0	0	1.21657982764387	7.07780816218749	0.304144956910969	4.48706953801582	0.00328807691995364	1	AL138881.1	6	3594247	3624747	-	789	lincRNA	novel transcript	-	3	5	9	11	0	0	0	1	0.132040509736438	0.336388139448729	0.501659269602099	0.738969042555637	0	0	0	0.0733385372914579
ENSG00000258429	157.165658007672	125.95007550418	121.919509673186	122.426702557283	73.3397441619012	44.8961540424853	84.453682164322	93.6766467285783	131.86548643558	74.0915567743217	0.835433923749021	0.0033093650267218	0.0714128849116486	PDF	16	69328621	69330595	-	1158	protein_coding	peptide deformylase, mitochondrial [Source:HGNC Symbol;Acc:HGNC:30012]	-	216	113	132	110	74	43	93	77	6.47751060199271	5.17985446439211	5.01312700158505	5.03494451274955	3.0049196773016	1.84399538646213	3.45607384696209	3.84761326085314
ENSG00000162714	1905.63360334303	2095.45258360937	1760.44382906888	1611.58059366314	1404.35699293803	1404.30993458472	1442.06932555853	1282.27513833664	1843.2776524211	1383.25284785448	0.41399378550526	0.00331249939410279	0.0714128849116486	ZNF496	1	247297412	247331846	-	10531	protein_coding	zinc finger protein 496 [Source:HGNC Symbol;Acc:HGNC:23713]	zf-C2H2	2619	1880	1906	1448	1417	1345	1588	1054	8.63632200027814	9.47623691970542	7.95969852016588	7.288019267674	6.32717643098587	6.34238506109013	6.48917534965788	5.79135577274714
ENSG00000251348	9.45904423194324	0	7.38906119231428	12.2426702557283	0	0	0	0	7.27269391999645	0	5.25967758124222	0.00333533949442156	1	HSPD1P11	5	95768999	95770700	+	1702	processed_pseudogene	heat shock protein family D (Hsp60) member 1 pseudogene 11 [Source:HGNC Symbol;Acc:HGNC:35142]	-	13	0	8	11	0	0	0	0	0.265244713741998	0	0.206715844740073	0.342565554980257	0	0	0	0
ENSG00000116285	1109.61865028565	927.349228490955	1055.7121178519	1249.86533610753	844.398135485674	741.308590003828	731.93191209079	851.605879350712	1085.63633318401	792.311129232751	0.454839494976819	0.00333833371797388	0.0718658343882325	ERRFI1	1	8004404	8026308	-	4186	protein_coding	ERBB receptor feedback inhibitor 1 [Source:HGNC Symbol;Acc:HGNC:18185]	-	1525	832	1143	1123	852	710	806	700	12.6512535696469	10.5504692482006	12.0085436674484	14.2197216533313	9.57084048611392	8.4228498474507	8.28599071383459	9.67627189347162
ENSG00000088538	4477.03839685744	4373.69996706551	4895.25303990821	3886.49132118211	3305.2438754046	3249.22863674917	3591.55175225692	2326.10063045509	4408.12068125332	3118.03122371644	0.499327534333992	0.00336403583828056	0.0723146347516096	DOCK3	3	50675241	51384198	+	8755	protein_coding	dedicator of cytokinesis 3 [Source:HGNC Symbol;Acc:HGNC:2989]	-	6153	3924	5300	3492	3335	3112	3955	1912	24.4058369429336	23.7914286626222	26.6233716313864	21.1411519487127	17.9122191942231	17.6515713232625	19.4401209151922	12.6369126812907
ENSG00000172059	542.803615156127	383.423238702991	472.899916308114	357.263377462616	326.064538233318	205.687031310921	288.777106755423	306.578116566256	439.097536907462	281.77669821648	0.641996258602856	0.00337029669839181	0.0723337524287119	KLF11	2	10042849	10054836	+	4589	protein_coding	Kruppel like factor 11 [Source:HGNC Symbol;Acc:HGNC:11811]	zf-C2H2	746	344	512	321	329	197	318	252	5.64525690330565	3.97912936398415	4.90676477137649	3.70763981931147	3.37122351480248	2.13180807254993	2.98206899083294	3.17754514983351
ENSG00000141627	3296.11310543868	3448.57994345074	2610.18586618502	2980.53372225821	2250.73728367132	2673.93140704198	1716.31676656525	1935.5785057814	3083.85315933316	2144.14099076499	0.524366353537551	0.00343456003930465	0.0730164751542296	DYM	18	49041474	49461347	-	7256	protein_coding	dymeclin [Source:HGNC Symbol;Acc:HGNC:21317]	-	4530	3094	2826	2678	2271	2561	1890	1591	21.6802291751509	22.6344897691702	17.1284560924533	19.5624777828455	14.7173482819846	17.5271877320991	11.2091622253118	12.6876781316744
ENSG00000170222	127.333287737697	167.190365713513	96.0577955000856	133.556402789763	71.3575889142823	74.1308590003828	63.5672876505649	93.6766467285783	131.034462935265	75.6830955734521	0.793601108349284	0.00347870528525469	0.0737158927943658	ADPRM	17	10697594	10711233	+	1620	protein_coding	ADP-ribose/CDP-alcohol diphosphatase, manganese dependent [Source:HGNC Symbol;Acc:HGNC:30925]	-	175	150	104	120	72	71	70	77	3.75133608680219	4.91500448194532	2.82333011155486	3.92623955943702	2.08990809988904	2.17642280626103	1.85948059229223	2.75033096053577
ENSG00000254497	6.54856908365301	16.7190365713513	0.923632649039285	2.22594004649605	0	0	0	0	6.60429458763492	0	5.11326205232348	0.00349573812998949	1	AC103681.1	11	45253884	45254649	+	570	antisense	novel transcript	-	9	15	1	2	0	0	0	0	0.548315590431839	1.39689601065814	0.0771557824007906	0.185979768604912	0	0	0	0
ENSG00000198855	109.870436847956	93.6266047995675	127.461305567421	196.995694114901	90.1880637666623	44.8961540424853	67.1997040877401	70.5616300033447	131.988510332461	68.2113879750581	0.949875661151724	0.00353698870975206	0.0748444897857619	FICD	12	108515185	108525837	+	4267	protein_coding	FIC domain containing [Source:HGNC Symbol;Acc:HGNC:18416]	-	151	84	138	177	91	43	74	58	1.22890198339891	1.04497118959944	1.42232806272467	2.19867575047452	1.00283263054202	0.500432776546319	0.746307319977209	0.786528742332246
ENSG00000134508	365.992249897496	407.944492340973	363.911263721478	231.497764835589	232.903241595227	198.378355071447	244.280005400028	201.952251388883	342.336442698884	219.378463363896	0.641759490895754	0.00360212975658339	0.0761147900479756	CABLES1	18	23134564	23260467	+	6654	protein_coding	Cdk5 and Abl enzyme substrate 1 [Source:HGNC Symbol;Acc:HGNC:25097]	-	503	366	394	208	235	190	269	166	2.6251137650321	2.91975198620882	2.60409462151631	1.65688017476693	1.66071371778829	1.4179820668435	1.73971499959017	1.44355899958091
ENSG00000118508	164.441845878398	154.929738894522	105.294121990478	203.673514254389	53.5181916857117	63.6898929439908	93.5347232572598	119.2248231091	157.084805254447	82.4919077490155	0.931414447952114	0.00360996869699533	0.0761723848146452	RAB32	6	146543693	146554965	+	1217	protein_coding	RAB32, member RAS oncogene family [Source:HGNC Symbol;Acc:HGNC:9772]	-	226	139	114	183	54	61	103	98	6.44882811644568	6.06278120648834	4.11962427313342	7.97023404403382	2.08647357548495	2.48908192293118	3.64212855534548	4.6595582419475
ENSG00000146112	1752.10603927072	1972.84631541946	2059.7008073576	1639.40484424434	1188.30207094756	1186.09374400612	1590.99839948271	1395.41706230752	1856.01450157303	1340.20281918598	0.469615587051123	0.00362661686642093	0.0764154334640349	PPP1R18	6	30676389	30687895	-	4599	protein_coding	protein phosphatase 1 regulatory subunit 18 [Source:HGNC Symbol;Acc:HGNC:29413]	-	2408	1770	2230	1473	1199	1136	1752	1147	18.1826012128995	20.4294902537218	21.3247912610665	16.9765681146303	12.2592945781162	12.2663359726649	16.3937880789846	14.4314262869396
ENSG00000175224	1480.70423169265	1411.08668662205	2035.68635848258	2043.41296268338	1083.24784282376	992.935871962873	1447.51795021429	1191.03165126335	1742.72255987017	1178.68332906607	0.563806465780275	0.00364573576885951	0.076523248290407	ATG13	11	46617527	46674818	+	7001	protein_coding	autophagy related 13 [Source:HGNC Symbol;Acc:HGNC:29091]	-	2035	1266	2204	1836	1093	951	1594	979	10.0940924172961	9.59889634062876	13.8450601791837	13.9002676360814	7.34124624289689	6.74559671310912	9.79798711176849	8.09155259228369
ENSG00000231769	70.579022346038	46.8133023997838	23.0908162259821	46.7447409764171	28.7412510904748	16.7055456902271	10.8972493115254	12.1657982764387	46.8069704870552	17.1274610921665	1.45129231374817	0.00369283395154779	0.0770551699825499	AL035701.1	6	46097093	46129706	-	739	antisense	novel transcript	-	97	42	25	42	29	16	12	10	4.55816704179467	3.01684172261217	1.48778064845909	3.01241925602272	1.84528421539594	1.07516589106493	0.698787989834931	0.783005492868204
ENSG00000158321	3702.12438862517	3860.98284554407	4389.10234823468	3190.88505665209	2178.38861713323	2274.04240708216	3521.6277358413	2231.20740389887	3785.773659764	2551.31654098889	0.569151157776453	0.00369318596815067	0.0770551699825499	AUTS2	7	69598296	70793495	+	24197	protein_coding	AUTS2, activator of transcription and developmental regulator [Source:HGNC Symbol;Acc:HGNC:14262]	-	5088	3464	4752	2867	2198	2178	3878	1834	7.30211248752968	7.59913277162263	8.6369069902086	6.28024709791421	4.27145534901072	4.46988433131285	6.89691549353404	4.38578213260773
ENSG00000124191	200.095166444953	250.78554857027	451.65636538021	249.305285207558	65.4111231714254	90.8364046906099	262.442087585904	85.1605879350712	287.960591400748	125.962550845753	1.18969361138326	0.00370300991409154	0.0771520820842262	TOX2	20	43914864	44069616	+	3223	protein_coding	TOX high mobility group box family member 2 [Source:HGNC Symbol;Acc:HGNC:16095]	HMG	275	225	489	224	66	87	289	70	2.96302509050197	3.70569683249368	6.67255080005348	3.68381893507215	0.962926940221911	1.3404755009742	3.85874572802348	1.25674446621384
ENSG00000100139	3905.85764900548	4848.52060569189	5144.63385514882	4376.19813141124	2535.17656170464	3143.77487957961	3992.93376856477	3171.62361066758	4568.80256031436	3210.87720512915	0.508670723002425	0.00372383592738196	0.0773695729570559	MICALL1	22	37905657	37942822	+	5968	protein_coding	MICAL like 1 [Source:HGNC Symbol;Acc:HGNC:29804]	-	5368	4350	5570	3932	2558	3011	4397	2607	31.23536846477	38.6908362201393	41.0458936903938	34.9216903977942	20.1549364425458	25.0542770193052	31.7056218550854	25.2767634284781
ENSG00000126226	606.10644963144	468.133023997838	618.833874856321	612.133512786414	441.029542595217	394.668516931615	390.484766996327	431.885838813576	576.301715318003	414.517166334184	0.476613855453591	0.00376443217072531	0.0779954743355979	PCID2	13	113177539	113208715	-	6243	protein_coding	PCI domain containing 2 [Source:HGNC Symbol;Acc:HGNC:25653]	-	833	420	670	550	445	378	430	355	4.63355803821064	3.57111329971231	4.71981311851064	4.66960255146883	3.35178677721272	3.006757471787	2.964037849456	3.29036642682218
ENSG00000186603	13.8247569543786	36.781880456973	22.1671835769428	36.7280107671849	7.92862099047581	7.30867623947436	11.8053534208192	7.29947896586325	27.3754579388698	8.58553240415815	1.65301526659345	0.00377163608364281	1	HPDL	1	45326905	45328533	+	1629	protein_coding	4-hydroxyphenylpyruvate dioxygenase like [Source:HGNC Symbol;Acc:HGNC:28242]	-	19	33	24	33	8	7	13	6	0.405037708503978	1.07532694743113	0.647938062150285	1.07375059774659	0.230929071810943	0.21339138867706	0.3434241977872	0.213127461963021
ENSG00000278970	308.510365718764	420.205119159964	269.700733519471	277.129535788759	215.063844366656	227.613060029344	112.604909552429	198.302511905952	318.886438546739	188.396081463595	0.760149818038186	0.00377984479796812	0.0780975699796547	HEIH	5	180829954	180831605	-	1652	TEC	hepatocellular carcinoma up-regulated EZH2-associated long non-coding RNA [Source:HGNC Symbol;Acc:HGNC:45049]	-	424	377	292	249	217	218	124	163	8.91289426254821	12.1137604410948	7.77349178134842	7.98913697278907	6.17674110030764	6.55309380229806	3.23013197318975	5.70935185559475
ENSG00000197748	42.2018896502083	25.6358560760721	31.4035100673357	34.5020707206888	17.8393972285706	9.39686945075274	15.4377698579943	7.29947896586325	33.4358316285762	12.4933788757952	1.41126692939809	0.00379144076134411	1	CFAP43	10	104129888	104232362	-	7184	protein_coding	cilia and flagella associated protein 43 [Source:HGNC Symbol;Acc:HGNC:26684]	-	58	23	34	31	18	9	17	6	0.280365525545604	0.169945310873499	0.208140181365162	0.228720943154843	0.117819150954212	0.0622122802536266	0.101833629318581	0.0483274826750782
ENSG00000155463	1791.39745377263	1916.00159107686	1717.95672721307	1500.28359133834	1268.57935847613	1419.9713836693	1322.19958313175	1199.54771005686	1731.40984085023	1302.57450883351	0.410506346652599	0.0038173608315474	0.0786772485063201	OXA1L	14	22766522	22773041	+	4497	protein_coding	OXA1L, mitochondrial inner membrane protein [Source:HGNC Symbol;Acc:HGNC:8526]	-	2462	1719	1860	1348	1280	1360	1456	986	19.0120129636206	20.2908697372051	18.1900290196394	15.8883049816844	13.3843347291092	15.0181332993648	13.9330793946807	12.6871266266486
ENSG00000090061	151.344707711092	113.689448685189	175.490203317464	140.234222929251	89.1969861428529	77.2631488173003	104.431972568785	83.9440081074274	145.189645660749	88.7090289090914	0.711007712062433	0.00381846349399674	0.0786772485063201	CCNK	14	99481169	99535044	+	8220	protein_coding	cyclin K [Source:HGNC Symbol;Acc:HGNC:1596]	-	208	102	190	126	90	74	115	69	0.878727985963758	0.65868235247092	1.01654151265275	0.812473660657223	0.514849623147847	0.447053846706028	0.602052892499205	0.485720597163535
ENSG00000120725	248.118006391742	313.203285103315	297.40971299065	242.62746506807	141.724100204755	182.716905986859	201.59911226322	201.952251388883	275.339617388444	181.998092460929	0.59723717726732	0.00385672310377608	0.0792448352418317	SIL1	5	138946720	139293557	-	4011	protein_coding	SIL1 nucleotide exchange factor [Source:HGNC Symbol;Acc:HGNC:24624]	-	341	281	322	218	143	175	222	166	2.95232835569508	3.71878723555414	3.53058396954403	2.88080853239171	1.67645956404711	2.16663283567022	2.3818199957687	2.39477476519856
ENSG00000135999	1442.86805476488	1349.7835525271	1011.37775069802	1271.01176654925	1042.61366024757	862.423796257974	774.612805227598	918.517769871125	1268.76028113481	899.542007901067	0.496502121705501	0.00389552057551063	0.0798233425218458	EPC2	2	148644440	148787568	+	5582	protein_coding	enhancer of polycomb homolog 2 [Source:HGNC Symbol;Acc:HGNC:24543]	-	1983	1211	1095	1142	1052	826	853	755	12.3366096385408	11.516008709865	8.62715542555597	10.8439332296382	8.86207895456351	7.34835534114686	6.57609113800722	7.82647795984145
ENSG00000254343	61.8475969011673	66.8761462854054	40.6398365577285	58.9874112321454	8.91969861428528	18.7937389015055	26.3350191695198	38.930554484604	57.0877477441117	23.2447527924786	1.3049214593156	0.00393502088730914	0.080233479074237	AC091563.1	8	120052180	120056201	+	752	lincRNA	novel transcript	-	85	60	44	53	9	18	29	32	3.92522020632722	4.23526981954863	2.57322742368594	3.7356707510335	0.562774455089801	1.18865165250546	1.65954403924561	2.46230237970044
ENSG00000138685	577.72931693561	462.560011807387	478.441712202349	685.589534320784	442.020620219026	335.155010410181	300.582460176243	389.30554484604	551.080143816533	366.765908912873	0.587895770418244	0.00393707949273459	0.080233479074237	FGF2	4	122826708	122898236	+	6775	protein_coding	fibroblast growth factor 2 [Source:HGNC Symbol;Acc:HGNC:3676]	-	794	415	518	616	446	321	331	320	4.06981008475017	3.25152030820353	3.36251163271696	4.81927795959827	3.09553177599801	2.35285772613037	2.10245795086756	2.73306478160108
ENSG00000177337	10.9142818060884	16.7190365713513	34.1744080144535	40.0669208369289	5.94646574285686	1.04409660563919	9.08104109293784	8.51605879350712	25.4686618072055	6.14691555873525	2.0451536946543	0.00396748887971245	1	DLGAP1-AS1	18	3593732	3598352	+	2105	antisense	DLGAP1 antisense RNA 1 [Source:HGNC Symbol;Acc:HGNC:31676]	-	15	15	37	36	6	1	10	7	0.247458342475177	0.378256876995317	0.773023967141413	0.906485713010163	0.134032110919249	0.0235910805670126	0.204435599559784	0.192422204969464
ENSG00000118689	2040.24307895145	2134.46366894252	2476.25913207432	2193.66391582186	1342.91018026184	1236.21038107681	2035.06130892737	1504.90924679547	2211.15744894754	1529.77277926537	0.531151744161379	0.00398777219007644	0.0809343900757067	FOXO3	6	108559835	108684774	+	7721	protein_coding	forkhead box O3 [Source:HGNC Symbol;Acc:HGNC:3821]	Fork	2804	1915	2681	1971	1355	1184	2241	1237	12.611518972433	13.1656680087544	15.2709690443487	13.5308049886388	8.25230840504689	7.61514336469069	12.4904167333424	9.27054773043671
ENSG00000180535	34.1980829924102	14.4898316951712	16.6253876827071	44.518800929921	3.9643104952379	13.5732558733095	6.35672876505649	7.29947896586325	27.4580258250524	7.79844352486679	1.82134253838326	0.00400008872123786	1	BHLHA15	7	98211427	98212979	+	798	protein_coding	basic helix-loop-helix family member a15 [Source:HGNC Symbol;Acc:HGNC:22265]	bHLH	47	13	18	40	4	13	7	6	2.04530418653146	0.864745149455041	0.992002916581593	2.65685383721302	0.235703921040117	0.808984861799874	0.377488541292408	0.435068465586167
ENSG00000154305	2760.58567815328	2693.99409286375	2987.95161964209	2902.62582063085	2371.64875377608	2250.02818515246	2220.3145472233	1975.72564009365	2836.28930282249	2204.42928156137	0.363355779459243	0.0040018530356775	0.0811096662210718	MIA3	1	222618086	222668012	+	10171	protein_coding	MIA SH3 domain ER export factor 3 [Source:HGNC Symbol;Acc:HGNC:24008]	-	3794	2417	3235	2608	2393	2155	2445	1624	12.9537828636547	12.6142278040417	13.9879466087836	13.591096490872	11.0634034871965	10.5216428078975	10.3448413247894	9.23914148253736
ENSG00000112033	514.426482460298	549.499001978414	677.946364394835	548.694221461277	359.76117744284	382.139357663945	462.224991630536	422.153200192424	572.641517573706	406.569681732436	0.493831808571283	0.0040397714705055	0.0817669505382071	PPARD	6	35342558	35428191	+	4457	protein_coding	peroxisome proliferator activated receptor delta [Source:HGNC Symbol;Acc:HGNC:9235]	THR-like	707	493	734	493	363	366	509	347	5.50858075407291	5.87153912130798	7.24263770267955	5.86293187970229	3.82977886601833	4.07791702967097	4.91455016760899	4.50501340706018
ENSG00000163938	1506.17088924019	1529.2345450596	1803.85456357372	2320.54249847213	1206.14146817613	1124.49204427341	1269.52954479271	1397.85022196281	1789.95062408641	1249.50331980127	0.518363829582864	0.00407206117573894	0.0823086775237219	GNL3	3	52681156	52694492	+	3318	protein_coding	G protein nucleolar 3 [Source:HGNC Symbol;Acc:HGNC:29931]	-	2070	1372	1953	2085	1217	1077	1398	1149	21.6649107611857	21.9495390029153	25.886253323202	33.3073622662006	17.2474106525653	16.1190430642754	18.1317371316617	20.0379317979148
ENSG00000171425	232.110393076146	361.131189941189	300.180610937768	263.773895509782	120.911470104756	158.702684057157	256.085358820847	132.607201213182	289.299022366221	167.076678548986	0.788101849844059	0.00412652857891586	0.0831037100380102	ZNF581	19	55635459	55645622	+	1736	protein_coding	zinc finger protein 581 [Source:HGNC Symbol;Acc:HGNC:25017]	zf-C2H2	319	324	325	237	122	152	282	109	6.38122272198037	9.90701825070453	8.23335754017653	7.23617711429652	3.3046069897439	4.3480427063487	6.99049632803475	3.63317254931029
ENSG00000204623	328.883691756796	258.587765636901	238.297223452135	230.384794812341	207.135223376181	188.981485620694	132.583199956893	128.957461730251	264.038368914543	164.414342671004	0.684452036343719	0.00415192665492324	0.0834699748696241	ZNRD1ASP	6	30001011	30061640	-	17538	transcribed_unitary_pseudogene	zinc ribbon domain containing 1 antisense, pseudogene [Source:HGNC Symbol;Acc:HGNC:13924]	-	452	232	258	207	209	181	146	106	0.894996444031747	0.702191540082232	0.646968260911179	0.625605909958191	0.560371355897377	0.51250539693435	0.358246053214211	0.349731738387147
ENSG00000172183	87.3142544487068	75.7929657901261	92.3632649039285	54.5355311391533	51.5360364380928	46.9843472537637	29.0593314974011	25.5481763805214	77.5015040704787	38.2819728924447	1.01809014726439	0.00417516907039236	0.0836530952686407	ISG20	15	88636153	88656483	+	7363	protein_coding	interferon stimulated exonuclease gene 20 [Source:HGNC Symbol;Acc:HGNC:6130]	-	120	68	100	49	52	45	32	21	0.565964754486212	0.490232146073698	0.597294526259006	0.352737670591823	0.332091875169112	0.303499267514636	0.187026782376029	0.165034119840033
ENSG00000157764	2233.06205752568	2793.19370985376	2358.95778564633	2045.63890272987	1760.15385988563	1897.12353244642	1692.70605972361	1697.12885956321	2357.71311393891	1761.77807790472	0.420193853861573	0.00418485595253759	0.0836530952686407	BRAF	7	140719327	140924928	-	23432	protein_coding	B-Raf proto-oncogene, serine/threonine kinase [Source:HGNC Symbol;Acc:HGNC:1097]	-	3069	2506	2554	1838	1776	1817	1864	1395	4.54831432708418	5.67700637175459	4.79352359608326	4.15763836583778	3.5640460767995	3.8507515827288	3.42330168446874	3.44487998303728
ENSG00000168334	5.0933315095079	2.22920487618018	3.69453059615714	11.1297002324803	0	0	0	0	5.53669180358137	0	4.86017693480833	0.00421462325830153	1	XIRP1	3	39183210	39192596	-	6467	protein_coding	xin actin binding repeat containing 1 [Source:HGNC Symbol;Acc:HGNC:14301]	-	7	2	4	10	0	0	0	0	0.0375887704383457	0.0164162821725713	0.0272019767858052	0.0819610855920826	0	0	0	0
ENSG00000131797	251.028481540032	276.421404646342	223.519101067507	280.468445858503	197.224447138086	150.349911212044	182.528925968051	172.75433552543	257.859358278096	175.714404960903	0.551100296215365	0.00425496991863679	0.0846088894403522	CLUHP3	16	31700590	31711986	+	6235	transcribed_unprocessed_pseudogene	clustered mitochondria homolog pseudogene 3 [Source:HGNC Symbol;Acc:HGNC:28447]	-	345	248	242	252	199	144	201	142	1.92152295925191	2.11136295179508	1.70695567351484	2.14227217020124	1.5008121118289	1.1469010972691	1.3872930930512	1.3178352912687
ENSG00000099954	458.399835855711	285.338224151063	326.042325110867	335.003976997656	261.644492685702	224.480770212427	179.804613640169	245.749125184063	351.196090528824	227.91975043059	0.627281560800111	0.0042596943733815	0.0846088894403522	CECR2	22	17359949	17558149	+	10759	protein_coding	CECR2, histone acetyl-lysine reader [Source:HGNC Symbol;Acc:HGNC:1840]	-	630	256	353	301	264	215	198	202	2.03344103152992	1.26303600629077	1.44293289124111	1.48287707498581	1.15382973448656	0.992353684135674	0.791957556840991	1.08639737860749
ENSG00000117500	1230.40336893969	1248.3547306609	1673.62236005918	2664.45023565577	873.139386576148	871.820665708727	820.926114801581	1412.44917989454	1704.20767382889	994.583836745249	0.77712828823555	0.00426785096642159	0.0846580237640246	TMED5	1	93149742	93180728	-	9423	protein_coding	transmembrane p24 trafficking protein 5 [Source:HGNC Symbol;Acc:HGNC:24251]	-	1691	1120	1812	2394	881	835	904	1161	6.2318552495612	6.30923211435961	8.4569222428985	13.4662141909631	4.39639215855359	4.4004512931788	4.12845793393085	7.12938840884611
ENSG00000141934	104.777105338448	151.585931580252	110.835917884714	174.73629364994	36.6698720809506	57.4253133101557	108.06438900596	68.128470348057	135.483812113339	67.5720111862809	0.99823974788491	0.00428103759713675	0.0848066716549816	PLPP2	19	281040	291504	-	7059	protein_coding	phospholipid phosphatase 2 [Source:HGNC Symbol;Acc:HGNC:9230]	-	144	136	120	157	37	55	119	56	0.708406032687119	1.02268856538905	0.747620840942637	1.17887303388961	0.246472374721295	0.386918451996867	0.725458216627398	0.459043764228046
ENSG00000072110	729.801643433774	808.086767615315	980.89787327972	1098.5014129458	445.984930714264	600.355548242536	707.413101139858	659.38626658298	904.321924318653	603.28496166991	0.583503120138054	0.00433341701146924	0.0852837255639936	ACTN1	14	68874143	68979440	-	10626	protein_coding	actinin alpha 1 [Source:HGNC Symbol;Acc:HGNC:163]	-	1003	725	1062	987	450	575	779	542	3.27788763625684	3.62172831673554	4.39539632208682	4.92331818273279	1.99137206017095	2.68718747800657	3.15483224148443	2.95147237062342
ENSG00000067182	352.167492943117	425.778131350414	545.866895582217	586.53520225171	122.893625352375	203.598838099643	350.528186187401	349.158410533792	477.586930531865	256.544765043303	0.896532808431319	0.00439154808472475	0.086307245142671	TNFRSF1A	12	6328757	6342114	-	4005	protein_coding	TNF receptor superfamily member 1A [Source:HGNC Symbol;Acc:HGNC:11916]	-	484	382	591	527	124	195	386	287	4.19667929222737	5.06300686409828	6.48975491070021	6.97458959940442	1.45589103587776	2.41786486785131	4.14756698402774	4.14656639198242
ENSG00000070770	1832.87172463577	2026.34723244778	1622.82256436202	1696.16631542999	1405.34807056184	1495.14633927533	1275.88627355777	1149.66793712346	1794.55195921889	1331.5121551296	0.430212283332306	0.0044250257382221	0.0866223500949995	CSNK2A2	16	58157907	58197920	-	6905	protein_coding	casein kinase 2 alpha 2 [Source:HGNC Symbol;Acc:HGNC:2459]	-	2519	1818	1757	1524	1418	1432	1405	945	12.6685650367648	13.9758383780314	11.190549531726	11.6985449233682	9.65655581853146	10.2986255782737	8.75631276738667	7.9191281820706
ENSG00000260641	128.788525311843	120.37706331373	124.690407620303	134.669372813011	76.3129770333297	75.174955606022	76.2807451806779	96.1098063838661	127.131342264722	80.9696210509739	0.654481491286617	0.00443885822118063	0.0867082629970752	AC114811.2	4	98658904	98664550	+	5647	antisense	novel transcript, antisense TSPAN5	-	177	108	135	121	77	72	84	79	1.08847490149476	1.01520475079529	1.0513790429858	1.13573797066414	0.641183953082656	0.633161709002378	0.640132861947246	0.809503164142706
ENSG00000145592	6723.9252113375	7142.37242328129	6192.9569118084	6090.1719672132	5603.55288501878	4691.1260491369	5208.88517090915	4478.2303455571	6537.3566284101	4995.44861265548	0.387974626385462	0.00447996579779411	0.0872392816859331	RPL37	5	40825262	40835335	-	8153	protein_coding	ribosomal protein L37 [Source:HGNC Symbol;Acc:HGNC:10347]	-	9241	6408	6705	5472	5654	4493	5736	3681	39.3608500153039	41.7208102758862	36.1680150826029	35.574533145435	32.6097950358621	27.3664781183456	30.2761274506649	26.1250795906313
ENSG00000104231	926.258715943365	989.766965024	782.316853736274	1048.41776189964	636.271834485684	651.516281918857	418.635994384435	778.61108969208	936.69007415082	621.258800120264	0.593241686645895	0.00449082290412184	0.0873365389069231	ZFAND1	8	81701334	81732903	-	4214	protein_coding	zinc finger AN1-type containing 1 [Source:HGNC Symbol;Acc:HGNC:25858]	-	1273	888	847	942	642	624	461	640	10.4905150971167	11.185775743628	8.83959188070187	11.8485971707073	7.16391136755983	7.35343050459952	4.70776763148581	8.78809392280365
ENSG00000134594	926.986334730437	1067.78913569031	851.58930241422	948.250459807318	630.325368742827	858.247409835417	592.083879259548	602.207014683718	948.65380816057	670.715918130377	0.499849082310617	0.00468500572487839	0.0902878787626305	RAB33A	X	130171649	130184870	+	1258	protein_coding	RAB33A, member RAS oncogene family [Source:HGNC Symbol;Acc:HGNC:9773]	-	1274	958	922	852	636	822	652	495	35.1683285161449	40.4233723147846	32.2324720849853	35.8979391197493	23.7731199597871	32.4482373735354	22.3036313968061	22.7684677518802
ENSG00000163902	5147.17529975127	5859.4650170396	7633.82384430969	8071.25860859469	4022.78407504266	4400.8671927692	5029.98866137827	5191.14612455641	6677.93069242381	4661.19651343664	0.518636892682585	0.00471550025708207	0.0906512227700321	RPN1	3	128619970	128681075	-	3992	protein_coding	ribophorin I [Source:HGNC Symbol;Acc:HGNC:10381]	-	7074	5257	8265	7252	4059	4215	5539	4267	61.5371620303789	69.9028878920678	91.0532937573258	96.2892548466942	47.8121447877295	52.4332744643942	59.7103280172659	61.8502354642464
ENSG00000181826	69.8514035589654	75.7929657901261	66.5015507308285	75.6819615808658	50.5449588142833	34.4551879860934	17.2539780765819	38.930554484604	71.9569704151965	35.2961698403906	1.03146816337695	0.00479461286073276	0.0917220668496156	RELL1	4	37590800	37686376	-	1947	protein_coding	RELT like 1 [Source:HGNC Symbol;Acc:HGNC:27379]	-	96	68	72	68	51	33	19	32	1.71225412934031	1.85391848563978	1.62633451963454	1.85120077840944	1.23172549800856	0.841681772772228	0.41994873160727	0.951027935046086
ENSG00000137193	305.599890570474	424.663528912324	450.732732731171	359.489317509112	252.724794071416	288.170663156418	267.890712241666	254.26518397757	385.12136743077	265.762838361768	0.533604615811392	0.00480281740677049	0.0917220668496156	PIM1	6	37170203	37175426	+	2977	protein_coding	Pim-1 proto-oncogene, serine/threonine kinase [Source:HGNC Symbol;Acc:HGNC:8986]	-	420	381	488	323	255	276	295	209	4.89929281339836	6.79350367561592	7.20915432737787	5.7508792740763	4.0278292654059	4.60394557871111	4.26433981984	4.0623440167614
ENSG00000144591	273.584663939281	302.057260722414	303.875141533925	373.957927811337	142.715177828565	270.421020860551	161.642531454294	208.035150527103	313.368748501739	195.703470167628	0.679626252789073	0.00482541866291757	0.0917472514534026	GMPPA	2	219498867	219506989	+	5332	protein_coding	GDP-mannose pyrophosphorylase A [Source:HGNC Symbol;Acc:HGNC:22923]	-	376	271	329	336	144	259	178	171	2.44884132160856	2.69790606109482	2.71362038139915	3.34010177074387	1.2699366548463	2.41217913910961	1.4366086796522	1.85573182911219
ENSG00000144649	3.63809393536278	3.34380731427027	9.23632649039285	33.3891006974408	0	0	1.81620821858757	2.43315965528775	12.4018321093667	1.06234196846883	3.56367386239004	0.00492886058605669	1	FAM198A	3	42979267	43060211	+	4411	protein_coding	family with sequence similarity 198 member A [Source:HGNC Symbol;Acc:HGNC:24485]	-	5	3	10	30	0	0	2	2	0.0393636976430323	0.0361020506041778	0.0997025526376119	0.360491276710948	0	0	0.0195119898922396	0.0262362756395195
ENSG00000101958	3288.83691756796	2686.19187579712	4490.701939629	3920.9933919028	2195.23693673799	2356.52603892766	2760.6364922531	2703.24037702469	3596.68103122422	2503.90996123586	0.52255392718111	0.00500465257076969	0.0938971150462922	GLRA2	X	14529298	14731812	+	3713	protein_coding	glycine receptor alpha 2 [Source:HGNC Symbol;Acc:HGNC:4327]	-	4520	2410	4862	3523	2215	2257	3040	2222	42.2743001223506	34.454009333712	57.5881782921107	50.2919247418811	28.051654976628	30.18606784478	35.2336194102604	34.628075238572
ENSG00000140598	714.521648905251	781.336309101153	648.390119625578	625.489153065391	474.726181804739	519.960109608318	437.706180679604	580.308577786128	692.434307674343	503.175262469697	0.461895512606042	0.00505154962266212	0.0946577795330787	EFL1	15	82130230	82262763	-	4740	protein_coding	elongation factor like GTPase 1 [Source:HGNC Symbol;Acc:HGNC:25789]	-	982	701	702	562	479	498	482	477	7.19442495518794	7.85031981685899	6.51331535228952	6.28446825684571	4.75189547395656	5.21736157122228	4.37600007741249	5.823033444146
ENSG00000167173	274.312282726354	336.609936303207	453.503630678289	316.083486602439	175.420739414277	238.054026085736	278.787961553192	155.722217938416	345.127334077572	211.996236247905	0.700536896136593	0.00513823352773574	0.0961611367621599	C15orf39	15	75195643	75212169	+	5812	protein_coding	chromosome 15 open reading frame 39 [Source:HGNC Symbol;Acc:HGNC:24497]	-	377	302	491	284	177	228	307	128	2.25257202010969	2.7582206844998	3.71534563326037	2.59002107207184	1.43204731724158	1.94809071013971	2.27311492913828	1.27436434241895
ENSG00000060138	340.525592349957	268.619187579712	769.385996649724	555.372041600765	172.447506542849	192.113775437612	332.366104001525	315.094175359764	483.475704545039	253.005390335437	0.934474935108314	0.0051478437366384	0.0962201105956113	YBX3	12	10699089	10723312	-	8610	protein_coding	Y-box binding protein 3 [Source:HGNC Symbol;Acc:HGNC:2428]	CSD	468	241	833	499	174	184	366	259	1.88758119632982	1.48580414234695	4.25485912215091	3.07190624763618	0.950289223120276	1.0612424303386	1.82930684052084	1.74062757654433
ENSG00000091542	1759.38222714144	2226.975671304	1832.48717569394	1931.00299033533	1452.91979650469	1532.73381707834	1433.89638857489	1535.32374248657	1937.46201611868	1488.71843616112	0.379770178307091	0.00520438895415775	0.0969484127474278	ALKBH5	17	18183078	18209954	+	3190	protein_coding	alkB homolog 5, RNA demethylase [Source:HGNC Symbol;Acc:HGNC:25996]	-	2418	1998	1984	1735	1466	1468	1579	1262	26.3225860560288	33.2470008505357	27.3523295302213	28.8283216554588	21.6099118102946	22.8525836060653	21.3010038758248	22.8916933149768
ENSG00000086598	2934.48656826362	2889.04951952951	3598.47280065705	5170.85872801033	2271.54991377132	2228.10215643404	2443.70815810957	2827.33151944436	3648.21690411513	2442.67293693982	0.578653862767433	0.00521457495696135	0.0969484127474278	TMED2	12	123584531	123598577	+	3830	protein_coding	transmembrane p24 trafficking protein 2 [Source:HGNC Symbol;Acc:HGNC:16996]	-	4033	2592	3896	4646	2292	2134	2691	2324	36.5672573960144	35.9239345863667	44.7366551156876	64.2970421429372	28.1400941804902	27.6691345385536	30.2359451087303	35.1112747166997
ENSG00000100316	12886.8563378421	14439.6745854571	11853.9014177702	14589.9240347584	9289.37056796622	10440.9660563919	9879.26460500708	11503.9788502005	13442.5890939569	10278.3950198914	0.38719875118438	0.00523094881339205	0.0969484127474278	RPL3	22	39312882	39320389	-	4787	protein_coding	ribosomal protein L3 [Source:HGNC Symbol;Acc:HGNC:10332]	-	17711	12955	12834	13109	9373	10000	10879	9456	128.482091094372	143.655303339648	117.907638909358	145.149885981389	92.0714317852201	103.737674103951	97.7989458621458	114.301856195428
ENSG00000223685	18.1904696768139	33.4380731427027	21.2435509279035	41.179890860177	11.8929314857137	7.30867623947436	7.26483287435028	13.3823781040826	28.5129961518993	9.96220467590524	1.51694506117149	0.00523935665856058	1	LINC00571	13	38050817	38143232	-	1183	lincRNA	long intergenic non-protein coding RNA 571 [Source:HGNC Symbol;Acc:HGNC:43721]	-	25	30	23	37	12	7	8	11	0.733868429008519	1.34612126132737	0.855039989242912	1.65778246824919	0.476986633110769	0.293841565642376	0.291013989567773	0.53804325034029
ENSG00000113739	649.763576855793	626.40657020663	1214.57693348666	507.5143306011	34.6877168333317	0	176.172197202994	71.7782098309886	749.565352787546	70.6595309668286	3.40649426769848	0.0053136218918419	0.0978455195584287	STC2	5	173314713	173329503	-	6128	protein_coding	stanniocalcin 2 [Source:HGNC Symbol;Acc:HGNC:11374]	-	893	562	1315	456	35	0	194	59	5.06052579572292	4.86816436090328	9.43735585811237	3.9441792963274	0.268570925042855	0	1.3623591023536	0.557111985877065
ENSG00000168830	162.25898951718	271.962994893982	290.944284447375	213.690244463621	119.920392480947	70.9985691834652	202.507216372514	107.059024832661	234.714128330539	125.121300717397	0.903429133300591	0.00534062495310428	0.0981002341879093	HTR1E	6	86937306	87016683	+	2052	protein_coding	5-hydroxytryptamine receptor 1E [Source:HGNC Symbol;Acc:HGNC:5291]	-	223	244	315	192	121	68	223	88	3.77390051439198	6.31190049260346	6.75113096006918	4.95946049613097	2.77279473779138	1.64562732571256	4.67666359490038	2.48150161852851
ENSG00000261270	10.9142818060884	5.57301219045045	27.7089794711785	33.3891006974408	0.991077623809476	8.35277284511355	3.63241643717514	1.21657982764387	19.3963435412895	3.54821168343551	2.43956137348711	0.00536488589117318	1	AC012181.2	16	56940278	56941342	+	601	sense_intronic	novel transcript, sense intronic to HERPUD1	-	15	5	30	30	1	8	4	1	0.866721815158481	0.441614379409396	2.19528099676126	2.64580203256571	0.0782411518261287	0.661021292426775	0.28641393482419	0.0962797103543432
ENSG00000258859	2.18285636121767	5.57301219045045	8.31269384135356	4.4518800929921	0	0	0	0	5.13011062150345	0	4.74939275041417	0.00540616771857096	1	LINC02296	14	87353070	87573022	-	544	lincRNA	long intergenic non-protein coding RNA 2296 [Source:HGNC Symbol;Acc:HGNC:53212]	-	3	5	9	4	0	0	0	0	0.191507283422885	0.487886474310749	0.727590374478044	0.389737015091175	0	0	0	0
ENSG00000213614	379.817006851875	475.935241064468	316.805998620475	428.49345895049	268.582036052368	251.627281959046	234.290860197796	329.69313329149	400.262926371827	271.048327875175	0.562869557990263	0.00547060881563494	0.0998290484100382	HEXA	15	72340919	72376476	-	12611	protein_coding	hexosaminidase subunit alpha [Source:HGNC Symbol;Acc:HGNC:4878]	-	522	427	343	385	271	241	258	271	1.43742077707371	1.79732254927754	1.19615629348811	1.61816113790928	1.01048407256153	0.949002706133401	0.880397508246158	1.24345196297853
ENSG00000143537	507.877913376645	415.746709407603	507.997956971607	421.815638811002	279.483889914272	344.551879860934	357.793019061751	346.725250878504	463.359554641714	332.138509928865	0.482058830573345	0.00548315910956337	0.0998290484100382	ADAM15	1	155050566	155062775	+	6584	protein_coding	ADAM metallopeptidase domain 15 [Source:HGNC Symbol;Acc:HGNC:193]	-	698	373	550	379	282	330	394	285	3.68153167289745	3.00723026352803	3.67380586006194	3.05112465155825	2.01404418192526	2.48899515733221	2.57522407665398	2.50474942102729
ENSG00000087076	93.1352047452873	144.898316951712	77.5851425192999	84.58572176685	28.7412510904748	83.5277284511355	33.59985204387	42.5802939675356	100.051096495787	47.112281388254	1.0869906449502	0.00549505401733445	0.0998290484100382	HSD17B14	19	48813017	48836678	-	1281	protein_coding	hydroxysteroid 17-beta dehydrogenase 14 [Source:HGNC Symbol;Acc:HGNC:23238]	-	128	130	84	76	29	80	37	35	3.46995450411198	5.38693699660517	2.88385547334103	3.14466962371771	1.0645316433861	3.10127866314201	1.24297163713612	1.58098650062733
ENSG00000158079	262.670382133193	304.286465598594	258.617141731	420.702668787754	173.438584166658	206.73112791656	186.161342405226	239.666226045843	311.569164562635	201.499320133572	0.628328428041706	0.00555872906830854	0.100617724095495	PTPDC1	9	94030794	94109856	+	6404	protein_coding	protein tyrosine phosphatase domain containing 1 [Source:HGNC Symbol;Acc:HGNC:30184]	-	361	273	280	378	175	198	205	197	1.95757684508223	2.26286683550399	1.92287052953875	3.12860719422347	1.28498019102328	1.53537265295521	1.37756202529725	1.78001699981624
ENSG00000067365	378.36176927773	329.922321674667	411.940161471521	393.991388229801	292.367899023795	254.759571775963	296.041939629774	197.085932078308	378.55391016343	260.06383562696	0.539594803800328	0.00561364262652439	0.101488391028318	METTL22	16	8621683	8649654	+	8254	protein_coding	methyltransferase like 22 [Source:HGNC Symbol;Acc:HGNC:28368]	-	520	296	446	354	295	244	326	162	2.18777079131999	1.90359659896811	2.37636818535607	2.27326131021923	1.68061122037963	1.46799743164878	1.69965885008372	1.13568998782646
ENSG00000100068	74.9447350684733	94.7412072376576	61.8833874856321	96.8283920225783	48.5628035666643	33.4110913804542	30.8755397159887	59.6124115545499	82.0994304535853	43.1154615544143	0.932774895057064	0.00564785308635094	0.101983112033176	LRP5L	22	25351418	25405377	-	4687	protein_coding	LDL receptor related protein 5 like [Source:HGNC Symbol;Acc:HGNC:25323]	-	103	85	67	87	49	32	34	49	0.763141747013092	0.962657161174696	0.628670648578236	0.983863529455682	0.491598822301614	0.339043137826748	0.312171023266348	0.604937313894827
ENSG00000279863	32.0152266311925	30.0942658284324	21.2435509279035	38.9539508136809	14.8661643571421	15.6614490845879	8.17293698364406	3.64973948293162	30.5767485503023	10.5875724770764	1.51816567193899	0.00566389678560774	1	AC069547.1	10	50334538	50336123	+	1586	TEC	TEC	-	44	27	23	35	15	15	9	3	0.963412849098397	0.903666650022229	0.637775729681188	1.16970251691929	0.444731389478279	0.469664797543141	0.244201288377056	0.109452911581892
ENSG00000115170	473.679830384234	689.938909177765	669.633670553481	717.865664994977	404.359670514266	401.97719317109	415.911682056553	534.078544335661	637.779518777614	439.081772519393	0.538226095671605	0.00569008808487595	0.102581717955776	ACVR1	2	157736444	157875862	-	3990	protein_coding	activin A receptor type 1 [Source:HGNC Symbol;Acc:HGNC:171]	-	651	619	725	645	408	385	458	439	5.66592776779567	8.23503457711801	7.99113460579617	8.568353625012	4.80835998921839	4.79167956604541	4.93970719748351	6.36650187974425
ENSG00000111087	9.45904423194324	1.11460243809009	37.8689386106107	3.33891006974408	2.97323287142843	0	0	0	12.945373837597	0.743308217857107	4.09726558615705	0.00569204839031643	1	GLI1	12	57460135	57472262	+	4204	protein_coding	GLI family zinc finger 1 [Source:HGNC Symbol;Acc:HGNC:4317]	zf-C2H2	13	1	41	3	3	0	0	0	0.10738499114864	0.0126265576605636	0.428908333659961	0.0378241441858229	0.0335558507950785	0	0	0
ENSG00000074695	1951.4735869286	2153.41191039005	2115.11876629996	2940.46680142129	1674.92118423801	1858.49195803777	1282.24300232282	1603.45221283463	2290.11776625997	1604.77708935831	0.512876277973814	0.00570154231449331	0.102581717955776	LMAN1	18	59327823	59359962	-	6767	protein_coding	lectin, mannose binding 1 [Source:HGNC Symbol;Acc:HGNC:6631]	-	2682	1932	2290	2642	1690	1780	1412	1318	13.763393851153	15.1550934710327	14.8827313089629	20.6941312792139	11.743572557748	13.0624234929126	8.97939641122451	11.2701184581737
ENSG00000181458	114.236149570391	119.26246087564	124.690407620303	155.815803254724	70.3665112904728	64.73398954963	78.0969533992655	100.976125694442	128.501205330265	78.5433949834525	0.711700609457183	0.00570690589533691	0.102581717955776	TMEM45A	3	100492619	100577444	+	6005	protein_coding	transmembrane protein 45A [Source:HGNC Symbol;Acc:HGNC:25480]	-	157	107	135	140	71	62	86	83	0.907924177773064	0.945841661837803	0.988698993462254	1.23573568148809	0.555974719329348	0.512718055753674	0.616302690896047	0.79978697612085
ENSG00000123685	56.7542653916594	51.2717121521441	72.9669792741035	104.619182185314	5.94646574285686	17.7496422958663	45.4052054646892	36.4973948293162	71.4030347508054	26.3996770831822	1.43422400590168	0.00570854831075644	0.102581717955776	BATF3	1	212686418	212699985	-	2713	protein_coding	basic leucine zipper ATF-like transcription factor 3 [Source:HGNC Symbol;Acc:HGNC:28915]	TF_bZIP	78	46	79	94	6	17	50	30	0.998407304361697	0.900027359613135	1.28062103999543	1.83649023255642	0.103994689821238	0.311170961330831	0.793101616427101	0.639853733022045
ENSG00000137133	41.4742708631357	49.0425072759639	18.4726529807857	35.6150407439368	18.83047485238	17.7496422958663	7.26483287435028	8.51605879350712	36.1511179659555	13.0902522040259	1.46239668948769	0.00571879897376344	0.102642106400185	HINT2	9	35812960	35815354	-	2395	protein_coding	histidine triad nucleotide binding protein 2 [Source:HGNC Symbol;Acc:HGNC:18344]	-	57	44	20	32	19	17	8	7	0.826479866997469	0.975202559423973	0.367255081156164	0.708198534311813	0.373042051232803	0.352487189181856	0.143745114680032	0.169122647791533
ENSG00000113811	1016.48344554036	985.308555271639	1265.37672918382	1695.05334540674	755.201149342821	654.648571735774	809.120761380762	1032.87627366965	1240.55551885064	812.961689032252	0.609796544479744	0.00575012185325655	0.103080102584793	SELENOK	3	53884410	53891988	-	2165	protein_coding	selenoprotein K [Source:HGNC Symbol;Acc:HGNC:30394]	-	1397	884	1370	1523	762	627	891	849	22.4079148834985	21.6741481709138	27.8295383264561	37.2865812756605	16.5503345831859	14.3816784388744	17.7104023525335	22.6912821841077
ENSG00000023839	14.5523757414511	11.1460243809009	15.7017550336678	10.0167302092322	1.98215524761895	3.13228981691758	0.908104109293784	4.8663193105755	12.854221341313	2.72221712110145	2.2843276454023	0.00580693418386229	1	ABCC2	10	99782640	99852594	+	7837	protein_coding	ATP binding cassette subfamily C member 2 [Source:HGNC Symbol;Acc:HGNC:53]	-	20	10	17	9	2	3	1	4	0.0886223148160856	0.0677326124856571	0.0953986897363354	0.0608699893417887	0.0120002379092774	0.0190095283629813	0.00549109272774461	0.0295338042225139
ENSG00000178538	116.419005931609	92.5120023614774	48.9525303990821	96.8283920225783	56.4914245571401	41.7638642255678	32.6917479345762	49.8797729333989	88.6779826786867	45.2067024126708	0.97605467629442	0.00586243444307239	0.104841159541956	CA8	8	60187347	60281412	-	5783	protein_coding	carbonic anhydrase 8 [Source:HGNC Symbol;Acc:HGNC:1382]	-	160	83	53	87	57	40	36	41	0.960792780513454	0.761855441399928	0.403056577265759	0.797400719792285	0.463480397390228	0.343484174951143	0.267890882494214	0.41024180232429
ENSG00000146242	578.456935722683	524.977748340432	788.782282279549	485.254930136139	213.081689119037	314.273078297397	385.036142340565	512.180107438071	594.367974119701	356.142754298768	0.740588956281054	0.00587487888625437	0.104883886483736	TPBG	6	82363206	82370828	+	6904	protein_coding	trophoblast glycoprotein [Source:HGNC Symbol;Acc:HGNC:12004]	-	795	471	854	436	215	301	424	421	3.99879634679071	3.62132746216099	5.44001908416235	3.34731257920717	1.46435840573772	2.16503861568106	2.64285720334731	3.52850356221991
ENSG00000167842	601.013118121932	521.633941026162	536.630569091824	755.70664578541	421.207990119027	368.566101790635	391.392871105621	501.230888989276	603.746068506332	420.59946300114	0.522134137349414	0.00589623261542088	0.10506719769369	MIS12	17	5486285	5490814	+	3157	protein_coding	MIS12, kinetochore complex component [Source:HGNC Symbol;Acc:HGNC:24967]	-	826	468	581	679	425	353	431	412	9.085909488161	7.86898912053989	8.09365868155522	11.4000237318909	6.33029654899871	5.55264690577358	5.87504655934785	7.55147660445348
ENSG00000123240	4618.92406033659	5299.93459311838	5270.24789541816	4570.96788547964	3477.69138194745	3970.69939124585	4182.72752740717	3705.70215500324	4940.01860858819	3834.20511390093	0.36546139649675	0.0059157370850782	0.105163168683067	OPTN	10	13099449	13138308	+	5138	protein_coding	optineurin [Source:HGNC Symbol;Acc:HGNC:17142]	-	6348	4755	5706	4107	3509	3803	4606	3046	42.9047878507623	49.1251732514247	48.8406013616153	42.3683124276384	32.1143381192077	36.756331477095	38.5778889092998	34.3040223124439
ENSG00000231466	44.384746011426	24.521253637982	11.0835917884714	35.6150407439368	12.8840091095232	5.22048302819597	9.08104109293784	9.732638621151	28.901158045454	9.229542962952	1.6495801877642	0.00592909841480419	1	AL022324.2	22	25349543	25350322	-	780	processed_pseudogene	PHD finger protein 10 (PHF10) pseudogene	-	61	22	12	32	13	5	10	8	2.71580243295086	1.49718598065411	0.676596861053086	2.17453267907281	0.783715537458389	0.31832836277924	0.551714021888904	0.593478009466259
ENSG00000062038	198.639928870808	346.641358246018	486.754406043703	339.455857090648	77.3040546571391	125.291592676703	244.280005400028	238.449646218199	342.872887562794	171.331324738017	1.00080695017517	0.00595527600471999	0.105739864889528	CDH3	16	68636189	68722616	+	6236	protein_coding	cadherin 3 [Source:HGNC Symbol;Acc:HGNC:1762]	-	273	311	527	305	78	120	269	196	1.52026564441413	2.64729266420108	3.71661729880909	2.59241362828447	0.588163681094493	0.955597650934473	1.85632835267366	1.81869223234449
ENSG00000120875	7182.32504719321	12248.366192172	13637.436063065	9767.42492402468	4229.91929841884	6921.31639878222	8683.29149306717	6946.67081584652	10708.8880566137	6695.29950152869	0.677530978422242	0.00599464853182707	0.106312237117414	DUSP4	8	29333064	29350668	-	7257	protein_coding	dual specificity phosphatase 4 [Source:HGNC Symbol;Acc:HGNC:3070]	-	9871	10989	14765	8776	4268	6629	9562	5710	47.2353317118648	80.3801336533896	89.478699527928	64.0988229356291	27.6552121857991	45.3618574935537	56.7022432450782	45.5290126526255
ENSG00000059804	3202.97790069339	3914.48376257239	3148.66370057492	2880.36642016589	2313.17517397132	2539.24294491452	2610.79931421963	2520.75340287811	3286.62294600165	2495.99270899589	0.396888014669015	0.00600204306824642	0.106316808070948	SLC2A3	12	7919230	7936275	-	6159	protein_coding	solute carrier family 2 member 3 [Source:HGNC Symbol;Acc:HGNC:11007]	-	4402	3512	3409	2588	2334	2432	2875	2072	24.8200570182054	30.2685750930984	24.3422171548057	22.2722775982482	17.8196986305687	19.6089031030267	20.0879800955653	19.4665412359756
ENSG00000141391	138.247569543786	120.37706331373	193.03922364921	105.732152208562	73.3397441619012	74.1308590003828	102.615764350198	77.861108969208	139.349002178822	81.9868691204224	0.76559648912893	0.00600937657673849	0.106320288436667	PRELID3A	18	12407896	12432238	+	2643	protein_coding	PRELI domain containing 3A [Source:HGNC Symbol;Acc:HGNC:24639]	-	190	108	209	95	74	71	113	64	2.49642991734007	2.16907348760538	3.47770274589716	1.90518434921604	1.3165709369335	1.33401624901357	1.83988172112327	1.40117396105541
ENSG00000225217	1.45523757414511	5.57301219045045	12.0072244375107	6.67782013948816	0	0	0.908104109293784	0	6.4283235853986	0.227026027323446	4.35226601467385	0.00603428760264451	1	HSPA7	1	161606291	161608217	+	1927	unprocessed_pseudogene	heat shock protein family A (Hsp70) member 7 [Source:HGNC Symbol;Acc:HGNC:5240]	-	2	5	13	6	0	0	1	0	0.0360421941470505	0.13773235185524	0.296691410269776	0.165036535710638	0	0	0.0223319635222286	0
ENSG00000258102	136.064713182568	104.772629180468	159.788448283796	192.543814021909	63.4289679238065	70.9985691834652	119.86974242678	81.5108484521396	148.292401167185	83.9520319965477	0.817841155470141	0.00618594966247592	0.108216161698556	MAP1LC3B2	12	116548105	116576448	+	1767	protein_coding	microtubule associated protein 1 light chain 3 beta 2 [Source:HGNC Symbol;Acc:HGNC:34390]	-	187	94	173	173	64	68	132	67	3.67509015809154	2.82383279573904	4.30579043720541	5.18943547881447	1.70315091332214	1.91105108792427	3.21474112584502	2.19405495010659
ENSG00000160766	205.188497954461	192.826221789586	140.392162653971	154.702833231476	132.80440159047	99.1891775357234	116.237325989604	86.3771677627151	173.277428907373	108.652018219628	0.671614873697692	0.006228930588204	0.108783562687544	GBAP1	1	155213821	155227422	-	3656	transcribed_unprocessed_pseudogene	glucosylceramidase beta pseudogene 1 [Source:HGNC Symbol;Acc:HGNC:4178]	-	282	173	152	139	134	95	128	71	2.67858764910083	2.51181465373814	1.82844009496841	2.0152047410513	1.72348821694897	1.29037919485458	1.50665010791543	1.12372853406187
ENSG00000088035	437.298891030607	365.589599693549	227.213631663664	348.359617276632	230.921086347608	196.290161860168	197.966695826045	259.131503288145	344.615434916113	221.077361830492	0.642484250831333	0.0062644338763801	0.109275493508705	ALG6	1	63367575	63438562	+	5496	protein_coding	ALG6, alpha-1,3-glucosyltransferase [Source:HGNC Symbol;Acc:HGNC:23157]	-	601	328	246	313	233	188	218	213	3.79743797133744	3.1679242861796	1.96848322566209	3.01861813289686	1.99351222956119	1.69867798828049	1.70694054370432	2.24254995662128
ENSG00000138678	165.16946466547	309.859477789045	157.017550336678	262.660925486534	74.3308217857107	154.526297634601	91.7185150386722	161.805117076635	223.676854569432	120.595187883905	0.89189095179957	0.00633611822769976	0.109882599811459	GPAT3	4	83535914	83605875	+	3468	protein_coding	glycerol-3-phosphate acyltransferase 3 [Source:HGNC Symbol;Acc:HGNC:28157]	-	227	278	170	236	75	148	101	133	2.27305376925463	4.25513536810629	2.1558233317868	3.60697786515754	1.01693192576781	2.11925179926387	1.25328808086528	2.21912516947916
ENSG00000158805	251.756100327105	177.221787656324	320.500529216632	269.338745626022	161.545652680945	117.982916437229	197.966695826045	155.722217938416	254.704290706521	158.304370720659	0.685779112606061	0.00636416012118501	0.110240573634062	ZNF276	16	89720400	89740903	+	7427	protein_coding	zinc finger protein 276 [Source:HGNC Symbol;Acc:HGNC:23330]	zf-C2H2	346	159	347	242	163	113	218	128	1.61780292244464	1.13640038998203	2.05475187842364	1.72708019936458	1.03200995776801	0.755553033401434	1.2631405989227	0.997254013483091
ENSG00000238105	61.1199781140948	40.1256877712432	84.9742037116142	82.3597817203539	29.7323287142843	25.0583185353406	44.4971013553954	32.8476553463846	67.1449128293265	33.0338509878512	1.02065060455975	0.00654304765594313	0.112814561262251	GOLGA2P5	12	100156357	100173659	-	10957	transcribed_unprocessed_pseudogene	GOLGA2 pseudogene 5 [Source:HGNC Symbol;Acc:HGNC:25315]	-	84	36	92	74	30	24	49	27	0.266226060153088	0.17440483184999	0.369266152149079	0.357973288297671	0.128747646931195	0.108772601099341	0.192447840801258	0.142587465539831
ENSG00000171992	212.464685825187	433.580348417045	481.212610149467	429.606428973738	138.750867333327	318.449464719954	221.577402667683	197.085932078308	389.216018341359	218.965916699818	0.82849831959257	0.00656633015561347	0.112943241444379	SYNPO	5	150601080	150659220	+	10258	protein_coding	synaptopodin [Source:HGNC Symbol;Acc:HGNC:30672]	-	292	389	521	386	140	305	244	162	0.988514621341341	2.01295738248671	2.23366666987354	1.99450520025603	0.641763551827887	1.47651233193958	1.02361291329593	0.913821910657006
ENSG00000162761	20.3733260380316	4.45840975236036	24.0144488750214	20.0334604184645	0	0	4.54052054646892	6.08289913821937	17.2199112709695	2.65585492117207	2.72049607217744	0.00663737931407877	1	LMX1A	1	165201867	165356715	-	4185	protein_coding	LIM homeobox transcription factor 1 alpha [Source:HGNC Symbol;Acc:HGNC:6653]	Homeobox	28	4	26	18	0	0	5	5	0.232340815698716	0.0507355301362097	0.273225494666599	0.227975200225375	0	0	0.0514142099251308	0.0691327430381843
ENSG00000146232	412.55985227014	569.561845864036	402.703834981128	346.133677230136	272.546346547606	281.906083522582	335.090416329406	291.97915863453	432.73980258636	295.380501258531	0.549748507616319	0.006673501240308	0.114270285030883	NFKBIE	6	44258166	44265788	-	2581	protein_coding	NFKB inhibitor epsilon [Source:HGNC Symbol;Acc:HGNC:7799]	-	567	511	436	311	275	270	369	240	7.62883101604314	10.5094640584889	7.42919606441088	6.38679457198618	5.0101923161811	5.19488207681581	6.15243431925859	5.3806220153082
ENSG00000197111	3162.9588674044	3162.12711686158	3289.97949587793	2895.94800049136	2290.3803886237	2306.40940185698	2667.10176899584	2584.01555391559	3127.75337015882	2461.97677834803	0.345422089667863	0.00673119471418775	0.114951515483439	PCBP2	12	53452102	53481162	+	7926	protein_coding	poly(rC) binding protein 2 [Source:HGNC Symbol;Acc:HGNC:8648]	-	4347	2837	3562	2602	2311	2209	2937	2124	19.0457690135995	18.9999711487524	19.7643794145371	17.4005825137956	13.7105723472092	13.8401750097372	15.9462475925361	15.5063538960847
ENSG00000267731	14.5523757414511	18.9482414475315	31.4035100673357	24.4853405114566	11.8929314857137	5.22048302819597	6.35672876505649	4.8663193105755	22.3473669419437	7.08411564738542	1.645219301932	0.00682960234386338	1	AC005332.2	17	68189884	68192802	+	2919	lincRNA	novel transcript	-	20	17	34	22	12	5	7	4	0.237935279620988	0.309145194547845	0.512257301448209	0.399483778401095	0.193311129486139	0.0850620496635174	0.103198306252601	0.079293053679973
ENSG00000058262	3515.12636034752	3662.58361156403	4596.91969426852	6495.29305567548	2517.33716447607	2417.08364205473	3176.54817430966	3775.04720517894	4567.48068046389	2971.50404650485	0.6201769990981	0.00683535030247711	0.11563398766589	SEC61A1	3	128051641	128071683	+	4697	protein_coding	Sec61 translocon alpha 1 subunit [Source:HGNC Symbol;Acc:HGNC:18276]	-	4831	3286	4977	5836	2540	2315	3498	3103	35.7173655029083	37.1359614772964	46.600482762397	65.8575069043656	25.428624208784	24.4754321767287	32.0485119412936	38.2270216476359
ENSG00000198380	6523.10242610547	5852.77740241106	6073.80830008234	7951.0578460839	5212.07722361403	5289.39340416816	4082.83607538486	5019.60836885863	6600.18649367069	4900.97876800642	0.429464258471284	0.00683852743060008	0.11563398766589	GFPT1	2	69319769	69387254	-	8866	protein_coding	glutamine--fructose-6-phosphate transaminase 1 [Source:HGNC Symbol;Acc:HGNC:4241]	-	8965	5251	6576	7144	5259	5066	4496	4126	35.1144206693012	31.4385107347964	32.6195084918262	42.7094798184462	27.8923528862644	28.3750994575888	21.8226355637464	26.9284120277616
ENSG00000163629	613.382637502165	518.290133711892	350.056773985889	825.823757250035	179.385049909515	186.893292409416	148.020969814887	585.174897096704	576.888325612495	274.86855230763	1.0717221580006	0.00686724761122911	0.115874811822466	PTPN13	4	86594315	86815171	+	9496	protein_coding	protein tyrosine phosphatase, non-receptor type 13 [Source:HGNC Symbol;Acc:HGNC:9646]	-	843	465	379	742	181	179	163	481	3.08283165260698	2.59932103078448	1.75526154928841	4.14165350325196	0.896287988289607	0.93607847538411	0.738678609340303	2.93098514626621
ENSG00000168389	136.792331969641	131.523087694631	131.155836163578	174.73629364994	90.1880637666623	101.277370747002	85.3617862736157	97.32638621151	143.551887369447	93.5384017496975	0.617675230868768	0.00686832643077382	0.115874811822466	MFSD2A	1	39955112	39969968	+	4007	protein_coding	major facilitator superfamily domain containing 2A [Source:HGNC Symbol;Acc:HGNC:25897]	-	188	118	142	157	91	97	94	80	1.62930146329135	1.56318485445249	1.55851984714749	2.07678181837454	1.06790287859316	1.20213246458085	1.00952513313937	1.15526041273692
ENSG00000156689	71.3066411331106	65.7615438473153	86.8214690096928	71.2300814878737	38.6520273285696	32.366994774815	57.2105588855084	30.4144956910969	73.7799338694981	39.6610191699975	0.888413683060384	0.00689687137270034	0.116208460219226	GLYATL2	11	58834065	58904215	-	1838	protein_coding	glycine-N-acyltransferase like 2 [Source:HGNC Symbol;Acc:HGNC:24178]	-	98	59	94	64	39	31	63	25	1.8515843840843	1.70393952986701	2.24918760665634	1.84563165362001	0.997766244642345	0.837560371273344	1.47503955580091	0.78705258328292
ENSG00000115486	488.959824912758	386.767046017261	454.427263327328	519.757000856828	328.046693480937	267.288731043634	359.609227280339	358.891049154943	462.477783778544	328.458925239963	0.494235824968314	0.00690604573266923	0.116208460219226	GGCX	2	85544723	85561547	-	9098	protein_coding	gamma-glutamyl carboxylase [Source:HGNC Symbol;Acc:HGNC:4247]	-	672	347	492	467	331	256	396	295	2.56499357317862	2.02456262876877	2.37827738145501	2.72070535309636	1.71077056209316	1.39731385974409	1.87308669027308	1.87622678031142
ENSG00000217128	940.811091684816	1032.12185767142	965.196118246052	1075.12904245759	666.995240823777	613.928804115846	682.894290188926	934.333307630496	1003.31452751497	724.537910689761	0.470296260711241	0.00691960516051572	0.116213481483881	FNIP1	5	131641714	131797063	-	7942	protein_coding	folliculin interacting protein 1 [Source:HGNC Symbol;Acc:HGNC:29418]	-	1293	926	1045	966	673	588	752	768	5.65368467646226	6.18911820990163	5.78668368005929	6.44700202651954	3.98469320102868	3.67660841866207	4.07470884763479	5.59552170093597
ENSG00000260260	66.9409284106752	142.669112075531	72.0433466250642	70.1171114646257	36.6698720809506	26.1024151409798	68.1078081970338	32.8476553463846	87.9426246439741	40.9319376913372	1.09349603773313	0.00695653875622202	0.116702204787657	SNHG19	16	2154797	2155358	-	342	lincRNA	small nucleolar RNA host gene 19 [Source:HGNC Symbol;Acc:HGNC:49574]	-	92	128	78	63	37	25	75	27	9.34167302217207	19.8669654849158	10.0302517121028	9.76393785175786	5.08727629578252	3.63006027730713	9.43721353231019	4.56821888865476
ENSG00000091073	141.885663479149	121.49166575182	91.4396322548892	124.652642603779	67.3932784190444	87.7041148736923	76.2807451806779	60.8289913821937	119.867401022409	73.0517824639021	0.713634888995418	0.0069657136567811	0.116724675303789	DTX2	7	76461676	76505995	+	5042	protein_coding	deltex E3 ubiquitin ligase 2 [Source:HGNC Symbol;Acc:HGNC:15973]	-	195	109	99	112	68	84	84	50	1.34305782265633	1.14754924159977	0.863526537262319	1.17740464376612	0.634184726860418	0.827325439480199	0.716943726976616	0.573820963139233
ENSG00000176438	310.693222079982	352.214370436468	263.235304976196	299.388936253719	234.885396842846	228.657156634983	190.701862951695	113.14192397088	306.382958436591	191.846585100101	0.672466586964993	0.00700763988852399	0.117295293729598	SYNE3	14	95407266	95475836	-	18164	protein_coding	spectrin repeat containing nuclear envelope family member 3 [Source:HGNC Symbol;Acc:HGNC:19861]	-	427	316	285	269	237	219	210	93	0.816355499004167	0.923471002861869	0.690043869797865	0.784966910377425	0.613545196138422	0.598732117704799	0.497526738523466	0.29626524173284
ENSG00000123901	1779.0279343924	2444.32314673157	2600.02590704559	1965.50506105601	1344.89233550946	1563.01261864187	1650.02516658681	1782.28944749828	2197.22051230639	1585.0548920591	0.47111208352944	0.00712727383231018	0.118567899156384	GPR83	11	94377311	94401419	-	4282	protein_coding	G protein-coupled receptor 83 [Source:HGNC Symbol;Acc:HGNC:4523]	-	2445	2193	2815	1766	1357	1497	1817	1465	19.8287410505302	27.1856450612297	28.9117960418469	21.8602235722882	14.9019427977258	17.3610133621115	18.2606775960361	19.7970376406205
ENSG00000157796	766.182582787402	745.66903108227	581.888568894749	998.33411085348	602.575195276161	551.283007777494	407.738745072909	534.078544335661	773.018573404475	523.918873115556	0.561014929634131	0.00712948240364622	0.118567899156384	WDR19	4	39182404	39285810	+	8873	protein_coding	WD repeat domain 19 [Source:HGNC Symbol;Acc:HGNC:18340]	-	1053	669	630	897	608	528	449	439	4.12117285313866	4.00224167507622	3.12257877382215	5.35836785134708	3.22212811974327	2.9550400749916	2.17763197053907	2.86288093093425
ENSG00000117586	33.4704642053376	31.2088682665225	33.2507753654142	74.5689915576177	24.7769405952369	16.7055456902271	15.4377698579943	14.5989579317265	43.124774848723	17.8798035187962	1.26176046885548	0.0071314249610069	0.118567899156384	TNFSF4	1	173183734	173207313	-	3942	protein_coding	TNF superfamily member 4 [Source:HGNC Symbol;Acc:HGNC:11934]	-	46	28	36	67	25	16	17	12	0.405232391372761	0.377041439710874	0.401632839894526	0.900883734528358	0.298217480006997	0.201559511287921	0.185584168702356	0.176146441165785
ENSG00000280193	195.001834935445	169.419570589694	138.544897355893	142.460162975747	126.857935847613	109.630143592115	84.453682164322	85.1605879350712	161.356616464195	101.52558738478	0.669551980673294	0.0071804944535337	0.118853139860324	AC132219.2	8	81696368	81698694	+	2327	TEC	TEC	-	268	152	150	128	128	105	93	70	3.99945994338766	3.46732761390693	2.83490304910511	2.9155745417736	2.58656438662674	2.24074713464717	1.71986829169837	1.7406477931273
ENSG00000259666	1.45523757414511	12.260626818991	0.923632649039285	7.79079016273618	0	0	0	0	5.60757180122789	0	4.86881297007575	0.00722623462744181	1	LINGO1-AS1	15	77641764	77652288	+	2720	antisense	LINGO1 antisense RNA 1 [Source:HGNC Symbol;Acc:HGNC:27368]	-	2	11	1	7	0	0	0	0	0.0255343044563847	0.214670048696729	0.016168674988401	0.136407955281911	0	0	0	0
ENSG00000104413	8.00380665779812	12.260626818991	0.923632649039285	4.4518800929921	0.991077623809476	0	0	0	6.40998655470512	0.247769405952369	4.35108592006081	0.00726245807309437	1	ESRP1	8	94641074	94707466	+	4875	protein_coding	epithelial splicing regulatory protein 1 [Source:HGNC Symbol;Acc:HGNC:25966]	-	11	11	1	4	1	0	0	0	0.0783575783933363	0.119774878452329	0.00902129148070782	0.0434906535814562	0.00964572969179556	0	0	0
ENSG00000157613	398.735095315761	381.194033826811	541.248732337021	360.60228753236	201.188757633324	315.317174903037	328.73368756435	265.214402426365	420.445037252988	277.613505631769	0.5989751314781	0.00729607446805158	0.120365029181134	CREB3L1	11	46277661	46321422	+	4037	protein_coding	cAMP responsive element binding protein 3 like 1 [Source:HGNC Symbol;Acc:HGNC:18856]	TF_bZIP	548	342	586	324	203	302	362	218	4.71394759109595	4.49691864119723	6.38384306106318	4.25399351820102	2.36454179991161	3.7149085527014	3.85885487293908	3.12469038672414
ENSG00000173486	828.03017968857	1048.84089424277	1378.98354501565	1131.89051364324	520.315752499975	522.048302819597	1028.88195582986	684.934442963501	1096.93628314756	689.045113528233	0.670076649149719	0.00734504614143855	0.120771691356523	FKBP2	11	64241003	64244132	+	1608	protein_coding	FK506 binding protein 2 [Source:HGNC Symbol;Acc:HGNC:3718]	-	1138	941	1493	1017	525	500	1133	563	24.5764504484188	31.0635619086529	40.8335462567766	33.5232002682155	15.352636461405	15.44130117959	30.3216262253793	20.259634101136
ENSG00000141867	2692.91713095553	2891.27872440569	3001.80610937768	2716.75982674843	2088.20055336657	2004.66548282725	2572.65894162929	2041.42095078642	2825.69044787183	2176.73648215238	0.376103192527584	0.00741957061899808	0.121460817045291	BRD4	19	15235519	15332545	-	12093	protein_coding	bromodomain containing 4 [Source:HGNC Symbol;Acc:HGNC:13575]	-	3701	2594	3250	2441	2107	1920	2833	1678	10.6279125674844	11.3863254413789	11.8193241459906	10.6990271497484	8.19294784135364	7.88437205157017	10.0814069521937	8.02910524590485
ENSG00000155099	2185.03921757889	2309.45625172267	1985.81019543446	2033.39623247414	1720.51075493325	1758.2586838964	1250.45935849754	1633.86670852572	2128.42547430254	1590.77387646323	0.420320645133712	0.00745012745505189	0.121615584278146	PIP4P2	8	90993796	91041064	-	3066	protein_coding	phosphatidylinositol-4,5-bisphosphate 4-phosphatase 2 [Source:HGNC Symbol;Acc:HGNC:25452]	-	3003	2072	2150	1827	1736	1684	1377	1343	34.0130926758746	35.8727998353488	30.8396644919011	31.5847148120464	26.6248566150247	27.2753210096404	19.3272655691453	25.3462146948909
ENSG00000162687	785.100671251289	607.458328759099	531.088773197589	685.589534320784	525.271140619022	483.416728410947	455.86826286548	371.056847431382	652.30932688219	458.903244831708	0.507189956026844	0.00755994962159873	0.122963359939377	KCNT2	1	196225779	196609225	-	7100	protein_coding	potassium sodium-activated channel subfamily T member 2 [Source:HGNC Symbol;Acc:HGNC:18866]	-	1079	545	575	616	530	463	502	305	5.27747320161649	4.07460794094791	3.56166305378297	4.59867720792652	3.51016254805307	3.23834098405901	3.04266397761717	2.48571159246519
ENSG00000120063	2104.27353221383	2180.16236890422	2264.74725544433	2360.60941930906	1802.77019770944	1684.12782489602	1672.72776931915	1912.46348905617	2227.44814396786	1768.02232024519	0.333333160961588	0.00756088056014427	0.122963359939377	GNA13	17	65010715	65056839	-	5104	protein_coding	G protein subunit alpha 13 [Source:HGNC Symbol;Acc:HGNC:4381]	-	2892	1956	2452	2121	1819	1613	1842	1572	19.6766229513118	20.3425718417317	21.1277444581977	22.0262500832954	16.7583686830346	15.6936381797443	15.5305767650686	17.8217818399086
ENSG00000213741	1467.60709352535	1603.91290841164	1309.71109633771	1475.79825082688	1213.0790115428	1104.65420876627	1153.29221880311	1108.30422298357	1464.25733727539	1144.83241552394	0.35457442501723	0.00760913796086312	0.123478571027209	RPS29	14	49570984	49599164	-	9845	protein_coding	ribosomal protein S29 [Source:HGNC Symbol;Acc:HGNC:10419]	-	2017	1439	1418	1326	1224	1058	1270	911	7.11464309196525	7.75876766427715	6.33437609784286	7.13901618623485	5.84622336931885	5.33666425799777	5.55132463263736	5.35441345818352
ENSG00000225361	82.2209229391989	85.8243877329369	48.9525303990821	71.2300814878737	31.7144839619032	33.4110913804542	41.7727890275141	48.663193105755	72.0569806397729	38.8903893689066	0.892820727443993	0.00761991328479356	0.123518877261773	PPP1R26-AS1	9	135462727	135480777	-	3750	antisense	PPP1R26 antisense RNA 1 [Source:HGNC Symbol;Acc:HGNC:48717]	-	113	77	53	64	32	32	46	40	1.04642984236192	1.08995139391619	0.621566983020769	0.90460559449429	0.401262355178695	0.423758716531725	0.527879976143303	0.61721712984491
ENSG00000204628	8927.88251738027	10788.236998274	9553.13248901332	10447.4496082292	6597.60374169968	8130.3802681124	8168.39646309759	7882.22070330466	9929.1754032242	7694.65029405358	0.367734894588339	0.00771102011156146	0.124589009329643	RACK1	5	181236909	181248096	-	5990	protein_coding	receptor for activated C kinase 1 [Source:HGNC Symbol;Acc:HGNC:4399]	-	12270	9679	10343	9387	6657	7787	8995	6479	71.1345651627015	85.7731463292298	75.9386789151394	83.0635634473918	52.2590417314908	64.5569919716299	64.622383121448	62.5879035517295
ENSG00000136240	3183.33219344244	3293.65020455622	3336.1611283299	4005.57911366965	2557.97134705226	2631.12344621077	2166.73640477497	3013.46823307388	3454.68065999955	2592.32485777797	0.414444421510815	0.00782746240891973	0.126099600325772	KDELR2	7	6445953	6484242	-	3990	protein_coding	KDEL endoplasmic reticulum protein retention receptor 2 [Source:HGNC Symbol;Acc:HGNC:6305]	-	4375	2955	3612	3599	2581	2520	2386	2477	38.0774715577666	39.3126448713792	39.8123837188079	47.8100848006483	30.4175910102271	31.3637207959336	25.7339331292481	35.9221529752312
ENSG00000165113	496.236012783484	540.582182473693	456.274528625407	589.874112321454	413.279369128552	406.153579593646	315.112125924943	379.572906224889	520.741709051009	378.529495218007	0.45975198011526	0.00789122828922427	0.126539965365526	GKAP1	9	83739421	83829516	-	3381	protein_coding	G kinase anchoring protein 1 [Source:HGNC Symbol;Acc:HGNC:17496]	-	682	485	494	530	417	389	347	312	7.00490330357465	7.61454997824004	6.42576906489636	8.30885656544569	5.79963405714549	5.71352805882739	4.41664942811152	5.33972228570352
ENSG00000049656	1968.20881903127	2064.24371534285	2097.56974596822	2102.40037391552	1630.32269116659	1677.86324526218	1689.98174739573	1672.79726301033	2058.10566356446	1667.74123670871	0.303232498609578	0.00790627035213106	0.126644848855588	CLPTM1L	5	1317744	1345099	-	6557	protein_coding	CLPTM1 like [Source:HGNC Symbol;Acc:HGNC:24308]	-	2705	1852	2271	1889	1645	1607	1861	1375	14.3260026283587	14.9928250184654	15.2319422974457	15.2699402356235	11.7969686666376	12.1705618303879	12.2137721502744	12.1340774201724
ENSG00000151929	443.84746011426	318.776297293766	410.092896173442	247.079345161062	212.090611495228	231.789446451901	286.960898536836	170.321175870142	354.948999685632	225.290533088527	0.65600778056205	0.00800916115339325	0.128155181205262	BAG3	10	119651370	119677819	+	2747	protein_coding	BCL2 associated athanogene 3 [Source:HGNC Symbol;Acc:HGNC:939]	-	610	286	444	222	214	222	316	140	7.71141571788013	5.5265620108601	7.10833105569424	4.28356023284774	3.66323534800354	4.01323183828564	4.95036301839013	2.94902614823969
ENSG00000214814	10.9142818060884	18.9482414475315	11.0835917884714	27.8242505812007	0.991077623809476	3.13228981691758	0.908104109293784	9.732638621151	17.192591405823	3.69102754279296	2.2639317096295	0.00805682774672646	1	FER1L6	8	123851987	124120061	+	6051	protein_coding	fer-1 like family member 6 [Source:HGNC Symbol;Acc:HGNC:28065]	-	15	17	12	25	1	3	1	8	0.0860849133879106	0.149131519234037	0.0872162537797732	0.21898956392497	0.00777110101594833	0.0246203394117806	0.00711183171497843	0.0765018752906432
ENSG00000157224	1212.94051804995	1175.90557218504	1424.24154481858	1307.73977731643	1110.00693866661	869.732472497448	1016.16849829974	864.988257454795	1280.2068530925	965.22404172965	0.406915732430459	0.00810775689431053	0.129177812250849	CLDN12	7	90383721	90513402	+	6741	protein_coding	claudin 12 [Source:HGNC Symbol;Acc:HGNC:2034]	-	1667	1055	1542	1175	1120	833	1119	711	8.58764757738596	8.30760437135217	10.0601251124983	9.23898160681943	7.81274056033285	6.13649815849825	7.14355485217435	6.10315669948446
ENSG00000104957	451.123647984985	454.757794740757	693.648119428503	529.77373106606	309.216218628557	312.184885086119	467.673616286299	334.559452602066	532.325823305076	355.90854315076	0.579775658700267	0.00818078626762576	0.130191456609079	CCDC130	19	13731760	13763296	+	3307	protein_coding	coiled-coil domain containing 130 [Source:HGNC Symbol;Acc:HGNC:28118]	-	620	408	751	476	312	299	515	275	6.51059132676853	6.5489796641197	9.98732258007452	7.62927590231095	4.43639397073512	4.48990267719228	6.70164870253319	4.81180197424072
ENSG00000108107	4337.33558973951	5025.74239334821	4599.69059221564	4750.15605922258	3411.28918115222	3685.66101790635	4051.96053566887	3720.30111293497	4678.23115863148	3717.3029619156	0.331496695094919	0.00825771379566633	0.130841417823786	RPL28	19	55385345	55403250	+	6933	protein_coding	ribosomal protein L28 [Source:HGNC Symbol;Acc:HGNC:10330]	-	5961	4509	4980	4268	3442	3530	4462	3058	29.8580102200681	34.5228553668235	31.5901347068923	32.6297520461045	23.3452953693793	25.2844458120975	27.6959961520448	25.5226360756401
ENSG00000221883	26.9218951216846	33.4380731427027	45.2579998029249	53.4225611159053	16.8483196047611	13.5732558733095	16.3458739672881	24.3315965528775	39.7601322958044	17.7747614995591	1.16358437865193	0.00826487038814408	0.130841417823786	ARIH2OS	3	48917782	48919385	-	1604	protein_coding	ariadne RBR E3 ubiquitin protein ligase 2 opposite strand [Source:HGNC Symbol;Acc:HGNC:34425]	-	37	30	49	48	17	13	18	20	0.801051247035708	0.99280639161489	1.34349189679182	1.58616161752817	0.498372723321419	0.402475012291957	0.482921749832931	0.721497580086786
ENSG00000135506	3852.74147754919	4319.0844475991	5487.30156794239	6239.30995032843	2923.67899023795	2725.0921407183	4342.55385064288	3585.2607520665	4974.60936085478	3394.14643341641	0.551364618885653	0.0083023425548953	0.131016946017241	OS9	12	57693955	57721557	+	5169	protein_coding	OS9, endoplasmic reticulum lectin [Source:HGNC Symbol;Acc:HGNC:16994]	-	5295	3875	5941	5606	2950	2610	4782	2947	35.5731540435901	39.7935650163303	50.5471129519375	57.4853426383736	26.8364577539437	25.074593961926	39.8117862852531	32.9900406567932
ENSG00000123066	1871.43552035062	1706.45633271593	1803.85456357372	1827.49677817326	1564.91156799516	1417.88319045803	1372.14530914291	1394.20048247988	1802.31079870338	1437.28513751899	0.32664577249125	0.00836148186692445	0.131501086017449	MED13L	12	115953872	116277719	-	37364	protein_coding	mediator complex subunit 13 like [Source:HGNC Symbol;Acc:HGNC:22962]	-	2572	1531	1953	1642	1579	1358	1511	1146	2.39045482935652	2.17505128219863	2.29875250311487	2.32932641885345	1.98718579431559	1.80487172139108	1.74028238924586	1.77476355282391
ENSG00000166794	1237.67955681042	1421.11810856486	1726.26942105442	1787.42985733633	732.406363995203	972.053939850089	1266.80523246483	1221.44614695445	1543.12423594151	1048.17792081614	0.557803487532091	0.00836833117705187	0.131501086017449	PPIB	15	64155812	64163205	-	1911	protein_coding	peptidylprolyl isomerase B [Source:HGNC Symbol;Acc:HGNC:9255]	-	1701	1275	1869	1606	739	931	1395	1004	30.9105382298388	35.4158093753988	43.0122290240891	44.5446362575374	18.1841689852983	24.1929555712223	31.4139208381641	30.4006082400063
ENSG00000276345	16.0076133155962	18.9482414475315	36.0216733125321	30.0501906276967	2.97323287142843	7.30867623947436	8.17293698364406	14.5989579317265	25.2569296758391	8.26345100656834	1.62652470094446	0.00837473054052064	1	AC004556.1	KI270721.1	2585	11802	+	740	protein_coding	39S ribosomal protein L23, mitochondrial-like [Source:NCBI gene;Acc:107987373]	-	22	17	39	27	3	7	9	12	1.03241403964193	1.21945246335833	2.31780140914807	1.93393826947945	0.1906335091115	0.469749421830987	0.523382761305419	0.938336852804761
ENSG00000059728	947.359660768469	1055.52850887131	957.807057053738	1112.97002324803	749.254683599964	714.162078257209	804.580240834293	864.988257454795	1018.41631248539	783.246315036565	0.378475625402954	0.00847375416910766	0.132877385112839	MXD1	2	69897688	69942945	+	6351	protein_coding	MAX dimerization protein 1 [Source:HGNC Symbol;Acc:HGNC:6761]	bHLH	1302	947	1037	1000	756	684	886	711	7.11921013808998	7.91508421343787	7.18091818914869	8.34580917216183	5.59743926611755	5.34827737710535	6.00344081635937	6.47793722425205
ENSG00000272128	21.1009448251041	17.8336390094414	14.7781223846286	17.8075203719684	0.991077623809476	9.39686945075274	5.44862465576271	3.64973948293162	17.8800566477856	4.87157780331414	1.87586437482339	0.00852796334646914	1	AP006545.2	8	38099471	38099931	+	461	lincRNA	novel transcript	-	29	16	16	16	1	9	6	3	2.18454006021651	1.84232705960987	1.52637903578137	1.83962634455184	0.102002022228858	0.969485946512046	0.56009145822995	0.376556003837052
ENSG00000254477	49.4780775209339	50.157109714054	37.8689386106107	36.7280107671849	18.83047485238	19.8378355071447	18.1620821858757	29.197915863453	43.5580341531959	21.5070771022134	1.0290929622078	0.0085419119992774	0.133645317216471	AP000640.1	11	59752578	59754975	-	1962	processed_transcript	novel transcript	-	68	45	41	33	19	19	20	24	1.20357414685344	1.21747817442682	0.919026827067521	0.891508523817122	0.455369884150134	0.480899728479953	0.438671699361208	0.707817809455171
ENSG00000129535	85.1313980874891	82.4805804186666	92.3632649039285	94.6024519760822	40.6341825761885	57.4253133101557	62.6591835412711	53.5295124163305	88.6444238465416	53.5620479609864	0.725414789839864	0.00854964001525789	0.133645317216471	NRL	14	24080107	24115014	-	3113	protein_coding	neural retina leucine zipper [Source:HGNC Symbol;Acc:HGNC:8002]	TF_bZIP	117	74	100	85	41	55	69	44	1.30517781082555	1.26182832700633	1.41274641723259	1.44727269336781	0.619319056263295	0.877371459250203	0.953846728495367	0.81786722152594
ENSG00000144867	1116.1672193693	1133.55067953762	1213.65330083762	1543.68942224501	1002.97055529519	855.1151200185	867.239424375564	990.295979702114	1251.76515549739	928.905269847842	0.430067639255129	0.00863261966536099	0.134258892377502	SRPRB	3	133784033	133825772	+	4180	protein_coding	SRP receptor subunit beta [Source:HGNC Symbol;Acc:HGNC:24085]	-	1534	1017	1314	1387	1012	819	955	814	12.7441835715521	12.9149385712666	13.8249133738144	17.5877685719327	11.3844993862376	9.72988156510212	9.83186064366134	11.2682732586817
ENSG00000136826	30.5599890570474	63.5323389711351	41.5634692067678	33.3891006974408	9.91077623809476	0	5.44862465576271	29.197915863453	42.2612244830978	11.1393291893276	1.94224953932807	0.00863395441348238	0.134258892377502	KLF4	9	107484852	107490482	-	3659	protein_coding	Kruppel like factor 4 [Source:HGNC Symbol;Acc:HGNC:6348]	zf-C2H2	42	57	45	30	10	0	6	24	0.398611497826918	0.82691357176429	0.540870680125793	0.434579672471165	0.128513069820998	0	0.0705663192795865	0.37954045972972
ENSG00000144895	2157.38970367013	2173.47475427567	1643.14248264089	2240.40865679828	1568.8758784904	1510.80778835991	1060.66559965514	1694.69569990792	2053.60389934624	1458.76124160334	0.493761101239364	0.00864319610823981	0.134262452997339	EIF2A	3	150546678	150584242	+	4131	protein_coding	eukaryotic translation initiation factor 2A [Source:HGNC Symbol;Acc:HGNC:3254]	-	2965	1950	1779	2013	1583	1447	1168	1393	24.9248436915821	25.056885594231	18.9393071962899	25.8284974939435	18.0191967435967	17.3945528895869	12.1673576011055	19.5121519125354
ENSG00000229848	56.7542653916594	47.9279048378739	44.3343671538857	43.405830906673	22.7947853476179	25.0583185353406	27.2431232788135	26.7647562081652	48.105592072523	25.4652458424843	0.921972400930911	0.00880336670201602	0.136041238340179	AC139149.1	17	81514047	81527776	+	957	antisense	novel transcript, antisense to ACTG1	-	78	43	48	39	23	24	30	22	2.83038559742245	2.38508681443616	2.20583302663075	2.16004715574043	1.13012271859203	1.24537240360029	1.34901861151519	1.3302093315623
ENSG00000182771	834.578748772223	1095.65419664256	1115.74824003946	802.451386761827	477.699414676167	673.44231063728	869.055632594152	560.843300543826	962.108143054016	645.260164612856	0.575476062895129	0.00886072029846017	0.136387291162965	GRID1	10	85599555	86366493	-	5927	protein_coding	glutamate ionotropic receptor delta type subunit 1 [Source:HGNC Symbol;Acc:HGNC:4575]	-	1147	983	1208	721	482	645	957	461	6.72034287288739	8.80372086757622	8.96345293232468	6.44779023988194	3.82403464540182	5.40411673069802	6.94841317326119	4.50065004732321
ENSG00000110851	1458.1480492934	1732.092188792	1751.20750257848	1459.10370047816	1221.99871015708	1294.6797909926	1302.22129272729	1136.28555901938	1600.13786028551	1238.79633822409	0.368750330237633	0.00893013392413628	0.136817988199299	PRDM4	12	107732866	107761272	-	4777	protein_coding	PR/SET domain 4 [Source:HGNC Symbol;Acc:HGNC:9348]	zf-C2H2	2004	1554	1896	1311	1233	1240	1434	934	14.5681839517708	17.2680559391636	17.455264215236	14.5464833248265	12.1371730084094	12.8903995176923	12.9182157790073	11.3136016185985
ENSG00000139193	7.27618787072557	3.34380731427027	5.54179589423571	2.22594004649605	0	0	0	0	4.5969327814319	0	4.6049765102378	0.00893708461880844	1	CD27	12	6444867	6451718	+	1410	protein_coding	CD27 molecule [Source:HGNC Symbol;Acc:HGNC:11922]	-	10	3	6	2	0	0	0	0	0.246288326671512	0.112940528521297	0.187143812631705	0.0751833107126238	0	0	0	0
ENSG00000167550	72.0342599201831	99.199616990018	84.0505710625749	123.539672580531	27.7501734666653	46.9843472537637	53.5781424483333	72.9947896586325	94.7060301383267	50.3268632068487	0.913543819922818	0.00894804675156313	0.136817988199299	RHEBL1	12	49064685	49070025	-	1290	protein_coding	RHEB like 1 [Source:HGNC Symbol;Acc:HGNC:21166]	-	99	89	91	111	28	45	59	60	2.66506880000592	3.66224985119833	3.10238018072016	4.56082944171812	1.02065279296906	1.73229853233354	1.96820769669204	2.69135376385862
ENSG00000174738	978.647268612589	987.537760147819	902.389098111381	835.840487459268	667.986318447587	865.556086074892	549.40298612274	549.894082095031	926.103653582764	658.209868185062	0.492720171661307	0.00895302305871428	0.136817988199299	NR1D2	3	23945260	23980618	+	5820	protein_coding	nuclear receptor subfamily 1 group D member 2 [Source:HGNC Symbol;Acc:HGNC:7963]	THR-like	1345	886	977	751	674	829	605	452	8.02531781986577	8.08087541010968	7.38269478714369	6.83954978923578	5.44561105409231	7.07345312509664	4.47343379603735	4.49391338095843
ENSG00000043514	382.727482000165	422.434324036144	409.169263524403	467.447409764171	340.93070259046	336.19910701582	288.777106755423	250.615444494638	420.444619831221	304.130590214085	0.464957908504563	0.00895465788375621	0.136817988199299	TRIT1	1	39838110	39883511	-	6533	protein_coding	tRNA isopentenyltransferase 1 [Source:HGNC Symbol;Acc:HGNC:20286]	-	526	379	443	420	344	322	318	206	2.7959926581845	3.07945757622816	2.98218377682896	3.40758890280237	2.47602765852459	2.44761523329662	2.09470604606343	1.82458377776363
ENSG00000181819	3.63809393536278	5.57301219045045	5.54179589423571	6.67782013948816	0.991077623809476	0	0	0	5.35768053988427	0.247769405952369	4.08909790358671	0.00897966583432371	1	KCTD9P2	X	105405647	105407039	+	1013	processed_pseudogene	potassium channel tetramerization domain containing 9 pseudogene 2 [Source:HGNC Symbol;Acc:HGNC:29274]	-	5	5	6	6	1	0	0	0	0.171405005235356	0.262004187586424	0.260486451935542	0.313944130616386	0.0464194790202402	0	0	0
ENSG00000283378	20.3733260380316	21.1774463237117	9.23632649039285	8.90376018598421	3.9643104952379	3.13228981691758	5.44862465576271	2.43315965528775	14.9227147595301	3.74459615580149	1.98056793503301	0.00902724561619263	1	CNTNAP3C	9	61330717	61453030	+	1728	protein_coding	contactin associated protein like 3C [Source:HGNC Symbol;Acc:HGNC:53878]	-	28	19	10	8	4	3	6	2	0.562700413020328	0.583656782231007	0.254506921113719	0.245389972464814	0.108849380202554	0.0862139315860442	0.149422547594911	0.066972344818241
ENSG00000068323	1506.89850802727	1749.92582780144	1868.50884900647	1671.68097491854	1012.88133153328	1339.57594503509	1502.00419677192	1156.96741608932	1699.25353993843	1252.8572223574	0.439166378226335	0.00905224611660485	0.137743932991892	TFE3	X	49028726	49043486	-	4283	protein_coding	transcription factor binding to IGHM enhancer 3 [Source:HGNC Symbol;Acc:HGNC:11752]	bHLH	2071	1570	2023	1502	1022	1283	1654	951	16.7917115479045	19.4580471622379	20.7726136456165	18.587989620991	11.2205082318348	14.8757378364556	16.6186620107241	12.8481822864196
ENSG00000053254	1589.84704975354	1710.91474246829	2691.46553930048	1746.24996647615	1043.60473787138	1123.44794766777	1728.12211998607	1261.5932812667	1934.61932449961	1289.19202169798	0.585372862273096	0.00907979281536273	0.138022115888223	FOXN3	14	89124871	89619149	-	11033	protein_coding	forkhead box N3 [Source:HGNC Symbol;Acc:HGNC:1928]	Fork	2185	1535	2914	1569	1053	1076	1903	1037	6.8773442511187	7.38520296398889	11.6155362505271	7.53771804841976	4.48791331973362	4.8430459224755	7.4225613273867	5.4386910035448
ENSG00000198162	2241.06586418347	2652.75380265441	2189.93301087214	2702.29121644621	1842.41330266182	1979.60716429191	1653.65758302398	2035.3380516482	2446.51097353906	1877.75402540648	0.381635805627414	0.00925305553835806	0.140369417876701	MAN1A2	1	117367449	117528872	+	9667	protein_coding	mannosidase alpha class 1A member 2 [Source:HGNC Symbol;Acc:HGNC:6822]	-	3080	2380	2371	2428	1859	1896	1821	1673	11.0642489404059	13.0687157550349	10.7865651433947	13.3127423481149	9.04268449861474	9.73972171608488	8.10637801190194	10.0141356376448
ENSG00000125454	101.139011403085	80.2513755424865	94.210530202007	87.9246318365941	51.5360364380928	39.6756710142894	76.2807451806779	36.4973948293162	90.8813872460432	50.9974618655941	0.827712919130669	0.00931575099196294	0.140846935859883	SLC25A19	17	75272981	75289510	-	3316	protein_coding	solute carrier family 25 member 19 [Source:HGNC Symbol;Acc:HGNC:14409]	-	139	72	102	79	52	38	84	30	1.45567096333985	1.15256558659852	1.35278564197285	1.26276673405898	0.737392182409582	0.569074346970849	1.09011769343067	0.523499148880823
ENSG00000148339	1024.48725219816	1383.2216256698	1456.56868753495	1357.82342836259	868.183998457101	874.952955525644	1122.41667908712	963.531223493949	1305.52524844138	957.271214140953	0.446797563856123	0.00932377718086682	0.140846935859883	SLC25A25	9	128068201	128109245	+	4936	protein_coding	solute carrier family 25 member 25 [Source:HGNC Symbol;Acc:HGNC:20663]	-	1408	1241	1577	1220	876	838	1236	792	9.90582028311221	13.345790532945	14.0507620020759	13.1007223549286	8.34523676029435	8.43080028553576	10.7758600936518	9.28451618536964
ENSG00000260923	13.097138167306	17.8336390094414	2.77089794711785	3.33891006974408	0.991077623809476	2.08819321127839	0.908104109293784	0	9.26014629840235	0.996843736095412	3.19020246347252	0.00937556693871794	1	LINC02193	16	90173217	90222678	+	3723	lincRNA	long intergenic non-protein coding RNA 2193 [Source:HGNC Symbol;Acc:HGNC:53055]	-	18	16	3	3	1	2	1	0	0.167896796425543	0.228125913102377	0.0354381917553994	0.0427109057634164	0.0126303873885317	0.0266769941410483	0.0115588755593163	0
ENSG00000285649	10.9142818060884	1.11460243809009	4.61816324519642	6.67782013948816	0	0	0.908104109293784	0	5.83121690721576	0.227026027323446	4.22812929932629	0.00950134561474084	1	AL357079.2	1	43968351	43974821	-	2044	antisense	novel transcript, antisense to DPH2 and ATP6V0B	-	15	1	5	6	0	0	1	0	0.254843351717342	0.0259696910004939	0.107580224971748	0.15558972813816	0	0	0.0210536661973261	0
ENSG00000126903	298.323702699748	296.484248531964	352.827671933007	276.016565765511	198.215524761895	174.364133141745	253.361046492966	231.150167252336	305.913047232557	214.272717912236	0.513941200778633	0.0095023690613618	0.142268132569957	SLC10A3	X	154487306	154490690	-	2247	protein_coding	solute carrier family 10 member 3 [Source:HGNC Symbol;Acc:HGNC:22979]	-	410	266	382	248	200	167	279	190	6.33641662878508	6.28385619747775	7.47659103691506	5.85004452380737	4.18539672874974	3.69073898848454	5.34330242294006	4.8928260460002
ENSG00000137161	896.42634567339	843.754045634198	973.508812087406	1061.77340217862	708.620501023775	635.854832834269	817.293698364406	692.233921929365	943.865651393403	713.500738537954	0.402913872889623	0.00959137817900884	0.142740020711983	CNPY3	6	42929192	42939287	+	1712	protein_coding	canopy FGF signaling regulator 3 [Source:HGNC Symbol;Acc:HGNC:11968]	-	1232	757	1054	954	715	609	900	569	24.9902089969402	23.4714431323552	27.0757306955298	29.5362379006947	19.6386662131804	17.6649928606769	22.6228530003511	19.2317034288343
ENSG00000254561	2.18285636121767	6.68761462854054	2.77089794711785	6.67782013948816	0	0	0	0	4.57979726909105	0	4.57919406275464	0.00962267454420709	1	AP003393.1	11	119608423	119659284	+	4476	antisense	uncharacterized LOC105369520 [Source:NCBI gene;Acc:105369520]	-	3	6	3	6	0	0	0	0	0.0232752373060879	0.0711555608646239	0.0294764048045916	0.0710512520809649	0	0	0	0
ENSG00000143393	1760.83746471559	2327.28989073211	1877.74517549687	1611.58059366314	1438.05363214755	1412.66270742983	1542.86888169014	1285.92487781958	1894.36328115193	1419.87752477177	0.415427956037553	0.00968735196754279	0.143737532131957	PI4KB	1	151291797	151327715	-	5456	protein_coding	phosphatidylinositol 4-kinase beta [Source:HGNC Symbol;Acc:HGNC:8984]	-	2420	2088	2033	1448	1451	1353	1699	1057	15.4029513978836	20.3143909585153	16.387260301294	14.0671061048158	12.5055488803386	12.3146867439679	13.4007048403155	11.2101099634474
ENSG00000125812	798.925428205667	752.356645710811	757.378772212213	922.652149272614	660.057697457111	527.268785847793	622.959418975536	637.48782968539	807.828248850326	611.943432991458	0.400349951156998	0.00974482473835334	0.144302837104622	GZF1	20	23362182	23373063	+	5463	protein_coding	GDNF inducible zinc finger protein 1 [Source:HGNC Symbol;Acc:HGNC:15808]	ZBTB	1098	675	820	829	666	505	686	524	6.9796569940747	6.55873744707695	6.60124706097923	8.04329306780879	5.73261447498393	4.59050126665725	5.40382827809472	5.55020895179044
ENSG00000173253	8.00380665779812	17.8336390094414	3.69453059615714	7.79079016273618	2.97323287142843	1.04409660563919	0	0	9.33069160653322	1.00433236926691	3.18758762989485	0.00981176596506699	1	DMRT2	9	1049858	1057552	+	3560	protein_coding	doublesex and mab-3 related transcription factor 2 [Source:HGNC Symbol;Acc:HGNC:2935]	DM	11	16	4	7	3	1	0	0	0.107301459176268	0.238571004067458	0.0494143774926412	0.10422180853	0.0396260665007051	0.0139492203914499	0	0
ENSG00000139620	713.066411331106	762.388067653621	713.968037707367	780.191986296866	549.05700359045	526.224689242154	621.143210756949	607.073333994293	742.40362574724	575.874559395961	0.365901210861239	0.00986918083790293	0.145709798753459	KANSL2	12	48653401	48682238	-	3386	protein_coding	KAT8 regulatory NSL complex subunit 2 [Source:HGNC Symbol;Acc:HGNC:26024]	-	980	684	773	701	554	504	684	499	10.0508331303808	10.7230127315495	10.0400499951602	10.9734105347703	7.6936516435667	7.39168611788393	8.69316198931388	8.52752181203697
ENSG00000103264	1570.20134250258	1680.82047663986	1354.04546349159	1455.76479040842	1130.81956876661	1243.51905731628	1180.53534208192	1205.63060919508	1515.20801826061	1190.12614433997	0.348419161461829	0.00988692840096411	0.14582729939521	FBXO31	16	87326987	87392142	-	6897	protein_coding	F-box protein 31 [Source:HGNC Symbol;Acc:HGNC:16510]	-	2158	1508	1466	1308	1141	1191	1300	991	10.8656110574096	11.6061663034296	9.34796504128587	10.0521296419514	7.77920337746865	8.57534239392949	8.11132402777074	8.31424227485191
ENSG00000169100	5889.34646256527	7589.32800095542	7128.5967852852	6954.94967527692	4216.04421168551	5033.58973578655	6025.27076516426	5453.92736732749	6890.5552310207	5182.20801999095	0.410937403029091	0.00995149057514514	0.1460581091372	SLC25A6	X	1386152	1392724	-	2164	protein_coding	solute carrier family 25 member 6 [Source:HGNC Symbol;Acc:HGNC:10992]	-	8094	6809	7718	6249	4254	4821	6635	4483	129.887956546751	167.022027536834	156.852286175833	153.0607479637	92.4378714329386	110.631756823272	131.944804874383	119.872822020624
ENSG00000033327	3942.96620714619	4607.76647906443	4776.10442818214	3340.02303976733	2776.00842429034	3059.20305452284	3726.85926454169	2433.15965528775	4166.71503854002	2998.80759966066	0.474312155825638	0.0099515997029105	0.1460581091372	GAB2	11	78215297	78418348	-	6771	protein_coding	GRB2 associated binding protein 2 [Source:HGNC Symbol;Acc:HGNC:14458]	-	5419	4134	5171	3001	2801	2930	4104	2000	27.7926064620945	32.4089777147111	33.5865239924469	23.4922029820192	19.4522571592463	21.4889274935955	26.0833376125979	17.0917459527279
ENSG00000150593	614.83787507631	533.894567845153	450.732732731171	829.16266731978	454.90462932855	320.537657931233	360.517331389632	475.682712608755	607.156960743103	402.910582814542	0.591766452363759	0.00999928128876478	0.146282013243874	PDCD4	10	110871795	110900006	+	4547	protein_coding	programmed cell death 4 [Source:HGNC Symbol;Acc:HGNC:8763]	-	845	479	488	745	459	307	397	391	6.45349080300797	5.59188502001309	4.71995874919813	8.68444125116293	4.74676179934111	3.35284406206804	3.75728533138592	4.97577862675994
ENSG00000215478	10.1866630190158	28.9796633903423	24.0144488750214	7.79079016273618	1.98215524761895	3.13228981691758	9.08104109293784	2.43315965528775	17.7428913617789	4.15716145319053	2.06508145577695	0.0100026880107161	1	CES5AP1	22	23359603	23387731	-	1560	transcribed_unprocessed_pseudogene	carboxylesterase 5A pseudogene 1 [Source:HGNC Symbol;Acc:HGNC:38516]	-	14	26	26	7	2	3	10	2	0.311649459518951	0.884700806750157	0.73297993280751	0.237839511773589	0.0602858105737222	0.0954985088337721	0.275857010944452	0.0741847511832824
ENSG00000167747	313.603697228272	388.996250893441	288.173386500257	450.752859415451	180.376127533325	179.584616169941	211.588257465452	338.209192084997	360.381548509355	227.439548313429	0.665173978348037	0.0100155269646336	0.146282013243874	C19orf48	19	50797704	50804929	-	3256	protein_coding	chromosome 19 open reading frame 48 [Source:HGNC Symbol;Acc:HGNC:29667]	-	431	349	312	405	182	172	233	278	4.59680218063711	5.6896913063109	4.21418438026922	6.5929713732254	2.62843171653735	2.62327599204317	3.07949958040815	4.94048570226749
ENSG00000169826	757.451157342532	780.221706663063	852.51293506326	929.329969412102	575.816099433306	660.91315136961	620.235106647655	687.367602618789	829.878942120239	636.08299001734	0.38368008953058	0.0100159531119522	0.146282013243874	CSGALNACT2	10	43138486	43185308	+	3730	protein_coding	chondroitin sulfate N-acetylgalactosaminyltransferase 2 [Source:HGNC Symbol;Acc:HGNC:24292]	-	1041	700	923	835	581	633	683	565	9.691808814255	9.96177852104735	10.8826886538552	11.8655590975211	7.3244835484717	8.42742336936312	7.87989619359503	8.76493829664144
ENSG00000260949	33.4704642053376	57.9593267806847	40.6398365577285	77.9079016273618	38.6520273285696	15.6614490845879	22.7026027323446	9.732638621151	52.4943822927782	21.6871794416633	1.26002162707429	0.0100795580855934	0.146922873582275	AP006545.1	8	38062881	38063791	+	911	sense_overlapping	novel transcript, overlapping to EIF4EBP1	-	46	52	44	70	39	15	25	8	1.75348637408499	3.02993031510482	2.12411308738949	4.07277319831832	2.01305637503033	0.817660119542725	1.18094658911456	0.50813704432896
ENSG00000118960	328.156072969723	399.027672836252	430.412814452307	500.836510461612	201.188757633324	182.716905986859	327.825583455056	343.075511395573	414.608267679973	263.701689617703	0.652463294833521	0.0100951962980836	0.147006978741497	HS1BP3	2	20560448	20651089	-	9059	protein_coding	HCLS1 binding protein 3 [Source:HGNC Symbol;Acc:HGNC:24979]	-	451	358	466	450	203	175	361	282	1.72885759811989	2.09773411292564	2.2622937323433	2.63295124446185	1.05372063652094	0.959307241844934	1.71488723130012	1.80126701294567
ENSG00000163884	138.975188330858	123.720870628	146.857591197246	219.255094579861	83.250520399996	63.6898929439908	89.9023068200847	132.607201213182	157.202186183991	92.3624803443135	0.769319134247906	0.0101440177849328	0.147573664982562	KLF15	3	126342635	126357442	-	2848	protein_coding	Kruppel like factor 15 [Source:HGNC Symbol;Acc:HGNC:14536]	zf-C2H2	191	111	159	197	84	61	99	109	2.32892939803036	2.06885792589749	2.45527688166561	3.66637433578749	1.38691232752468	1.06362805484805	1.49590438097827	2.21460236854026
ENSG00000162711	9.45904423194324	22.2920487618018	22.1671835769428	24.4853405114566	0.991077623809476	8.35277284511355	8.17293698364406	3.64973948293162	19.6009042705361	5.29163173387468	1.87190553763466	0.0101989226772438	1	NLRP3	1	247416156	247449108	+	4757	protein_coding	NLR family pyrin domain containing 3 [Source:HGNC Symbol;Acc:HGNC:16400]	-	13	20	24	22	1	8	9	3	0.0949015141452346	0.223174473008238	0.221881669800886	0.245132047330838	0.00988499731921449	0.0835135162389093	0.0814175411742717	0.036491973464133
ENSG00000005339	3454.7340010205	3272.4727582325	3237.33243488269	2927.11116114231	2683.83820527606	2283.43927653292	2814.21463470144	2237.29030303709	3222.9125888195	2504.69560488688	0.363605718502571	0.0102469926812996	0.148926292656897	CREBBP	16	3725054	3880726	-	15492	protein_coding	CREB binding protein [Source:HGNC Symbol;Acc:HGNC:2348]	-	4748	2936	3505	2630	2708	2187	3099	1839	10.6430514768993	10.0599595996067	9.95001806541566	8.99826591516986	8.21960370037691	7.01037465699193	8.60840542209073	6.86884138860857
ENSG00000196498	3390.70354775811	4463.98276455081	5893.69993351968	3471.35350251059	1858.27054464277	2395.15761333631	4178.1870068607	2366.24776476734	4304.9349370848	2699.46573240178	0.673141797656575	0.0102944309093467	0.149359541682076	NCOR2	12	124324415	124567589	-	13975	protein_coding	nuclear receptor corepressor 2 [Source:HGNC Symbol;Acc:HGNC:7673]	MYB	4660	4005	6381	3119	1875	2294	4601	1945	11.5796928746178	15.2124224588238	20.0807654436267	11.8297106267932	6.30898017631977	8.15157504240644	14.168016082107	8.0533585703154
ENSG00000271303	124.422812589407	128.17928038036	179.184733913621	77.9079016273618	63.4289679238065	40.7197676199286	110.788701333842	29.197915863453	127.423682127688	61.0338381852574	1.05605607800287	0.0102968550250045	0.149359541682076	SRXN1	20	646615	653370	-	2698	protein_coding	sulfiredoxin 1 [Source:HGNC Symbol;Acc:HGNC:16132]	-	171	115	194	70	64	39	122	24	2.20098511652217	2.2625780454322	3.16230037727184	1.37520251433209	1.11544390802084	0.717831637935099	1.94592684666227	0.514728888862508
ENSG00000061936	957.546323787485	895.025757786342	1028.00313838072	1035.06212162066	725.468820628536	560.679877228247	848.169238080395	761.578972105066	978.909335393804	723.974227010561	0.434989530080952	0.0103363210542356	0.149640597419774	SFSWAP	12	131711081	131799737	+	10157	protein_coding	splicing factor SWAP [Source:HGNC Symbol;Acc:HGNC:10790]	-	1316	803	1113	930	732	537	934	626	4.49938729387211	4.19660183806464	4.81917888282815	4.85319854964377	3.38887332924805	2.62548031965566	3.95721865931381	3.56630208799578
ENSG00000124762	700.696891950872	818.118189558126	914.396322548892	1437.95727003645	289.394666152367	390.492130509058	535.781424483333	935.54988745814	967.792168523585	537.804527150724	0.848166234867684	0.010371640597016	0.15000614560558	CDKN1A	6	36676460	36687339	+	3050	protein_coding	cyclin dependent kinase inhibitor 1A [Source:HGNC Symbol;Acc:HGNC:1784]	-	963	734	990	1292	292	374	590	769	10.9645140526026	12.7744995177957	14.2750845930381	22.4529411133444	4.50186761189212	6.08936065507934	8.32455058600896	14.589343427789
ENSG00000198856	1194.75004837314	1569.36023283085	1268.14762713094	2200.34173596135	1019.81887489995	933.422365441439	760.991243588191	1358.91966747821	1558.14991107407	1018.28803785195	0.613748572714857	0.0104569362235081	0.150755808058803	OSTC	4	108650584	108667820	+	1617	protein_coding	oligosaccharyltransferase complex non-catalytic subunit [Source:HGNC Symbol;Acc:HGNC:24448]	-	1642	1408	1373	1977	1029	894	838	1117	35.2635534741136	46.2211033730694	37.3425398049986	64.8048056410602	29.9236841575021	27.4553783467186	22.3019389775796	39.9716798490703
ENSG00000279968	8.73142544487068	15.6044341332613	6.46542854327499	4.4518800929921	0.991077623809476	1.04409660563919	0.908104109293784	2.43315965528775	8.81329205359976	1.34410949850755	2.74632917812665	0.010462043673666	1	GVQW2	6	138725211	138773652	-	2993	protein_coding	GVQW motif containing 2 [Source:HGNC Symbol;Acc:HGNC:51715]	-	12	14	7	4	1	1	1	2	0.139231489718743	0.248295582248624	0.102857190704696	0.0708375998027394	0.0157109696784174	0.0165917890389447	0.0143781135006129	0.038666291963221
ENSG00000228903	192.091359787155	229.608102246558	166.253876827071	159.154713324468	136.768712085708	124.247496071064	137.123720503361	94.8932265562222	186.777013046313	123.258288804089	0.595993043758418	0.0104718102186098	0.150755808058803	RASA4CP	7	44026951	44041892	-	4056	transcribed_unprocessed_pseudogene	RAS p21 protein activator 4C, pseudogene [Source:HGNC Symbol;Acc:HGNC:44185]	-	264	206	180	143	138	119	151	78	2.26031476134624	2.69598174838066	1.95172171457621	1.8687390210782	1.59989266522571	1.45696442964345	1.60209264048509	1.11277126774924
ENSG00000165502	785.828290038361	868.27529927218	811.873098505531	895.940868714661	651.137998842826	577.385422918474	731.023807981496	630.188350719527	840.479389132683	647.433895115581	0.375215624251317	0.0105885770622304	0.151963422443204	RPL36AL	14	49618519	49620685	-	746	protein_coding	ribosomal protein L36a like [Source:HGNC Symbol;Acc:HGNC:10346]	-	1080	779	879	805	657	553	805	518	50.2745125811498	55.430181913542	51.819519646472	57.1962579251767	41.4129577568495	36.8117308314202	46.4371627807027	40.1790976784094
ENSG00000094975	1806.67744830116	1667.44524738277	1910.07231821324	2062.33345307859	1561.93833512373	1445.02970220464	1354.89133106633	1498.82634765725	1861.63211674394	1465.17142901299	0.345577434927451	0.0106647968420584	0.152843027280094	SUCO	1	172532349	172611833	+	7894	protein_coding	SUN domain containing ossification factor [Source:HGNC Symbol;Acc:HGNC:1240]	-	2483	1496	2068	1853	1576	1384	1492	1232	10.9230152055582	10.0596331915245	11.5211743175521	12.4419617049781	9.38790742615471	8.70640573061681	8.1335534597597	9.03072947771562
ENSG00000167106	593.009311464134	511.602519083351	572.652242404356	654.426373669839	447.967085961883	342.463686649656	419.544098493728	496.364569678701	582.92261165542	426.584860195992	0.451307398134046	0.0107640801779734	0.153843918547171	FAM102A	9	127940579	127980513	-	6100	protein_coding	family with sequence similarity 102 member A [Source:HGNC Symbol;Acc:HGNC:31419]	-	815	459	620	588	452	328	462	408	4.6397086982716	3.99420659309825	4.46997598367859	5.10926059390346	3.48432219276582	2.67020092896527	3.2592731955391	3.8702549535357
ENSG00000157514	7730.94961264592	6785.69964309247	4269.95373650861	4060.1146448088	4476.6976267474	4200.40064448648	3460.78476051861	2835.84757823787	5711.67940926395	3743.43265249759	0.609580893654291	0.0107712430049473	0.153843918547171	TSC22D3	X	107713221	107777342	-	4766	protein_coding	TSC22 domain family member 3 [Source:HGNC Symbol;Acc:HGNC:3051]	TSC22	10625	6088	4623	3648	4517	4023	3811	2331	77.4172680224	67.8060240641413	42.659247537169	40.5705929129573	44.5662158963434	41.9175536172677	34.4107022070188	28.300719871259
ENSG00000204498	398.735095315761	464.789216683567	486.754406043703	400.669208369289	272.546346547606	210.907514339117	405.922536854322	290.762578806886	437.73698160308	295.034744136983	0.56768165159351	0.0108602496667373	0.154227968813522	NFKBIL1	6	31546870	31558829	+	1779	protein_coding	NFKB inhibitor like 1 [Source:HGNC Symbol;Acc:HGNC:7800]	-	548	417	527	360	275	202	447	239	10.6971368326331	12.4425037576666	13.02800757469	10.7259832821045	7.26886248907443	5.63865282062924	10.8128505268007	7.77376127913856
ENSG00000104691	186.270409490575	157.158943770703	119.148611726068	203.673514254389	129.831168719041	72.0426657891044	110.788701333842	97.32638621151	166.562869810433	102.497230513374	0.698655928236728	0.0108907963559971	0.154514469824084	UBXN8	8	30732247	30767006	+	3217	protein_coding	UBX domain protein 8 [Source:HGNC Symbol;Acc:HGNC:30307]	-	256	141	129	183	131	69	122	80	2.76345148882029	2.3265678660573	1.76352647806345	3.01516158893042	1.91482876108888	1.06511858780098	1.631989627695	1.43895818272826
ENSG00000161277	358.71606202677	454.757794740757	508.921589620646	316.083486602439	236.867552090465	272.50921407183	360.517331389632	195.869352250664	409.619733247653	266.440862450648	0.618369932388044	0.0109344220128525	0.154691438485721	THAP8	19	36034985	36054762	-	1825	protein_coding	THAP domain containing 8 [Source:HGNC Symbol;Acc:HGNC:23191]	THAP	493	408	551	284	239	261	397	161	9.38095367228317	11.8671099995857	13.277981686913	8.24833012103098	6.15807167515249	7.10194938022989	9.36130213797906	5.10472386498444
ENSG00000163393	1167.82815325145	1314.11627450822	991.981465068192	939.346699621334	834.487359247579	944.90742810347	772.796597009011	680.068123652926	1103.3181481123	808.064877003246	0.449003621099527	0.0111226171651189	0.156745050071924	SLC22A15	1	115976498	116070054	+	5292	protein_coding	solute carrier family 22 member 15 [Source:HGNC Symbol;Acc:HGNC:20301]	-	1605	1179	1074	844	842	905	851	559	10.5321768267945	11.8261026208439	8.92540190289418	8.45343415348175	7.48172882698371	8.49236550589062	6.92019526548406	6.11225155157498
ENSG00000132002	2054.06783590583	2075.38973972375	2395.9030916079	2438.51732093643	1681.85872760468	1509.76369175427	1944.25089799799	1796.88840543	2240.96949704348	1733.19043069674	0.37045404226906	0.0111532357572826	0.156745050071924	DNAJB1	19	14514770	14529770	-	3672	protein_coding	DnaJ heat shock protein family (Hsp40) member B1 [Source:HGNC Symbol;Acc:HGNC:5270]	-	2823	1862	2594	2191	1697	1446	2141	1477	26.69753388162	26.9168774864182	31.0678095703053	31.6264370394357	21.731458612204	19.555348246811	25.0912685804475	23.2748595991864
ENSG00000090013	274.312282726354	318.776297293766	252.151713187725	288.259236021239	111.991771490471	198.378355071447	182.528925968051	242.099385701131	283.374882307271	183.749609557775	0.626713984422024	0.0113475241423872	0.158876002959719	BLVRB	19	40447765	40465840	-	1689	protein_coding	biliverdin reductase B [Source:HGNC Symbol;Acc:HGNC:1063]	-	377	286	273	259	113	190	201	199	7.75130170567054	8.98843448421119	7.1084732382398	8.12794352846154	3.14599842745286	5.5862952473515	5.1212388603755	6.81761816380645
ENSG00000230521	4.36571272243534	7.80221706663063	6.46542854327499	2.22594004649605	0	0	0	1.21657982764387	5.21482459470925	0.304144956910969	4.05482085619652	0.0114240145975502	1	AL645929.1	6	29887294	29888268	-	975	unprocessed_pseudogene	HLA complex group 4 pseudogene 7	-	6	7	7	2	0	0	0	1	0.213702486527281	0.381101885984683	0.315745201824774	0.108726633953641	0	0	0	0.0593478009466259
ENSG00000102158	560.266466045869	582.937075121117	590.201262736103	1332.22511782789	245.78725070475	295.479339395892	301.490564285536	760.362392277422	766.407480432744	400.7798866659	0.936190303067089	0.0115634738314233	0.16124561711067	MAGT1	X	77826364	77895593	-	4862	protein_coding	magnesium transporter 1 [Source:HGNC Symbol;Acc:HGNC:28880]	-	770	523	639	1197	248	283	332	625	5.49969634445208	5.70997764619908	5.78001863921019	13.0493764213744	2.39853706239836	2.8904896256639	2.9385409935901	7.43831061329703
ENSG00000204568	977.919649825516	1004.25679671917	928.250812284481	915.974329133125	721.504510133299	714.162078257209	836.363884659576	745.763434345695	956.600396990573	754.448476848944	0.342168646124514	0.0115891695111255	0.16134940019368	MRPS18B	6	30617709	30626395	+	1888	protein_coding	mitochondrial ribosomal protein S18B [Source:HGNC Symbol;Acc:HGNC:14516]	-	1344	901	1005	823	728	684	921	613	24.7206689923507	25.3320580576872	23.4103230658331	23.1051295683925	18.1317238750966	17.9909478930064	20.9926016443088	18.7874454082493
ENSG00000164675	16.7352321026688	37.8964828950631	12.93085708655	25.5983105347046	10.9018538619042	4.17638642255678	4.54052054646892	10.9492184487949	23.2902206547466	7.6419948199312	1.61032047225148	0.011642644996904	1	IQUB	7	123452400	123535077	-	5893	protein_coding	IQ motif and ubiquitin domain containing [Source:HGNC Symbol;Acc:HGNC:21995]	-	23	34	14	23	11	4	5	9	0.135535897402972	0.30625990934504	0.104480424835959	0.206872116613812	0.0877740123404949	0.033707262578355	0.036512551932237	0.088372128509527
ENSG00000198146	1683.7098732859	1528.11994262151	1502.75031998692	1673.90691496503	1388.49975095708	1217.4166421753	1057.94128732726	1301.74041557895	1597.12176271484	1241.39952400965	0.36393967255016	0.0116785440061353	0.162370978941803	ZNF770	15	34978341	34988287	-	5439	protein_coding	zinc finger protein 770 [Source:HGNC Symbol;Acc:HGNC:26061]	zf-C2H2	2314	1371	1627	1504	1401	1166	1165	1070	14.7743109940101	13.3803067408104	13.1556354183985	14.6568060332431	12.1123603748395	10.6458275190463	9.21754976448698	11.3834516156587
ENSG00000112039	344.163686285319	461.445409369297	311.264202726239	401.782178392537	315.162684371413	250.583185353407	221.577402667683	274.947041047516	379.663869193348	265.567578360005	0.514567131344259	0.0116843451316113	0.162370978941803	FANCE	6	35452356	35467103	+	2692	protein_coding	FA complementation group E [Source:HGNC Symbol;Acc:HGNC:3586]	-	473	414	337	361	318	240	244	226	6.10167435761632	8.16343537877931	5.50551792027038	7.10792291713088	5.55471487916273	4.42727113761321	3.90052795861427	4.85783355816828
ENSG00000166169	336.159879627521	477.049843502558	433.183712399425	358.376347485864	268.582036052368	279.817890311304	327.825583455056	278.596780530447	401.192445753842	288.705572587294	0.472632445004897	0.0117902539076392	0.163233654704556	POLL	10	101578882	101588270	-	5420	protein_coding	DNA polymerase lambda [Source:HGNC Symbol;Acc:HGNC:9184]	-	462	428	469	322	271	268	361	229	2.96009486642723	4.19171895153949	3.80554526000062	3.14896003041932	2.35114661237517	2.45547457399898	2.86626631519331	2.44481185541659
ENSG00000185950	2798.42185508105	3535.51893362176	5345.98577263938	3078.47508430404	1555.99186938088	1572.40948809263	3791.33465630155	1852.85107750162	3689.60041141156	2193.14677281917	0.750239761761664	0.011822914516257	0.16353385102013	IRS2	13	109752698	109786568	-	8138	protein_coding	insulin receptor substrate 2 [Source:HGNC Symbol;Acc:HGNC:6126]	-	3846	3172	5788	2766	1570	1506	4175	1523	16.411736485302	20.6901274933264	31.2790945029973	18.0154474550182	9.07176254959207	9.18982455614446	22.0773741985895	10.8290775768823
ENSG00000156509	20.3733260380316	11.1460243809009	1.84726529807857	7.79079016273618	0.991077623809476	0	0.908104109293784	3.64973948293162	10.2893514699368	1.38723030400872	2.95244238511204	0.0118427317501284	1	FBXO43	8	100133360	100145800	-	3950	protein_coding	F-box protein 43 [Source:HGNC Symbol;Acc:HGNC:28521]	-	28	10	2	7	1	0	1	3	0.246163623721298	0.13438493267091	0.0222677447941522	0.093931554016911	0.0119045398094945	0	0.0108946060018568	0.0439474222199698
ENSG00000040531	284.49894574537	278.650609522522	272.471631466589	417.36375871801	211.099533871418	232.83354305754	210.680153356158	220.200948803541	313.246236363123	218.703544772164	0.516903746669669	0.0119074105695675	0.164397307928496	CTNS	17	3636468	3661542	+	3398	protein_coding	cystinosin, lysosomal cystine transporter [Source:HGNC Symbol;Acc:HGNC:2518]	-	391	250	295	375	213	223	232	181	3.99591575565836	3.90538908218139	3.81805321091611	5.84949610643023	2.94758227449035	3.25897795302066	2.93814506771677	3.08222577164679
ENSG00000180787	18.9180884638865	15.6044341332613	20.3199182788643	33.3891006974408	6.93754336666633	1.04409660563919	5.44862465576271	13.3823781040826	22.0578853933632	6.70316068303771	1.73554813659976	0.0119140376575426	1	ZFP3	17	5078248	5096374	+	5206	protein_coding	ZFP3 zinc finger protein [Source:HGNC Symbol;Acc:HGNC:12861]	zf-C2H2	26	14	22	30	7	1	6	11	0.173433155124426	0.142748497439518	0.185849694834021	0.305441225810986	0.0632271467023671	0.00953884452431069	0.0495970346223601	0.122263765876405
ENSG00000273142	59.6647405399497	46.8133023997838	77.5851425192999	89.0376018598421	34.6877168333317	29.2347049578974	40.8646849182203	45.0134536228234	68.2751968297189	37.4501400830682	0.867208717238545	0.0119740929211425	0.164770138059057	AC073335.2	7	66902857	66906297	+	3441	lincRNA	novel transcript	-	82	42	84	80	35	28	45	37	0.827545955529212	0.647906432144841	1.07358874203716	1.23229837959662	0.478291958344265	0.404085524155688	0.562777162693999	0.622194687343659
ENSG00000283355	13.8247569543786	14.4898316951712	5.54179589423571	5.56485011624013	0.991077623809476	0	3.63241643717514	1.21657982764387	9.8553086650064	1.46001847215712	2.72093690331727	0.0120183871710813	1	AC074194.2	4	184014035	184016382	+	2348	TEC	TEC	-	19	13	6	5	1	0	4	1	0.28100784802086	0.293895497983442	0.112381931776279	0.112871026517035	0.0200268024904188	0	0.0733112328915408	0.0246439974118229
ENSG00000135164	1376.65474514128	1323.03309401294	1359.58725938583	1686.14958522076	1240.82918500946	1047.22889545611	1045.22782979715	1101.00474401771	1436.3561709402	1108.57266357011	0.373405751037914	0.0121214622344314	0.165968219583018	DMTF1	7	87152361	87196337	+	9417	protein_coding	cyclin D binding myb like transcription factor 1 [Source:HGNC Symbol;Acc:HGNC:14603]	MYB	1892	1187	1472	1515	1252	1003	1151	905	6.97704465146145	6.69091976815825	6.87445977121794	8.52728199951	6.2517480273839	5.28917938487227	5.25982600160794	5.56090218331518
ENSG00000246477	8.73142544487068	35.6672780188829	22.1671835769428	24.4853405114566	9.91077623809476	2.08819321127839	9.98914520223163	4.8663193105755	22.7628068880382	6.71360849054507	1.73754275037144	0.0121329257354818	1	AF131216.1	8	11315859	11325429	-	5856	antisense	novel transcript, antisense to MTMR9	-	12	32	24	22	10	2	11	4	0.0711611763538589	0.29006583827874	0.180240967083814	0.199127928475546	0.0802987231002448	0.0169601176890579	0.0808351486988865	0.0395246625156832
ENSG00000172594	146.978994988656	144.898316951712	170.872040072268	179.188173742932	125.866858223803	72.0426657891044	118.053534208192	99.7595458667977	160.484381438892	103.930651021974	0.623934110956453	0.0121497841772426	0.166203245994842	SMPDL3A	6	122789049	122809720	+	2349	protein_coding	sphingomyelin phosphodiesterase acid like 3A [Source:HGNC Symbol;Acc:HGNC:17389]	-	202	130	185	161	127	69	130	82	2.98628527895189	2.93770382828916	3.46363442067406	3.6328998222377	2.54232115599528	1.45870008384663	2.38160075860089	2.0199475034835
ENSG00000143811	380.544625638947	377.85022651254	326.042325110867	395.104358253049	284.43927803332	232.83354305754	292.409523192599	287.112839323954	369.885383878851	274.198795901853	0.431322756034225	0.012161616151516	0.166212473219389	PYCR2	1	225919877	225924340	-	3602	protein_coding	pyrroline-5-carboxylate reductase 2 [Source:HGNC Symbol;Acc:HGNC:30262]	-	523	339	353	355	287	223	322	236	5.04220990386932	4.99578412251477	4.30997084310468	5.22390424447583	3.74669115908758	3.07440507616996	3.84698761070564	3.79120738418063
ENSG00000273369	20.3733260380316	13.3752292570811	10.1599591394321	8.90376018598421	4.95538811904738	3.13228981691758	3.63241643717514	0	13.2030686551323	2.93002359328502	2.14716441325017	0.0121720290971703	1	AC096586.2	4	44693946	44694386	-	441	antisense	novel transcript, antisense to GUF1	-	28	12	11	8	5	3	4	0	2.20486692448782	1.44440948040842	1.09697677018811	0.961528055372332	0.533139821400265	0.337817854377969	0.39032828759487	0
ENSG00000131323	1716.45271870416	1901.51175938169	1664.38603356879	1628.27514401186	1327.05293828089	1469.04392413435	1428.44776391912	1271.32591988785	1727.65641391663	1373.96763655555	0.330090785633004	0.0121871528970066	0.166408814579934	TRAF3	14	102777476	102911500	+	8263	protein_coding	TNF receptor associated factor 3 [Source:HGNC Symbol;Acc:HGNC:12033]	-	2359	1706	1802	1463	1339	1407	1573	1045	9.91409620345534	10.9594547475428	9.59092222378652	9.38462960409789	7.61995719223127	8.45583069141244	8.19218204061928	7.31792214564849
ENSG00000243335	3427.08448711174	3657.01059937358	2224.1074188866	2598.78500428414	2494.54237912845	1871.02111730544	1969.67781305822	2165.5120932061	2976.74687741402	2125.18835067455	0.486198460555442	0.0122196937148838	0.16654782915885	KCTD7	7	66628767	66649067	+	7565	protein_coding	potassium channel tetramerization domain containing 7 [Source:HGNC Symbol;Acc:HGNC:21957]	-	4710	3281	2408	2335	2517	1792	2169	1780	21.6209571217208	23.0221018925097	13.9988024708565	16.3601964986588	15.6453034325137	11.7632955018721	12.3384113220368	13.6150837465789
ENSG00000173157	18.9180884638865	6.68761462854054	12.0072244375107	15.5815803254724	2.97323287142843	5.22048302819597	1.81620821858757	3.64973948293162	13.2986269638525	3.4149159002859	1.98220148553829	0.012240797140548	1	ADAMTS20	12	43353866	43551921	-	7242	protein_coding	ADAM metallopeptidase with thrombospondin type 1 motif 20 [Source:HGNC Symbol;Acc:HGNC:17178]	-	26	6	13	14	3	5	2	3	0.124674538190798	0.0439784990927999	0.0789456431358545	0.102466069695332	0.019479259423158	0.0342855734559248	0.0118844776877477	0.0239702178636952
ENSG00000156313	154.982801646455	167.190365713513	147.781223846286	194.769754068405	117.938237233328	109.630143592115	98.0752438037287	128.957461730251	166.181036318665	113.650271589856	0.548486659448924	0.0122596068333357	0.166786632873244	RPGR	X	38269163	38327564	-	8378	protein_coding	retinitis pigmentosa GTPase regulator [Source:HGNC Symbol;Acc:HGNC:10295]	-	213	150	160	175	119	105	108	106	0.882881035441097	0.950382819378302	0.83989106647793	1.10715456662329	0.667907488356756	0.622370324937211	0.554743246645037	0.732107332040319
ENSG00000107290	2113.0049576587	1872.53209599135	1904.53052231901	2134.67650458971	1806.73450820467	1537.95430010653	1426.63155570054	1525.59110386542	2006.18602013969	1574.22786696929	0.34991364687831	0.0123345774580305	0.167348087788962	SETX	9	132261356	132354985	-	12140	protein_coding	senataxin [Source:HGNC Symbol;Acc:HGNC:445]	-	2904	1680	2062	1918	1823	1473	1571	1254	8.30693602901349	7.34578594072618	7.46987457058857	8.37414505045328	7.06118661344305	6.02537379129457	5.56885772769542	5.97706662499112
ENSG00000112511	1550.55563525162	1753.26963511571	2297.0743981607	1522.5429918033	1021.80103014757	1369.85474659862	1468.40434472805	1265.24302074963	1780.86066508283	1281.32578555597	0.474874235513237	0.0123552077757559	0.167359025754407	PHF1	6	33410399	33416453	+	3596	protein_coding	PHD finger protein 1 [Source:HGNC Symbol;Acc:HGNC:8919]	-	2131	1573	2487	1368	1031	1312	1617	1040	20.5791156293982	23.2197058234371	30.4158135632749	20.1640133992444	13.4818251243537	18.1181598072171	19.3508016475973	16.7348915906225
ENSG00000167992	73.4894974943282	83.5951828567567	144.086693250128	102.393242138818	47.5717259428549	36.5433811973718	76.2807451806779	62.0455712098376	100.891153935008	55.6103558826855	0.857200340011845	0.012357852475656	0.167359025754407	VWCE	11	61258286	61295424	-	4874	protein_coding	von Willebrand factor C and EGF domains [Source:HGNC Symbol;Acc:HGNC:26487]	-	101	75	156	92	48	35	84	51	0.71961265082663	0.816814450220703	1.40761021154663	1.00049026114501	0.463090018030398	0.356600915218435	0.741655779937648	0.605471768992814
ENSG00000009830	904.430152331188	980.850145519279	931.945342880638	1018.36757127194	638.253989733303	799.777999919622	825.46663534805	688.584182446433	958.898303000762	738.020701861852	0.376786168203468	0.01239051959798	0.167649019483295	POMT2	14	77274956	77320884	-	10008	protein_coding	protein O-mannosyltransferase 2 [Source:HGNC Symbol;Acc:HGNC:19743]	-	1243	880	1009	915	644	766	909	566	4.31307264162961	4.66748627062433	4.43391338251066	4.84601060730873	3.02585615181776	3.8008559191315	3.90863584931725	3.27249040291722
ENSG00000226310	49.4780775209339	21.1774463237117	33.2507753654142	25.5983105347046	7.92862099047581	14.6173524789487	17.2539780765819	14.5989579317265	32.3761524361911	13.5997273694332	1.26155645740091	0.012440114910492	1	AL022157.1	X	57121662	57127243	+	665	antisense	novel transcript	-	68	19	36	23	8	14	19	12	3.55099620470143	1.51662995442884	2.38080699979582	1.83322914767699	0.565689410496281	1.04545735986445	1.22953410592384	1.0441643174068
ENSG00000179859	120.057099866972	114.804051123279	134.850366759736	104.619182185314	79.2862099047581	43.8520574368461	74.4645369620903	92.4600669009345	118.582674983825	72.5157178011573	0.713040836943775	0.0125531354018884	0.168942018924681	RNF227	17	7913324	7916276	-	2953	protein_coding	ring finger protein 227 [Source:HGNC Symbol;Acc:HGNC:27571]	-	165	103	146	94	80	42	82	76	1.94036502540221	1.85149034396071	2.1743664786298	1.68723264508147	1.2739026684051	0.706294423613133	1.19497557873397	1.48922182531154
ENSG00000107295	1683.7098732859	1537.03676212623	1684.70595184766	1529.22081194279	1214.07008916661	1039.92021921664	1495.64746800686	1153.31767660639	1608.66834980064	1225.73886324913	0.391981957098567	0.0125654666690305	0.168942018924681	SH3GL2	9	17579082	17797129	+	2682	protein_coding	SH3 domain containing GRB2 like 2, endophilin A1 [Source:HGNC Symbol;Acc:HGNC:10831]	-	2314	1379	1824	1374	1225	996	1647	948	29.9617738614544	27.2931188480641	29.9095167212729	27.1542944026836	21.4776629392959	18.4416807215463	26.4267313706114	20.4530844201962
ENSG00000284846	10.9142818060884	6.68761462854054	15.7017550336678	7.79079016273618	0	0	4.54052054646892	0	10.2736104077582	1.13513013661723	3.0982861858968	0.012575897884481	1	AL355981.1	1	86821558	86834169	-	1638	lincRNA	novel transcript	-	15	6	17	7	0	0	5	0	0.318009652570358	0.194439737747287	0.456434390392955	0.226513820736751	0	0	0.13136048140212	0
ENSG00000163754	1041.9501030879	1074.47675031885	980.89787327972	1020.59351131844	782.951322809486	808.130772764736	762.807451806779	910.001711077618	1029.47955950123	815.972814614655	0.336006352466828	0.0126993144827229	0.170115081047354	GYG1	3	148991341	149027668	+	3511	protein_coding	glycogenin 1 [Source:HGNC Symbol;Acc:HGNC:4699]	-	1432	964	1062	917	790	774	840	748	14.1636481386779	14.5745071667414	13.3026150152363	13.8436008618771	10.5804945814661	10.9473767688455	10.2957284859473	12.3276420479562
ENSG00000079102	2469.53816332426	2623.77413926407	2068.937133848	2458.55078135489	1856.28838939515	2124.73659247576	1777.15974188794	1751.87495180718	2405.2000544478	1877.51491889151	0.357173794406579	0.0127098130634158	0.170115081047354	RUNX1T1	8	91954967	92103286	-	13535	protein_coding	RUNX1 translocation partner 1 [Source:HGNC Symbol;Acc:HGNC:1535]	-	3394	2354	2240	2209	1873	2035	1957	1440	8.70796186789498	9.23200162138103	7.27835263903431	8.65063561298494	6.50712612482998	7.4663111967416	6.22216022055808	6.15621075205488
ENSG00000238278	134.609475608423	161.617353523063	124.690407620303	113.522942371299	95.1434518857097	95.0127911131666	71.740224634209	90.0269072456467	133.610044780772	87.980843719683	0.604036962094787	0.012789370874468	0.170719765158557	ALG1L6P	3	75415070	75422143	+	758	unprocessed_pseudogene	asparagine-linked glycosylation 1-like 6, pseudogene [Source:HGNC Symbol;Acc:HGNC:44375]	-	185	145	135	102	96	91	79	74	8.47550264014034	10.1542177028052	7.83263516588501	7.13249587512504	5.95541094427483	5.96172749078377	4.48504195630531	5.64900242519665
ENSG00000105829	356.533205665553	392.340058207712	366.682161668596	619.924302949151	287.412510904748	278.773793705665	191.609967060989	360.107628982587	433.869932122753	279.475975163497	0.635072821412364	0.0128425780423837	0.170817754551241	BET1	7	93962762	94004382	-	5247	protein_coding	Bet1 golgi vesicular membrane trafficking protein [Source:HGNC Symbol;Acc:HGNC:14562]	-	490	352	397	557	290	267	211	296	3.2430075261549	3.56105985106982	3.32753611577566	5.62671209589988	2.59894231975909	2.52697026233675	1.73053351862923	3.26429871415976
ENSG00000109065	259.03228819783	297.598850970054	302.951508884885	350.585557323128	219.028154861894	144.085331578209	227.93413143274	238.449646218199	302.542051343974	207.374316022761	0.543750493095696	0.0129231600230058	0.171519725445029	NAT9	17	74770547	74776367	-	4049	protein_coding	N-acetyltransferase 9 (putative) [Source:HGNC Symbol;Acc:HGNC:23133]	-	356	267	328	315	221	138	251	196	3.05326965808921	3.5003474744721	3.562619184404	4.12356970276758	2.56657644522061	1.69251000096604	2.66768513720448	2.80102858999758
ENSG00000156502	544.986471517345	694.397318930126	685.335425587149	622.150242995647	534.190839233308	475.063955565833	482.203282035	444.051637090014	636.717364757567	483.877428481039	0.394444130844812	0.0129428153407929	0.171519725445029	SUPV3L1	10	69180232	69209099	+	4283	protein_coding	Suv3 like RNA helicase [Source:HGNC Symbol;Acc:HGNC:11471]	-	749	623	742	559	539	455	531	365	6.07290774958012	7.7212505618307	7.61902092192164	6.91790026506922	5.91766530035123	5.27549549149439	5.33525364431347	4.93121612465106
ENSG00000099860	58.2095029658045	79.1367731043964	110.835917884714	67.8911714181296	35.6787944571411	9.39686945075274	57.2105588855084	40.1471343122479	79.0183413432612	35.6083392764125	1.14639248090132	0.0129532378856302	0.171519725445029	GADD45B	19	2476122	2478259	+	2138	protein_coding	growth arrest and DNA damage inducible beta [Source:HGNC Symbol;Acc:HGNC:4096]	-	80	71	120	61	36	9	63	33	1.29940707430058	1.76278084039087	2.46840763153137	1.5122817012144	0.79177996300754	0.209042573125376	1.26806487537983	0.893131662983016
ENSG00000091137	24.7390387604669	8.91681950472072	38.79257125965	50.0836510461612	5.94646574285686	0	12.713457530113	13.3823781040826	30.6330201427497	8.01057534426312	1.93769630490037	0.0129708009974508	1	SLC26A4	7	107660635	107717809	+	5800	protein_coding	solute carrier family 26 member 4 [Source:HGNC Symbol;Acc:HGNC:8818]	-	34	8	42	45	6	0	14	11	0.203570041045384	0.0732166184896682	0.318467143219815	0.411239746958274	0.048644412669831	0	0.103874433086669	0.10974226985389
ENSG00000172732	689.054991357711	839.295635881837	919.938118443128	880.359288389189	593.655496661876	554.415297594412	705.596892921271	652.086787617117	832.162008517966	626.438618698669	0.408739079918772	0.0129739647874395	0.171519725445029	MUS81	11	65857126	65867653	+	5476	protein_coding	MUS81 structure-specific endonuclease subunit [Source:HGNC Symbol;Acc:HGNC:29814]	-	947	753	996	791	599	531	777	536	6.0055042723643	7.29926633472829	7.99906515423244	7.65638223802926	5.14366990800849	4.81538499985046	6.10613221522989	5.66383505747018
ENSG00000215785	5.0933315095079	3.34380731427027	4.61816324519642	3.33891006974408	0	0	0	0	4.09855303467967	0	4.43425979010895	0.0131666218395265	1	CFL1P6	1	10990978	10991797	-	494	processed_pseudogene	cofilin 1 pseudogene 6 [Source:HGNC Symbol;Acc:HGNC:34545]	-	7	3	5	3	0	0	0	0	0.492078093977291	0.322360617844187	0.445129513850715	0.321888061046962	0	0	0	0
ENSG00000169972	307.782746931692	356.672780188829	339.896814846457	313.857546555943	215.063844366656	255.803668381602	262.442087585904	250.615444494638	329.55247213073	245.9812612072	0.421184908832259	0.0132956556236386	0.174969418573625	PUSL1	1	1308567	1311677	+	2489	protein_coding	pseudouridylate synthase like 1 [Source:HGNC Symbol;Acc:HGNC:26914]	-	423	320	368	282	217	245	289	206	5.90171742373201	6.8245301284062	6.50228883744067	6.0053009251815	4.09962888618249	4.88811170165631	4.99668038626744	4.78907425477293
ENSG00000198646	1915.09264757497	1958.35648372429	2035.68635848258	1594.88604331442	1298.31168719041	1488.88175964149	1631.86308440093	1399.06680179046	1876.00538327407	1454.53083325582	0.367125571758707	0.0134155562508778	0.176080653276939	NCOA6	20	34689097	34825649	-	11131	protein_coding	nuclear receptor coactivator 6 [Source:HGNC Symbol;Acc:HGNC:15936]	-	2632	1757	2204	1433	1310	1426	1797	1150	8.21135149471907	8.37886614388658	8.7080465649506	6.82374156833069	5.53409767713857	6.36187712428521	6.94740343114545	5.97823392430189
ENSG00000188000	0.727618787072557	6.68761462854054	11.0835917884714	1.11297002324803	0	0	0	0	4.90294880683313	0	4.68532265355601	0.013481806583684	1	OR7D2	19	9178979	9188817	+	3460	protein_coding	olfactory receptor family 7 subfamily D member 2 [Source:HGNC Symbol;Acc:HGNC:8378]	-	1	6	12	1	0	0	0	0	0.0100366052198506	0.0920497949219817	0.152527616075551	0.0153191427897109	0	0	0	0
ENSG00000091622	1713.54224355587	1871.41749355326	2217.64199034332	2176.96936547314	1049.55120361424	1618.34973874075	1628.23066796376	1521.94136438249	1994.8927732314	1454.51824367531	0.455633981263927	0.0134957565615183	0.176666331719629	PITPNM3	17	6451264	6556494	-	10609	protein_coding	PITPNM family member 3 [Source:HGNC Symbol;Acc:HGNC:21043]	-	2355	1679	2401	1956	1059	1550	1793	1251	7.70866908407096	8.40086334923281	9.95316138375435	9.77248391049995	4.69387173627166	7.25533020266003	7.27301468727031	6.82326293803594
ENSG00000179178	8.00380665779812	30.0942658284324	21.2435509279035	21.1464304417125	0.991077623809476	12.5291592676703	1.81620821858757	4.8663193105755	20.1220134639616	5.05069110516072	1.99982277597251	0.0137598584998603	1	TMEM125	1	43269994	43274002	+	2127	protein_coding	transmembrane protein 125 [Source:HGNC Symbol;Acc:HGNC:28275]	-	11	27	23	19	1	12	2	4	0.179592475161032	0.6738200784839	0.475558207463265	0.473474587209965	0.0221076315220984	0.280164877819811	0.0404642159918519	0.108818252793531
ENSG00000106299	1926.73454816813	1905.97016913405	2021.83186874699	2280.47557763521	1444.99117551422	1665.33408599451	1520.1662789578	1773.77338870477	2033.7530409211	1601.06623229282	0.345273226441451	0.0137834640232694	0.179643275200914	WASL	7	123681935	123749067	-	4435	protein_coding	Wiskott-Aldrich syndrome like [Source:HGNC Symbol;Acc:HGNC:12735]	-	2648	1710	2189	2049	1458	1595	1674	1458	20.7342006657698	20.4668100952799	21.7067833990842	24.4883146726871	15.4587227095513	17.8594054626224	16.243157444437	19.0227432774918
ENSG00000164989	181.904696768139	127.06467794227	143.163060601089	149.137983115235	107.036383371423	102.321467352641	104.431972568785	97.32638621151	150.317604606684	102.77905237609	0.551321012097104	0.0138774604282954	0.180447914527194	CCDC171	9	15553086	16061663	+	12153	protein_coding	coiled-coil domain containing 171 [Source:HGNC Symbol;Acc:HGNC:29828]	-	250	114	155	134	108	98	115	80	0.714363820881328	0.497930841616973	0.560907872550798	0.584429142024321	0.41787844011605	0.400444664705754	0.407214249678554	0.380904177885034
ENSG00000166669	126.605668950625	98.0850145519279	115.454081129911	152.47689318498	113.97392673809	56.3812167045165	55.3943506669209	62.0455712098376	123.155414454361	71.9487663298412	0.774280986524919	0.0139295500170762	0.180739522581999	ATF7IP2	16	10326434	10483638	+	6391	protein_coding	activating transcription factor 7 interacting protein 2 [Source:HGNC Symbol;Acc:HGNC:20397]	-	174	88	125	137	115	54	61	51	0.945460461048172	0.730906002134381	0.860170473487143	1.13621969412905	0.846133188618821	0.41958975560199	0.410742499788359	0.46175393554545
ENSG00000243232	970.643461954791	1120.17545028054	1195.18064785683	1163.05367429419	738.35282973806	998.156354991069	869.963736703446	781.044249347368	1112.26330859659	846.879292694985	0.392624346918403	0.0139403713127956	0.180739522581999	PCDHAC2	5	140966235	141012344	+	6318	protein_coding	protocadherin alpha subfamily C, 2 [Source:HGNC Symbol;Acc:HGNC:8677]	-	1334	1005	1294	1045	745	956	958	642	7.33228181654816	8.44372564847016	9.00736973459562	8.76692380258908	5.54480603424976	7.51412135350503	6.52521028357493	5.87982842711942
ENSG00000178718	365.264631110423	502.68569957863	496.914365183135	454.091769485195	283.44820040951	290.258856367696	388.66855877774	346.725250878504	454.739116339346	327.275216608362	0.472936791015532	0.013991952872748	0.181250540822023	RPP25	15	74954416	74957464	-	3049	protein_coding	ribonuclease P and MRP subunit p25 [Source:HGNC Symbol;Acc:HGNC:30361]	-	502	451	538	408	286	278	428	285	5.7175402881151	7.85175593002927	7.76011552345898	7.09272794141657	4.41080964997899	4.52780073368648	6.04080711929785	5.40874719188051
ENSG00000120805	1274.78811495112	1325.26229888912	1290.31481070788	1875.35448917292	1072.34598896185	1076.46360041401	791.86678330418	1197.11455040157	1441.42992843026	1034.4477307704	0.478739230376133	0.0141117068161476	0.182484458715408	ARL1	12	101393120	101407820	-	4979	protein_coding	ADP ribosylation factor like GTPase 1 [Source:HGNC Symbol;Acc:HGNC:692]	-	1752	1189	1397	1685	1082	1031	872	984	12.2195416578262	12.6761509446789	12.3395014998846	17.9377654907198	10.2186809985536	10.2829203767748	7.53673045045103	11.43568592653
ENSG00000185518	4522.87838044301	5889.55928286803	3357.4046792578	4696.73349810667	2489.5869910094	4554.34939379816	2638.95054160774	2700.8072173694	4616.64396016888	3095.92353594618	0.576404559922558	0.0141656978545108	0.1828651654581	SV2B	15	91099950	91301309	+	12454	protein_coding	synaptic vesicle glycoprotein 2B [Source:HGNC Symbol;Acc:HGNC:16874]	-	6216	5284	3635	4220	2512	4362	2906	2220	17.3326547005947	22.5217234440397	12.8362713461794	17.9603234062251	9.48463190988665	17.3930895838377	10.0414255591387	10.3146230246484
ENSG00000247473	5.82095029658045	13.3752292570811	3.69453059615714	10.0167302092322	0	3.13228981691758	0	0	8.22686008976273	0.783072454229395	3.39333663869566	0.0141698026436695	1	CARS-AS1	11	3029009	3041260	+	2683	antisense	CARS antisense RNA 1 [Source:HGNC Symbol;Acc:HGNC:40125]	-	8	12	4	9	0	3	0	0	0.103545744497005	0.237415050637388	0.065566598536639	0.177800263314051	0	0.0555265276856819	0	0
ENSG00000278817	160.076133155962	162.731955961153	191.191958351132	466.334439740923	95.1434518857097	102.321467352641	189.793758842401	132.607201213182	245.083621802293	129.966469823483	0.912235496610737	0.0142592154716837	0.183306431505048	AC007325.4	KI270734.1	131494	137392	+	1213	protein_coding	protein DGCR6 [Source:NCBI gene;Acc:102724770]	-	220	146	207	419	96	98	209	109	6.29832142897798	6.38910063242488	7.50503772915851	18.3089646067234	3.72151813335558	4.01203957969417	7.41470897348137	5.19965997164276
ENSG00000100814	919.710146859712	1005.37139915726	869.138322745967	829.16266731978	557.976702204735	777.851971201199	598.440608024604	771.311610726216	905.84563402068	676.395223039189	0.4222817126568	0.0142803396831625	0.183306431505048	CCNB1IP1	14	20311368	20333312	-	3680	protein_coding	cyclin B1 interacting protein 1 [Source:HGNC Symbol;Acc:HGNC:19437]	-	1264	902	941	745	563	745	659	634	11.9278507425825	13.0108716470974	11.2456649473674	10.7304767307168	7.19399751503923	10.0532941092944	7.70630547639495	9.96897911824913
ENSG00000115977	4389.72414240874	4338.03268904663	4513.79275585498	4484.1562236663	3643.20134512363	3943.55287949923	3584.28691938257	3298.14791274254	4431.42645274416	3617.297264187	0.292754765615884	0.0142817686235609	0.183306431505048	AAK1	2	69457997	69674349	-	23608	protein_coding	AP2 associated kinase 1 [Source:HGNC Symbol;Acc:HGNC:19679]	-	6033	3892	4887	4029	3676	3777	3947	2711	8.87436055354547	8.75107304270996	9.10387901973137	9.04583442041337	7.32193743399789	7.94488695738232	7.19476402333316	6.64476411204445
ENSG00000214050	210.281829463969	278.650609522522	154.246652389561	253.75716530055	191.277981395229	146.173524789487	108.972493115254	120.441402936744	224.23406416915	141.716350559178	0.659592896992394	0.0142860151021924	0.183306431505048	FBXO16	8	28348287	28490318	-	3972	protein_coding	F-box protein 16 [Source:HGNC Symbol;Acc:HGNC:13618]	-	289	250	167	228	193	140	120	99	2.52668756886642	3.34101513123171	1.84905813865339	3.04253911479032	2.2848504339799	1.75032513673177	1.3001115923666	1.44223224732454
ENSG00000130340	942.993948046034	1103.45641370919	950.417995861424	944.911549737574	795.835331919009	820.659932032406	783.693846320536	708.049459688735	985.444976838555	777.059642490172	0.341852278218222	0.0143011715463565	0.183342988404537	SNX9	6	157700387	157945077	+	4637	protein_coding	sorting nexin 9 [Source:HGNC Symbol;Acc:HGNC:14973]	-	1296	990	1029	849	803	786	863	582	9.70578901501948	11.3330230582185	9.75936619614744	9.70467860911956	8.14306978536665	8.41754378489095	8.00907433026303	7.26265034443884
ENSG00000154545	97.5009174677226	857.129274891279	346.362243389732	326.100216811672	142.715177828565	174.364133141745	160.734427345	90.0269072456467	406.773163140101	141.960161390239	1.51740042513308	0.0143935871842001	0.184105930431562	MAGED4	X	52184823	52192268	+	4809	protein_coding	MAGE family member D4 [Source:HGNC Symbol;Acc:HGNC:23793]	-	134	769	375	293	144	167	177	74	0.967638104414959	8.48827099676695	3.42941328512559	3.22941164012334	1.4080478776545	1.72449376317837	1.58389764736914	0.89040212898712
ENSG00000231686	45.8399835855711	45.6986999616937	70.1960813269856	61.2133512786414	27.7501734666653	20.8819321127839	39.0484766996327	31.6310755187407	55.737029038223	29.8279144494557	0.898280949620128	0.0144925162982179	0.184842001036996	Z97180.1	X	146619597	146620584	-	988	processed_pseudogene	novel pseudogene	-	63	41	76	55	28	20	43	26	2.21435142289781	2.20279755526861	3.38298430526543	2.95064055959715	1.33263370741912	1.00524746140813	1.87292391641233	1.52273962955159
ENSG00000114423	853.496837236109	952.985084567027	840.505710625749	933.781849505094	728.442053499965	751.74955606022	711.953621686327	615.589392787801	895.192370483495	701.933656008578	0.34960497935494	0.0145368281926445	0.185248186129876	CBLB	3	105655461	105869552	-	12269	protein_coding	Cbl proto-oncogene B [Source:HGNC Symbol;Acc:HGNC:1542]	-	1173	855	910	839	735	720	784	506	3.32010475288787	3.69917282470316	3.26193694117614	3.62462730214063	2.81700669996862	2.91422623745735	2.74989125980522	2.38644042684961
ENSG00000285976	150.617088924019	167.190365713513	143.163060601089	99.0543320690743	67.3932784190444	90.8364046906099	118.053534208192	65.6953106927692	140.006211826924	85.4946320026539	0.708637209267709	0.0145577737119224	0.185356542723511	AL135905.2	6	63572012	63583587	+	5088	protein_coding	Protein tyrosine phosphatase type IVA 1 [Source:UniProtKB/Swiss-Prot;Acc:Q93096]	-	207	150	155	89	68	87	130	54	1.41281788336506	1.56491887986467	1.33976284888165	0.927157395963754	0.628451138527953	0.849125892224813	1.09952440683048	0.614123765691795
ENSG00000123689	82.9485417262715	67.9907487234955	112.683183182793	114.635912394547	69.3754336666633	44.8961540424853	60.8429753226836	49.8797729333989	94.5645965067766	56.2485839913078	0.74605243344726	0.0146032884517726	0.185605679252715	G0S2	1	209675420	209676388	+	866	protein_coding	G0/G1 switch 2 [Source:HGNC Symbol;Acc:HGNC:30229]	-	114	61	122	103	70	43	67	41	4.57140711653335	3.73903574215424	6.19562714567087	6.30419873833392	3.80092985834323	2.46575826503827	3.32939662631803	2.73952464531336
ENSG00000129128	2874.0942089366	3186.64837049957	3021.2023950075	3672.80107671849	2450.93496368083	2544.46342794272	2309.30874993409	2754.33672978573	3188.68651279054	2514.76096783584	0.342471044838469	0.0146147185180529	0.185605679252715	SPCS3	4	176319964	176332245	+	6831	protein_coding	signal peptidase complex subunit 3 [Source:HGNC Symbol;Acc:HGNC:26212]	-	3950	2859	3271	3300	2473	2437	2543	2264	20.0805568056944	22.2165973342003	21.0590896812768	25.6059101702414	17.0235267820342	17.7162246134547	16.0203020198729	19.1779147723001
ENSG00000185158	503.512200654209	429.121938664685	489.525303990821	554.259071577517	415.26152437617	408.241772804925	294.225731411186	326.043393808558	494.104628721808	360.94310560021	0.453204195345776	0.014680798631648	0.186127538055881	LRRC37B	17	32007872	32053504	+	6281	protein_coding	leucine rich repeat containing 37B [Source:HGNC Symbol;Acc:HGNC:29070]	-	692	385	530	498	419	391	324	268	3.82595838401413	3.25371575162054	3.71099536113339	4.20253280657461	3.13685855941791	3.09134800447103	2.21985619506072	2.46896678671443
ENSG00000162994	126.605668950625	132.637690132721	111.759550533753	191.43084399866	62.437890299997	86.6600182680531	84.453682164322	114.358503798524	140.60843840394	86.9775236327241	0.694061087756616	0.0147521313130474	0.186753930638783	CLHC1	2	55174791	55232563	-	4398	protein_coding	clathrin heavy chain linker domain containing 1 [Source:HGNC Symbol;Acc:HGNC:26453]	-	174	119	121	172	63	83	93	94	1.37390582231898	1.43628098230926	1.20996687407515	2.07292593383646	0.673589070393977	0.937179545535608	0.909989430373376	1.23674987647982
ENSG00000185561	35.6533205665553	12.260626818991	40.6398365577285	83.472751743602	8.91969861428528	7.30867623947436	16.3458739672881	27.9813360358091	43.0066339217192	15.1388962142142	1.51378759615749	0.0148852287945999	0.188163333484847	TLCD2	17	1702790	1710438	-	5971	protein_coding	TLC domain containing 2 [Source:HGNC Symbol;Acc:HGNC:33522]	-	49	11	44	75	9	7	18	23	0.284978403780518	0.0977897391484012	0.324077545237285	0.665770817941716	0.07087697039483	0.0582171448928036	0.129728100273324	0.222889706285059
ENSG00000221926	615.565493863383	620.83355801618	821.109424995924	705.622994739249	418.234757247599	390.492130509058	682.894290188926	409.987401915986	690.782867903684	475.402144965392	0.537781276104808	0.014914138093225	0.188284673876927	TRIM16	17	15627960	15684311	-	5640	protein_coding	tripartite motif containing 16 [Source:HGNC Symbol;Acc:HGNC:17241]	-	846	557	889	634	422	374	752	337	5.20899810910247	5.24232286553019	6.93211872623273	5.95827737397544	3.51838251922809	3.29300531879291	5.7378258276446	3.45748292482936
ENSG00000273007	18.1904696768139	34.5526755807928	15.7017550336678	8.90376018598421	7.92862099047581	1.04409660563919	9.08104109293784	2.43315965528775	19.3371651193147	5.12172958608515	1.89094612867619	0.0149661724581492	1	AC021205.3	4	122881878	122884712	-	1709	antisense	novel transcript, antisense to FGF2	-	25	31	17	8	8	1	10	2	0.507996694860783	0.962869222092038	0.437471931810217	0.248118123124165	0.220119050895276	0.0290574748938335	0.251806282664333	0.0677169174054538
ENSG00000214803	5.82095029658045	8.91681950472072	4.61816324519642	1.11297002324803	0	0	0.908104109293784	0	5.11722576743641	0.227026027323446	4.02980026789263	0.0152849029201429	1	AC090921.1	8	124192671	124247398	-	1195	lincRNA	uncharacterized LOC101927588 [Source:NCBI gene;Acc:101927588]	-	8	8	5	1	0	0	1	0	0.232479692456456	0.355360993506339	0.184011698612764	0.0443550075752299	0	0	0.0360114591693175	0
[truncated: 533 more rows]
