# Supplementary material for: Glucose hypometabolism prompts RAN translation and exacerbates C9orf72-related ALS/FTD phenotypes
Source: EMBO Rep. 2024 Apr 29;25(5):21. doi: 10.1038/s44319-024-00140-7 (PMC11094177; doi:10.1038/s44319-024-00140-7)
Supplement: Supplementary file 9 — Figure EVs Source Data [file 44319_2024_140_MOESM9_ESM.zip › SD EV figures/Supplementary Figure 2 - EV2/Panel S2A/C9_pool_2DGvsC9_pool_comp.down_GOenrich.xls]

Category	GOID	Description	GeneRatio	BgRatio	pvalue	padj	geneID	geneName	Count
BP	GO:0046034	ATP metabolic process	60/1089	273/15253	2.23192713407306e-15	1.14676416148674e-11	ENSG00000109107/ENSG00000171314/ENSG00000145335/ENSG00000167863/ENSG00000168653/ENSG00000141433/ENSG00000067225/ENSG00000184076/ENSG00000205542/ENSG00000146729/ENSG00000102900/ENSG00000165434/ENSG00000111674/ENSG00000127184/ENSG00000119013/ENSG00000159199/ENSG00000114573/ENSG00000134333/ENSG00000108479/ENSG00000198899/ENSG00000183648/ENSG00000197444/ENSG00000126267/ENSG00000105220/ENSG00000204388…	ALDOC/PGAM1/SNCA/ATP5PD/NDUFS5/ADCYAP1/PKM/UQCR10/TMSB4X/NIPSNAP2/NUP93/PGM2L1/ENO2/COX7C/NDUFB3/ATP5MC1/ATP6V1A/LDHA/GALK1/MT-ATP6/NDUFB1/OGDHL/COX6B1/GPI/HSPA1B/UQCR11/NDUFB11/ATP5PO/NDUFB2/PFKM/NDUFA4/OGDH/PFKFB4/MT-ATP8/ATP5F1B/SLC25A23/ATP5MF/ATP5IF1/COX6C/ECD/TPI1/TGFB1/PARK7/NDUFC2/NDUFS2/COX7B/NDUFB6/ATP5MC3/HK1/SDHC/NDUFAB1/PARP1/NDUFA9/ATP5PF/CYCS/COQ7/NDUFB4/ATP5F1C/ATP1B1/UQCRC1	60
BP	GO:0009167	purine ribonucleoside monophosphate metabolic process	63/1089	316/15253	5.52489470121965e-14	8.36273661314233e-11	ENSG00000109107/ENSG00000171314/ENSG00000145335/ENSG00000167863/ENSG00000168653/ENSG00000141433/ENSG00000067225/ENSG00000184076/ENSG00000205542/ENSG00000146729/ENSG00000102900/ENSG00000165434/ENSG00000178921/ENSG00000111674/ENSG00000127184/ENSG00000119013/ENSG00000159199/ENSG00000114573/ENSG00000134333/ENSG00000108479/ENSG00000198899/ENSG00000183648/ENSG00000197444/ENSG00000126267/ENSG00000105220…	ALDOC/PGAM1/SNCA/ATP5PD/NDUFS5/ADCYAP1/PKM/UQCR10/TMSB4X/NIPSNAP2/NUP93/PGM2L1/PFAS/ENO2/COX7C/NDUFB3/ATP5MC1/ATP6V1A/LDHA/GALK1/MT-ATP6/NDUFB1/OGDHL/COX6B1/GPI/HSPA1B/UQCR11/NDUFB11/ATP5PO/NDUFB2/PFKM/NDUFA4/MPP2/OGDH/PFKFB4/MT-ATP8/ATP5F1B/SLC25A23/ATP5MF/ATP5IF1/COX6C/ECD/TPI1/TGFB1/PARK7/NDUFC2/NDUFS2/COX7B/NDUFB6/ATP5MC3/HK1/SDHC/DLG1/NDUFAB1/PARP1/NDUFA9/ATP5PF/CYCS/COQ7/NDUFB4/ATP5F1C/ATP1…	63
BP	GO:0009126	purine nucleoside monophosphate metabolic process	63/1089	317/15253	6.43204968411214e-14	8.36273661314233e-11	ENSG00000109107/ENSG00000171314/ENSG00000145335/ENSG00000167863/ENSG00000168653/ENSG00000141433/ENSG00000067225/ENSG00000184076/ENSG00000205542/ENSG00000146729/ENSG00000102900/ENSG00000165434/ENSG00000178921/ENSG00000111674/ENSG00000127184/ENSG00000119013/ENSG00000159199/ENSG00000114573/ENSG00000134333/ENSG00000108479/ENSG00000198899/ENSG00000183648/ENSG00000197444/ENSG00000126267/ENSG00000105220…	ALDOC/PGAM1/SNCA/ATP5PD/NDUFS5/ADCYAP1/PKM/UQCR10/TMSB4X/NIPSNAP2/NUP93/PGM2L1/PFAS/ENO2/COX7C/NDUFB3/ATP5MC1/ATP6V1A/LDHA/GALK1/MT-ATP6/NDUFB1/OGDHL/COX6B1/GPI/HSPA1B/UQCR11/NDUFB11/ATP5PO/NDUFB2/PFKM/NDUFA4/MPP2/OGDH/PFKFB4/MT-ATP8/ATP5F1B/SLC25A23/ATP5MF/ATP5IF1/COX6C/ECD/TPI1/TGFB1/PARK7/NDUFC2/NDUFS2/COX7B/NDUFB6/ATP5MC3/HK1/SDHC/DLG1/NDUFAB1/PARP1/NDUFA9/ATP5PF/CYCS/COQ7/NDUFB4/ATP5F1C/ATP1…	63
BP	GO:0009205	purine ribonucleoside triphosphate metabolic process	61/1089	301/15253	6.510499504198e-14	8.36273661314233e-11	ENSG00000109107/ENSG00000171314/ENSG00000145335/ENSG00000167863/ENSG00000168653/ENSG00000141433/ENSG00000067225/ENSG00000184076/ENSG00000205542/ENSG00000146729/ENSG00000102900/ENSG00000165434/ENSG00000111674/ENSG00000127184/ENSG00000119013/ENSG00000159199/ENSG00000114573/ENSG00000134333/ENSG00000108479/ENSG00000198899/ENSG00000183648/ENSG00000197444/ENSG00000126267/ENSG00000105220/ENSG00000204388…	ALDOC/PGAM1/SNCA/ATP5PD/NDUFS5/ADCYAP1/PKM/UQCR10/TMSB4X/NIPSNAP2/NUP93/PGM2L1/ENO2/COX7C/NDUFB3/ATP5MC1/ATP6V1A/LDHA/GALK1/MT-ATP6/NDUFB1/OGDHL/COX6B1/GPI/HSPA1B/UQCR11/NDUFB11/ATP5PO/NDUFB2/PFKM/NDUFA4/OGDH/PFKFB4/MT-ATP8/ATP5F1B/SLC25A23/ATP5MF/ATP5IF1/COX6C/ECD/TPI1/TGFB1/PARK7/NDUFC2/NDUFS2/COX7B/NDUFB6/ATP5MC3/HK1/SDHC/NDUFAB1/PARP1/NDUFA9/ATP5PF/CYCS/COQ7/NDUFB4/ATP5F1C/ATP1B1/NME1/UQCRC1	61
BP	GO:0009199	ribonucleoside triphosphate metabolic process	61/1089	307/15253	1.64011109397842e-13	1.63361990650779e-10	ENSG00000109107/ENSG00000171314/ENSG00000145335/ENSG00000167863/ENSG00000168653/ENSG00000141433/ENSG00000067225/ENSG00000184076/ENSG00000205542/ENSG00000146729/ENSG00000102900/ENSG00000165434/ENSG00000111674/ENSG00000127184/ENSG00000119013/ENSG00000159199/ENSG00000114573/ENSG00000134333/ENSG00000108479/ENSG00000198899/ENSG00000183648/ENSG00000197444/ENSG00000126267/ENSG00000105220/ENSG00000204388…	ALDOC/PGAM1/SNCA/ATP5PD/NDUFS5/ADCYAP1/PKM/UQCR10/TMSB4X/NIPSNAP2/NUP93/PGM2L1/ENO2/COX7C/NDUFB3/ATP5MC1/ATP6V1A/LDHA/GALK1/MT-ATP6/NDUFB1/OGDHL/COX6B1/GPI/HSPA1B/UQCR11/NDUFB11/ATP5PO/NDUFB2/PFKM/NDUFA4/OGDH/PFKFB4/MT-ATP8/ATP5F1B/SLC25A23/ATP5MF/ATP5IF1/COX6C/ECD/TPI1/TGFB1/PARK7/NDUFC2/NDUFS2/COX7B/NDUFB6/ATP5MC3/HK1/SDHC/NDUFAB1/PARP1/NDUFA9/ATP5PF/CYCS/COQ7/NDUFB4/ATP5F1C/ATP1B1/NME1/UQCRC1	61
BP	GO:0009144	purine nucleoside triphosphate metabolic process	61/1089	308/15253	1.90769159965877e-13	1.63361990650779e-10	ENSG00000109107/ENSG00000171314/ENSG00000145335/ENSG00000167863/ENSG00000168653/ENSG00000141433/ENSG00000067225/ENSG00000184076/ENSG00000205542/ENSG00000146729/ENSG00000102900/ENSG00000165434/ENSG00000111674/ENSG00000127184/ENSG00000119013/ENSG00000159199/ENSG00000114573/ENSG00000134333/ENSG00000108479/ENSG00000198899/ENSG00000183648/ENSG00000197444/ENSG00000126267/ENSG00000105220/ENSG00000204388…	ALDOC/PGAM1/SNCA/ATP5PD/NDUFS5/ADCYAP1/PKM/UQCR10/TMSB4X/NIPSNAP2/NUP93/PGM2L1/ENO2/COX7C/NDUFB3/ATP5MC1/ATP6V1A/LDHA/GALK1/MT-ATP6/NDUFB1/OGDHL/COX6B1/GPI/HSPA1B/UQCR11/NDUFB11/ATP5PO/NDUFB2/PFKM/NDUFA4/OGDH/PFKFB4/MT-ATP8/ATP5F1B/SLC25A23/ATP5MF/ATP5IF1/COX6C/ECD/TPI1/TGFB1/PARK7/NDUFC2/NDUFS2/COX7B/NDUFB6/ATP5MC3/HK1/SDHC/NDUFAB1/PARP1/NDUFA9/ATP5PF/CYCS/COQ7/NDUFB4/ATP5F1C/ATP1B1/NME1/UQCRC1	61
BP	GO:0009161	ribonucleoside monophosphate metabolic process	63/1089	328/15253	3.25633862666676e-13	2.39015255197341e-10	ENSG00000109107/ENSG00000171314/ENSG00000145335/ENSG00000167863/ENSG00000168653/ENSG00000141433/ENSG00000067225/ENSG00000184076/ENSG00000205542/ENSG00000146729/ENSG00000102900/ENSG00000165434/ENSG00000178921/ENSG00000111674/ENSG00000127184/ENSG00000119013/ENSG00000159199/ENSG00000114573/ENSG00000134333/ENSG00000108479/ENSG00000198899/ENSG00000183648/ENSG00000197444/ENSG00000126267/ENSG00000105220…	ALDOC/PGAM1/SNCA/ATP5PD/NDUFS5/ADCYAP1/PKM/UQCR10/TMSB4X/NIPSNAP2/NUP93/PGM2L1/PFAS/ENO2/COX7C/NDUFB3/ATP5MC1/ATP6V1A/LDHA/GALK1/MT-ATP6/NDUFB1/OGDHL/COX6B1/GPI/HSPA1B/UQCR11/NDUFB11/ATP5PO/NDUFB2/PFKM/NDUFA4/MPP2/OGDH/PFKFB4/MT-ATP8/ATP5F1B/SLC25A23/ATP5MF/ATP5IF1/COX6C/ECD/TPI1/TGFB1/PARK7/NDUFC2/NDUFS2/COX7B/NDUFB6/ATP5MC3/HK1/SDHC/DLG1/NDUFAB1/PARP1/NDUFA9/ATP5PF/CYCS/COQ7/NDUFB4/ATP5F1C/ATP1…	63
BP	GO:0009123	nucleoside monophosphate metabolic process	64/1089	343/15253	8.27895872510695e-13	5.2444091395243e-10	ENSG00000109107/ENSG00000171314/ENSG00000145335/ENSG00000167863/ENSG00000168653/ENSG00000141433/ENSG00000067225/ENSG00000184076/ENSG00000205542/ENSG00000146729/ENSG00000102900/ENSG00000165434/ENSG00000178921/ENSG00000111674/ENSG00000127184/ENSG00000119013/ENSG00000159199/ENSG00000114573/ENSG00000134333/ENSG00000108479/ENSG00000198899/ENSG00000183648/ENSG00000197444/ENSG00000126267/ENSG00000105220…	ALDOC/PGAM1/SNCA/ATP5PD/NDUFS5/ADCYAP1/PKM/UQCR10/TMSB4X/NIPSNAP2/NUP93/PGM2L1/PFAS/ENO2/COX7C/NDUFB3/ATP5MC1/ATP6V1A/LDHA/GALK1/MT-ATP6/NDUFB1/OGDHL/COX6B1/GPI/HSPA1B/UQCR11/NDUFB11/ATP5PO/NDUFB2/PFKM/NDUFA4/MPP2/OGDH/PFKFB4/MT-ATP8/ATP5F1B/SLC25A23/ATP5MF/ATP5IF1/COX6C/ECD/TPI1/TGFB1/PARK7/NDUFC2/NDUFS2/COX7B/NDUFB6/ATP5MC3/HK1/SDHC/DLG1/NDUFAB1/PARP1/TK1/NDUFA9/ATP5PF/CYCS/COQ7/NDUFB4/ATP5F1C/…	64
BP	GO:0006119	oxidative phosphorylation	36/1089	131/15253	9.18639203108577e-13	5.2444091395243e-10	ENSG00000145335/ENSG00000167863/ENSG00000168653/ENSG00000184076/ENSG00000146729/ENSG00000127184/ENSG00000119013/ENSG00000159199/ENSG00000198899/ENSG00000183648/ENSG00000126267/ENSG00000127540/ENSG00000147123/ENSG00000241837/ENSG00000090266/ENSG00000189043/ENSG00000228253/ENSG00000110955/ENSG00000125648/ENSG00000241468/ENSG00000164919/ENSG00000116288/ENSG00000151366/ENSG00000158864/ENSG00000131174…	SNCA/ATP5PD/NDUFS5/UQCR10/NIPSNAP2/COX7C/NDUFB3/ATP5MC1/MT-ATP6/NDUFB1/COX6B1/UQCR11/NDUFB11/ATP5PO/NDUFB2/NDUFA4/MT-ATP8/ATP5F1B/SLC25A23/ATP5MF/COX6C/PARK7/NDUFC2/NDUFS2/COX7B/NDUFB6/ATP5MC3/SDHC/NDUFAB1/NDUFA9/ATP5PF/CYCS/COQ7/NDUFB4/ATP5F1C/UQCRC1	36
BP	GO:0009141	nucleoside triphosphate metabolic process	62/1089	328/15253	1.05311313953867e-12	5.41089531094969e-10	ENSG00000109107/ENSG00000171314/ENSG00000145335/ENSG00000167863/ENSG00000168653/ENSG00000141433/ENSG00000067225/ENSG00000184076/ENSG00000205542/ENSG00000179958/ENSG00000146729/ENSG00000102900/ENSG00000165434/ENSG00000111674/ENSG00000127184/ENSG00000119013/ENSG00000159199/ENSG00000114573/ENSG00000134333/ENSG00000108479/ENSG00000198899/ENSG00000183648/ENSG00000197444/ENSG00000126267/ENSG00000105220…	ALDOC/PGAM1/SNCA/ATP5PD/NDUFS5/ADCYAP1/PKM/UQCR10/TMSB4X/DCTPP1/NIPSNAP2/NUP93/PGM2L1/ENO2/COX7C/NDUFB3/ATP5MC1/ATP6V1A/LDHA/GALK1/MT-ATP6/NDUFB1/OGDHL/COX6B1/GPI/HSPA1B/UQCR11/NDUFB11/ATP5PO/NDUFB2/PFKM/NDUFA4/OGDH/PFKFB4/MT-ATP8/ATP5F1B/SLC25A23/ATP5MF/ATP5IF1/COX6C/ECD/TPI1/TGFB1/PARK7/NDUFC2/NDUFS2/COX7B/NDUFB6/ATP5MC3/HK1/SDHC/NDUFAB1/PARP1/NDUFA9/ATP5PF/CYCS/COQ7/NDUFB4/ATP5F1C/ATP1B1/NME1/…	62
BP	GO:0006091	generation of precursor metabolites and energy	78/1089	483/15253	6.1270500072042e-12	2.86188935791047e-09	ENSG00000109107/ENSG00000171314/ENSG00000131069/ENSG00000145335/ENSG00000167863/ENSG00000168653/ENSG00000067225/ENSG00000184076/ENSG00000105379/ENSG00000168291/ENSG00000069535/ENSG00000146729/ENSG00000104812/ENSG00000102900/ENSG00000165434/ENSG00000111674/ENSG00000127184/ENSG00000173221/ENSG00000119013/ENSG00000159199/ENSG00000134333/ENSG00000108479/ENSG00000095637/ENSG00000198899/ENSG00000183648…	ALDOC/PGAM1/ACSS2/SNCA/ATP5PD/NDUFS5/PKM/UQCR10/ETFB/PDHB/MAOB/NIPSNAP2/GYS1/NUP93/PGM2L1/ENO2/COX7C/GLRX/NDUFB3/ATP5MC1/LDHA/GALK1/SORBS1/MT-ATP6/NDUFB1/OGDHL/COX6B1/CALM1/GPI/UQCR11/EPM2AIP1/NDUFB11/ATP5PO/NDUFB2/PFKM/NDUFA4/OGDH/PFKFB4/COX17/MT-ATP8/ALDH5A1/CROT/ATP5F1B/AGL/SLC25A23/AKR7A2/IDH3B/ATP5MF/ATP5IF1/COX6C/ECD/TPI1/PARK7/ME3/NDUFC2/ALDH4A1/NDUFS2/PYGM/COX7B/COX7A2/SDHB/NDUFB6/ATP5MC3…	78
BP	GO:0022904	respiratory electron transport chain	28/1089	112/15253	3.27558063908114e-09	1.40249444363324e-06	ENSG00000145335/ENSG00000168653/ENSG00000184076/ENSG00000105379/ENSG00000127184/ENSG00000119013/ENSG00000183648/ENSG00000126267/ENSG00000127540/ENSG00000147123/ENSG00000090266/ENSG00000189043/ENSG00000112294/ENSG00000164919/ENSG00000116288/ENSG00000151366/ENSG00000158864/ENSG00000131174/ENSG00000117118/ENSG00000165264/ENSG00000140374/ENSG00000143252/ENSG00000004779/ENSG00000139180/ENSG00000172115…	SNCA/NDUFS5/UQCR10/ETFB/COX7C/NDUFB3/NDUFB1/COX6B1/UQCR11/NDUFB11/NDUFB2/NDUFA4/ALDH5A1/COX6C/PARK7/NDUFC2/NDUFS2/COX7B/SDHB/NDUFB6/ETFA/SDHC/NDUFAB1/NDUFA9/CYCS/COQ7/NDUFB4/UQCRC1	28
BP	GO:0015672	monovalent inorganic cation transport	70/1089	480/15253	6.97562309771577e-09	2.75698088277412e-06	ENSG00000168710/ENSG00000167863/ENSG00000018236/ENSG00000179520/ENSG00000141433/ENSG00000100170/ENSG00000137726/ENSG00000205542/ENSG00000058668/ENSG00000114279/ENSG00000006283/ENSG00000221946/ENSG00000127184/ENSG00000171130/ENSG00000173221/ENSG00000159199/ENSG00000114573/ENSG00000102316/ENSG00000108953/ENSG00000198899/ENSG00000070729/ENSG00000126267/ENSG00000151320/ENSG00000129244/ENSG00000151229…	AHCYL1/ATP5PD/CNTN1/SLC17A8/ADCYAP1/SLC5A1/FXYD6/TMSB4X/ATP2B4/FGF12/CACNA1G/FXYD7/COX7C/ATP6V0E2/GLRX/ATP5MC1/ATP6V1A/MAGED2/YWHAE/MT-ATP6/CNGB1/COX6B1/AKAP6/ATP1B2/SLC2A13/ATP5PO/NSF/NDUFA4/ATP6V0D1/COX17/MT-ATP8/KCNA4/ATP5F1B/ASIC1/SLC24A3/YWHAH/ATP5MF/COX6C/TGFB1/PARK7/KCNIP1/CHP1/KCND1/SIK1/SLC12A5/SLC4A10/SLC4A7/COX7B/COX7A2/SLC9A3R1/KCNMB1/KCNV1/ATP6V1E1/ATP5MC3/SCN4B/DLG1/PCSK9/ANK3/SLC17…	70
BP	GO:0045333	cellular respiration	36/1089	181/15253	1.55419962505602e-08	5.70391262395558e-06	ENSG00000145335/ENSG00000168653/ENSG00000184076/ENSG00000105379/ENSG00000168291/ENSG00000127184/ENSG00000119013/ENSG00000183648/ENSG00000197444/ENSG00000126267/ENSG00000127540/ENSG00000147123/ENSG00000090266/ENSG00000189043/ENSG00000105953/ENSG00000112294/ENSG00000125648/ENSG00000101365/ENSG00000164919/ENSG00000116288/ENSG00000151376/ENSG00000151366/ENSG00000158864/ENSG00000131174/ENSG00000117118…	SNCA/NDUFS5/UQCR10/ETFB/PDHB/COX7C/NDUFB3/NDUFB1/OGDHL/COX6B1/UQCR11/NDUFB11/NDUFB2/NDUFA4/OGDH/ALDH5A1/SLC25A23/IDH3B/COX6C/PARK7/ME3/NDUFC2/NDUFS2/COX7B/SDHB/NDUFB6/ETFA/SDHC/NDUFAB1/NDUFA9/DLAT/CYCS/COQ7/NDUFB4/UQCRC1/ACO1	36
BP	GO:0042775	mitochondrial ATP synthesis coupled electron transport	24/1089	94/15253	2.77256007613812e-08	9.49694244746511e-06	ENSG00000145335/ENSG00000168653/ENSG00000184076/ENSG00000127184/ENSG00000119013/ENSG00000183648/ENSG00000126267/ENSG00000127540/ENSG00000147123/ENSG00000090266/ENSG00000189043/ENSG00000164919/ENSG00000116288/ENSG00000151366/ENSG00000158864/ENSG00000131174/ENSG00000165264/ENSG00000143252/ENSG00000004779/ENSG00000139180/ENSG00000172115/ENSG00000167186/ENSG00000065518/ENSG00000010256	SNCA/NDUFS5/UQCR10/COX7C/NDUFB3/NDUFB1/COX6B1/UQCR11/NDUFB11/NDUFB2/NDUFA4/COX6C/PARK7/NDUFC2/NDUFS2/COX7B/NDUFB6/SDHC/NDUFAB1/NDUFA9/CYCS/COQ7/NDUFB4/UQCRC1	24
BP	GO:0042773	ATP synthesis coupled electron transport	24/1089	95/15253	3.46206877339254e-08	1.07955045637727e-05	ENSG00000145335/ENSG00000168653/ENSG00000184076/ENSG00000127184/ENSG00000119013/ENSG00000183648/ENSG00000126267/ENSG00000127540/ENSG00000147123/ENSG00000090266/ENSG00000189043/ENSG00000164919/ENSG00000116288/ENSG00000151366/ENSG00000158864/ENSG00000131174/ENSG00000165264/ENSG00000143252/ENSG00000004779/ENSG00000139180/ENSG00000172115/ENSG00000167186/ENSG00000065518/ENSG00000010256	SNCA/NDUFS5/UQCR10/COX7C/NDUFB3/NDUFB1/COX6B1/UQCR11/NDUFB11/NDUFB2/NDUFA4/COX6C/PARK7/NDUFC2/NDUFS2/COX7B/NDUFB6/SDHC/NDUFAB1/NDUFA9/CYCS/COQ7/NDUFB4/UQCRC1	24
BP	GO:0006754	ATP biosynthetic process	30/1089	139/15253	3.57188745784617e-08	1.07955045637727e-05	ENSG00000109107/ENSG00000171314/ENSG00000167863/ENSG00000067225/ENSG00000205542/ENSG00000146729/ENSG00000102900/ENSG00000165434/ENSG00000111674/ENSG00000159199/ENSG00000134333/ENSG00000108479/ENSG00000198899/ENSG00000197444/ENSG00000105220/ENSG00000241837/ENSG00000152556/ENSG00000105953/ENSG00000114268/ENSG00000228253/ENSG00000110955/ENSG00000241468/ENSG00000122882/ENSG00000111669/ENSG00000105329…	ALDOC/PGAM1/ATP5PD/PKM/TMSB4X/NIPSNAP2/NUP93/PGM2L1/ENO2/ATP5MC1/LDHA/GALK1/MT-ATP6/OGDHL/GPI/ATP5PO/PFKM/OGDH/PFKFB4/MT-ATP8/ATP5F1B/ATP5MF/ECD/TPI1/TGFB1/ATP5MC3/HK1/PARP1/ATP5PF/ATP5F1C	30
BP	GO:0009152	purine ribonucleotide biosynthetic process	46/1089	274/15253	4.34503316904896e-08	1.24026557903186e-05	ENSG00000109107/ENSG00000171314/ENSG00000160014/ENSG00000167863/ENSG00000198822/ENSG00000143933/ENSG00000067225/ENSG00000113389/ENSG00000035862/ENSG00000205542/ENSG00000121905/ENSG00000146729/ENSG00000102900/ENSG00000165434/ENSG00000178921/ENSG00000111674/ENSG00000159199/ENSG00000134333/ENSG00000108479/ENSG00000198899/ENSG00000197444/ENSG00000078295/ENSG00000198668/ENSG00000105220/ENSG00000131477…	ALDOC/PGAM1/CALM3/ATP5PD/GRM3/CALM2/PKM/NPR3/TIMP2/TMSB4X/HPCA/NIPSNAP2/NUP93/PGM2L1/PFAS/ENO2/ATP5MC1/LDHA/GALK1/MT-ATP6/OGDHL/ADCY2/CALM1/GPI/RAMP2/ATP5PO/PAPSS1/PFKM/OGDH/RAMP1/PFKFB4/ACOT7/MT-ATP8/ATP5F1B/PTH2/ATP5MF/ECD/TPI1/TGFB1/NPPC/ATP5MC3/HK1/PARP1/ATP5PF/ATP5F1C/NME1	46
BP	GO:0009206	purine ribonucleoside triphosphate biosynthetic process	31/1089	149/15253	5.21700655892645e-08	1.38823227019845e-05	ENSG00000109107/ENSG00000171314/ENSG00000167863/ENSG00000067225/ENSG00000205542/ENSG00000146729/ENSG00000102900/ENSG00000165434/ENSG00000111674/ENSG00000159199/ENSG00000134333/ENSG00000108479/ENSG00000198899/ENSG00000197444/ENSG00000105220/ENSG00000241837/ENSG00000152556/ENSG00000105953/ENSG00000114268/ENSG00000228253/ENSG00000110955/ENSG00000241468/ENSG00000122882/ENSG00000111669/ENSG00000105329…	ALDOC/PGAM1/ATP5PD/PKM/TMSB4X/NIPSNAP2/NUP93/PGM2L1/ENO2/ATP5MC1/LDHA/GALK1/MT-ATP6/OGDHL/GPI/ATP5PO/PFKM/OGDH/PFKFB4/MT-ATP8/ATP5F1B/ATP5MF/ECD/TPI1/TGFB1/ATP5MC3/HK1/PARP1/ATP5PF/ATP5F1C/NME1	31
BP	GO:0015980	energy derivation by oxidation of organic compounds	45/1089	267/15253	5.40378462513994e-08	1.38823227019845e-05	ENSG00000145335/ENSG00000168653/ENSG00000184076/ENSG00000105379/ENSG00000168291/ENSG00000104812/ENSG00000165434/ENSG00000127184/ENSG00000119013/ENSG00000095637/ENSG00000183648/ENSG00000197444/ENSG00000126267/ENSG00000198668/ENSG00000127540/ENSG00000178567/ENSG00000147123/ENSG00000090266/ENSG00000152556/ENSG00000189043/ENSG00000105953/ENSG00000112294/ENSG00000162688/ENSG00000125648/ENSG00000101365…	SNCA/NDUFS5/UQCR10/ETFB/PDHB/GYS1/PGM2L1/COX7C/NDUFB3/SORBS1/NDUFB1/OGDHL/COX6B1/CALM1/UQCR11/EPM2AIP1/NDUFB11/NDUFB2/PFKM/NDUFA4/OGDH/ALDH5A1/AGL/SLC25A23/IDH3B/COX6C/PARK7/ME3/NDUFC2/NDUFS2/PYGM/COX7B/SDHB/NDUFB6/ETFA/PPP1R1A/SDHC/NDUFAB1/NDUFA9/DLAT/CYCS/COQ7/NDUFB4/UQCRC1/ACO1	45
BP	GO:0009145	purine nucleoside triphosphate biosynthetic process	31/1089	150/15253	6.1348669628681e-08	1.50099745024839e-05	ENSG00000109107/ENSG00000171314/ENSG00000167863/ENSG00000067225/ENSG00000205542/ENSG00000146729/ENSG00000102900/ENSG00000165434/ENSG00000111674/ENSG00000159199/ENSG00000134333/ENSG00000108479/ENSG00000198899/ENSG00000197444/ENSG00000105220/ENSG00000241837/ENSG00000152556/ENSG00000105953/ENSG00000114268/ENSG00000228253/ENSG00000110955/ENSG00000241468/ENSG00000122882/ENSG00000111669/ENSG00000105329…	ALDOC/PGAM1/ATP5PD/PKM/TMSB4X/NIPSNAP2/NUP93/PGM2L1/ENO2/ATP5MC1/LDHA/GALK1/MT-ATP6/OGDHL/GPI/ATP5PO/PFKM/OGDH/PFKFB4/MT-ATP8/ATP5F1B/ATP5MF/ECD/TPI1/TGFB1/ATP5MC3/HK1/PARP1/ATP5PF/ATP5F1C/NME1	31
BP	GO:0006164	purine nucleotide biosynthetic process	46/1089	278/15253	6.80710260419547e-08	1.58499853466426e-05	ENSG00000109107/ENSG00000171314/ENSG00000160014/ENSG00000167863/ENSG00000198822/ENSG00000143933/ENSG00000067225/ENSG00000113389/ENSG00000035862/ENSG00000205542/ENSG00000121905/ENSG00000146729/ENSG00000102900/ENSG00000165434/ENSG00000178921/ENSG00000111674/ENSG00000159199/ENSG00000134333/ENSG00000108479/ENSG00000198899/ENSG00000197444/ENSG00000078295/ENSG00000198668/ENSG00000105220/ENSG00000131477…	ALDOC/PGAM1/CALM3/ATP5PD/GRM3/CALM2/PKM/NPR3/TIMP2/TMSB4X/HPCA/NIPSNAP2/NUP93/PGM2L1/PFAS/ENO2/ATP5MC1/LDHA/GALK1/MT-ATP6/OGDHL/ADCY2/CALM1/GPI/RAMP2/ATP5PO/PAPSS1/PFKM/OGDH/RAMP1/PFKFB4/ACOT7/MT-ATP8/ATP5F1B/PTH2/ATP5MF/ECD/TPI1/TGFB1/NPPC/ATP5MC3/HK1/PARP1/ATP5PF/ATP5F1C/NME1	46
BP	GO:0022900	electron transport chain	34/1089	175/15253	7.09516665964928e-08	1.58499853466426e-05	ENSG00000145335/ENSG00000168653/ENSG00000184076/ENSG00000105379/ENSG00000069535/ENSG00000127184/ENSG00000173221/ENSG00000119013/ENSG00000183648/ENSG00000126267/ENSG00000127540/ENSG00000147123/ENSG00000090266/ENSG00000189043/ENSG00000112294/ENSG00000053371/ENSG00000101365/ENSG00000164919/ENSG00000116288/ENSG00000151366/ENSG00000159423/ENSG00000158864/ENSG00000131174/ENSG00000112695/ENSG00000117118…	SNCA/NDUFS5/UQCR10/ETFB/MAOB/COX7C/GLRX/NDUFB3/NDUFB1/COX6B1/UQCR11/NDUFB11/NDUFB2/NDUFA4/ALDH5A1/AKR7A2/IDH3B/COX6C/PARK7/NDUFC2/ALDH4A1/NDUFS2/COX7B/COX7A2/SDHB/NDUFB6/ETFA/SDHC/NDUFAB1/NDUFA9/CYCS/COQ7/NDUFB4/UQCRC1	34
BP	GO:0021762	substantia nigra development	15/1089	42/15253	9.14428064460833e-08	1.9272715049098e-05	ENSG00000075624/ENSG00000160014/ENSG00000143933/ENSG00000069535/ENSG00000134308/ENSG00000070831/ENSG00000160211/ENSG00000108953/ENSG00000126267/ENSG00000198668/ENSG00000165795/ENSG00000128245/ENSG00000148798/ENSG00000166165/ENSG00000154723	ACTB/CALM3/CALM2/MAOB/YWHAQ/CDC42/G6PD/YWHAE/COX6B1/CALM1/NDRG2/YWHAH/INA/CKB/ATP5PF	15
BP	GO:0046390	ribose phosphate biosynthetic process	47/1089	290/15253	9.3775374898297e-08	1.9272715049098e-05	ENSG00000109107/ENSG00000171314/ENSG00000160014/ENSG00000167863/ENSG00000198822/ENSG00000143933/ENSG00000067225/ENSG00000113389/ENSG00000035862/ENSG00000205542/ENSG00000121905/ENSG00000146729/ENSG00000102900/ENSG00000165434/ENSG00000178921/ENSG00000111674/ENSG00000159199/ENSG00000160211/ENSG00000134333/ENSG00000108479/ENSG00000198899/ENSG00000197444/ENSG00000078295/ENSG00000198668/ENSG00000105220…	ALDOC/PGAM1/CALM3/ATP5PD/GRM3/CALM2/PKM/NPR3/TIMP2/TMSB4X/HPCA/NIPSNAP2/NUP93/PGM2L1/PFAS/ENO2/ATP5MC1/G6PD/LDHA/GALK1/MT-ATP6/OGDHL/ADCY2/CALM1/GPI/RAMP2/ATP5PO/PAPSS1/PFKM/OGDH/RAMP1/PFKFB4/ACOT7/MT-ATP8/ATP5F1B/PTH2/ATP5MF/ECD/TPI1/TGFB1/NPPC/ATP5MC3/HK1/PARP1/ATP5PF/ATP5F1C/NME1	47
BP	GO:0009201	ribonucleoside triphosphate biosynthetic process	31/1089	155/15253	1.34506386054475e-07	2.65805312133805e-05	ENSG00000109107/ENSG00000171314/ENSG00000167863/ENSG00000067225/ENSG00000205542/ENSG00000146729/ENSG00000102900/ENSG00000165434/ENSG00000111674/ENSG00000159199/ENSG00000134333/ENSG00000108479/ENSG00000198899/ENSG00000197444/ENSG00000105220/ENSG00000241837/ENSG00000152556/ENSG00000105953/ENSG00000114268/ENSG00000228253/ENSG00000110955/ENSG00000241468/ENSG00000122882/ENSG00000111669/ENSG00000105329…	ALDOC/PGAM1/ATP5PD/PKM/TMSB4X/NIPSNAP2/NUP93/PGM2L1/ENO2/ATP5MC1/LDHA/GALK1/MT-ATP6/OGDHL/GPI/ATP5PO/PFKM/OGDH/PFKFB4/MT-ATP8/ATP5F1B/ATP5MF/ECD/TPI1/TGFB1/ATP5MC3/HK1/PARP1/ATP5PF/ATP5F1C/NME1	31
BP	GO:0009165	nucleotide biosynthetic process	53/1089	350/15253	1.42732723851511e-07	2.71615087092245e-05	ENSG00000109107/ENSG00000171314/ENSG00000160014/ENSG00000167863/ENSG00000198822/ENSG00000143933/ENSG00000067225/ENSG00000113389/ENSG00000035862/ENSG00000205542/ENSG00000121905/ENSG00000103485/ENSG00000146729/ENSG00000102900/ENSG00000165434/ENSG00000178921/ENSG00000111674/ENSG00000159199/ENSG00000134333/ENSG00000108479/ENSG00000198899/ENSG00000197444/ENSG00000078295/ENSG00000198668/ENSG00000105220…	ALDOC/PGAM1/CALM3/ATP5PD/GRM3/CALM2/PKM/NPR3/TIMP2/TMSB4X/HPCA/QPRT/NIPSNAP2/NUP93/PGM2L1/PFAS/ENO2/ATP5MC1/LDHA/GALK1/MT-ATP6/OGDHL/ADCY2/CALM1/GPI/RAMP2/ATP5PO/PAPSS1/PFKM/OGDH/RAMP1/PFKFB4/ACOT7/MT-ATP8/ATP5F1B/PTH2/RRM1/ATP5MF/ECD/TPI1/TGFB1/NPPC/ATP5MC3/HK1/PARP1/ACMSD/NUDT12/TK1/ATP5PF/NAXE/PTGS2/ATP5F1C/NME1	53
BP	GO:0009260	ribonucleotide biosynthetic process	46/1089	287/15253	1.79409215176984e-07	3.29215909849766e-05	ENSG00000109107/ENSG00000171314/ENSG00000160014/ENSG00000167863/ENSG00000198822/ENSG00000143933/ENSG00000067225/ENSG00000113389/ENSG00000035862/ENSG00000205542/ENSG00000121905/ENSG00000146729/ENSG00000102900/ENSG00000165434/ENSG00000178921/ENSG00000111674/ENSG00000159199/ENSG00000134333/ENSG00000108479/ENSG00000198899/ENSG00000197444/ENSG00000078295/ENSG00000198668/ENSG00000105220/ENSG00000131477…	ALDOC/PGAM1/CALM3/ATP5PD/GRM3/CALM2/PKM/NPR3/TIMP2/TMSB4X/HPCA/NIPSNAP2/NUP93/PGM2L1/PFAS/ENO2/ATP5MC1/LDHA/GALK1/MT-ATP6/OGDHL/ADCY2/CALM1/GPI/RAMP2/ATP5PO/PAPSS1/PFKM/OGDH/RAMP1/PFKFB4/ACOT7/MT-ATP8/ATP5F1B/PTH2/ATP5MF/ECD/TPI1/TGFB1/NPPC/ATP5MC3/HK1/PARP1/ATP5PF/ATP5F1C/NME1	46
BP	GO:1901293	nucleoside phosphate biosynthetic process	53/1089	354/15253	2.07202258975461e-07	3.67105243660661e-05	ENSG00000109107/ENSG00000171314/ENSG00000160014/ENSG00000167863/ENSG00000198822/ENSG00000143933/ENSG00000067225/ENSG00000113389/ENSG00000035862/ENSG00000205542/ENSG00000121905/ENSG00000103485/ENSG00000146729/ENSG00000102900/ENSG00000165434/ENSG00000178921/ENSG00000111674/ENSG00000159199/ENSG00000134333/ENSG00000108479/ENSG00000198899/ENSG00000197444/ENSG00000078295/ENSG00000198668/ENSG00000105220…	ALDOC/PGAM1/CALM3/ATP5PD/GRM3/CALM2/PKM/NPR3/TIMP2/TMSB4X/HPCA/QPRT/NIPSNAP2/NUP93/PGM2L1/PFAS/ENO2/ATP5MC1/LDHA/GALK1/MT-ATP6/OGDHL/ADCY2/CALM1/GPI/RAMP2/ATP5PO/PAPSS1/PFKM/OGDH/RAMP1/PFKFB4/ACOT7/MT-ATP8/ATP5F1B/PTH2/RRM1/ATP5MF/ECD/TPI1/TGFB1/NPPC/ATP5MC3/HK1/PARP1/ACMSD/NUDT12/TK1/ATP5PF/NAXE/PTGS2/ATP5F1C/NME1	53
BP	GO:0072522	purine-containing compound biosynthetic process	46/1089	290/15253	2.44842059628442e-07	4.19332834123644e-05	ENSG00000109107/ENSG00000171314/ENSG00000160014/ENSG00000167863/ENSG00000198822/ENSG00000143933/ENSG00000067225/ENSG00000113389/ENSG00000035862/ENSG00000205542/ENSG00000121905/ENSG00000146729/ENSG00000102900/ENSG00000165434/ENSG00000178921/ENSG00000111674/ENSG00000159199/ENSG00000134333/ENSG00000108479/ENSG00000198899/ENSG00000197444/ENSG00000078295/ENSG00000198668/ENSG00000105220/ENSG00000131477…	ALDOC/PGAM1/CALM3/ATP5PD/GRM3/CALM2/PKM/NPR3/TIMP2/TMSB4X/HPCA/NIPSNAP2/NUP93/PGM2L1/PFAS/ENO2/ATP5MC1/LDHA/GALK1/MT-ATP6/OGDHL/ADCY2/CALM1/GPI/RAMP2/ATP5PO/PAPSS1/PFKM/OGDH/RAMP1/PFKFB4/ACOT7/MT-ATP8/ATP5F1B/PTH2/ATP5MF/ECD/TPI1/TGFB1/NPPC/ATP5MC3/HK1/PARP1/ATP5PF/ATP5F1C/NME1	46
BP	GO:1902600	proton transmembrane transport	28/1089	136/15253	2.87625125532523e-07	4.76715449995518e-05	ENSG00000167863/ENSG00000205542/ENSG00000127184/ENSG00000171130/ENSG00000159199/ENSG00000114573/ENSG00000198899/ENSG00000126267/ENSG00000151229/ENSG00000241837/ENSG00000189043/ENSG00000159720/ENSG00000138495/ENSG00000228253/ENSG00000110955/ENSG00000241468/ENSG00000164919/ENSG00000116288/ENSG00000187446/ENSG00000144290/ENSG00000131174/ENSG00000112695/ENSG00000109062/ENSG00000131100/ENSG00000154518…	ATP5PD/TMSB4X/COX7C/ATP6V0E2/ATP5MC1/ATP6V1A/MT-ATP6/COX6B1/SLC2A13/ATP5PO/NDUFA4/ATP6V0D1/COX17/MT-ATP8/ATP5F1B/ATP5MF/COX6C/PARK7/CHP1/SLC4A10/COX7B/COX7A2/SLC9A3R1/ATP6V1E1/ATP5MC3/SLC2A6/ATP5PF/ATP5F1C	28
BP	GO:0006695	cholesterol biosynthetic process	18/1089	64/15253	3.11763880697009e-07	4.94759635307753e-05	ENSG00000149809/ENSG00000160752/ENSG00000131473/ENSG00000186480/ENSG00000160285/ENSG00000169710/ENSG00000160211/ENSG00000113161/ENSG00000120437/ENSG00000110921/ENSG00000167508/ENSG00000116133/ENSG00000112972/ENSG00000067064/ENSG00000079459/ENSG00000198911/ENSG00000072310/ENSG00000172893	TM7SF2/FDPS/ACLY/INSIG1/LSS/FASN/G6PD/HMGCR/ACAT2/MVK/MVD/DHCR24/HMGCS1/IDI1/FDFT1/SREBF2/SREBF1/DHCR7	18
BP	GO:0009127	purine nucleoside monophosphate biosynthetic process	31/1089	161/15253	3.27400303629108e-07	4.94759635307753e-05	ENSG00000109107/ENSG00000171314/ENSG00000167863/ENSG00000067225/ENSG00000205542/ENSG00000146729/ENSG00000102900/ENSG00000165434/ENSG00000178921/ENSG00000111674/ENSG00000159199/ENSG00000134333/ENSG00000108479/ENSG00000198899/ENSG00000197444/ENSG00000105220/ENSG00000241837/ENSG00000152556/ENSG00000105953/ENSG00000114268/ENSG00000228253/ENSG00000110955/ENSG00000241468/ENSG00000122882/ENSG00000111669…	ALDOC/PGAM1/ATP5PD/PKM/TMSB4X/NIPSNAP2/NUP93/PGM2L1/PFAS/ENO2/ATP5MC1/LDHA/GALK1/MT-ATP6/OGDHL/GPI/ATP5PO/PFKM/OGDH/PFKFB4/MT-ATP8/ATP5F1B/ATP5MF/ECD/TPI1/TGFB1/ATP5MC3/HK1/PARP1/ATP5PF/ATP5F1C	31
BP	GO:0009168	purine ribonucleoside monophosphate biosynthetic process	31/1089	161/15253	3.27400303629108e-07	4.94759635307753e-05	ENSG00000109107/ENSG00000171314/ENSG00000167863/ENSG00000067225/ENSG00000205542/ENSG00000146729/ENSG00000102900/ENSG00000165434/ENSG00000178921/ENSG00000111674/ENSG00000159199/ENSG00000134333/ENSG00000108479/ENSG00000198899/ENSG00000197444/ENSG00000105220/ENSG00000241837/ENSG00000152556/ENSG00000105953/ENSG00000114268/ENSG00000228253/ENSG00000110955/ENSG00000241468/ENSG00000122882/ENSG00000111669…	ALDOC/PGAM1/ATP5PD/PKM/TMSB4X/NIPSNAP2/NUP93/PGM2L1/PFAS/ENO2/ATP5MC1/LDHA/GALK1/MT-ATP6/OGDHL/GPI/ATP5PO/PFKM/OGDH/PFKFB4/MT-ATP8/ATP5F1B/ATP5MF/ECD/TPI1/TGFB1/ATP5MC3/HK1/PARP1/ATP5PF/ATP5F1C	31
BP	GO:0016126	sterol biosynthetic process	19/1089	71/15253	3.46870410968641e-07	5.09205763301965e-05	ENSG00000149809/ENSG00000160752/ENSG00000131473/ENSG00000186480/ENSG00000160285/ENSG00000169710/ENSG00000160211/ENSG00000113161/ENSG00000120437/ENSG00000110921/ENSG00000167508/ENSG00000116133/ENSG00000112972/ENSG00000067064/ENSG00000079459/ENSG00000198911/ENSG00000072310/ENSG00000170271/ENSG00000172893	TM7SF2/FDPS/ACLY/INSIG1/LSS/FASN/G6PD/HMGCR/ACAT2/MVK/MVD/DHCR24/HMGCS1/IDI1/FDFT1/SREBF2/SREBF1/FAXDC2/DHCR7	19
BP	GO:1902653	secondary alcohol biosynthetic process	18/1089	66/15253	5.17098058548407e-07	7.38013840228254e-05	ENSG00000149809/ENSG00000160752/ENSG00000131473/ENSG00000186480/ENSG00000160285/ENSG00000169710/ENSG00000160211/ENSG00000113161/ENSG00000120437/ENSG00000110921/ENSG00000167508/ENSG00000116133/ENSG00000112972/ENSG00000067064/ENSG00000079459/ENSG00000198911/ENSG00000072310/ENSG00000172893	TM7SF2/FDPS/ACLY/INSIG1/LSS/FASN/G6PD/HMGCR/ACAT2/MVK/MVD/DHCR24/HMGCS1/IDI1/FDFT1/SREBF2/SREBF1/DHCR7	18
BP	GO:0050808	synapse organization	46/1089	298/15253	5.45498326894604e-07	7.5750551448229e-05	ENSG00000135333/ENSG00000075624/ENSG00000145335/ENSG00000140538/ENSG00000173267/ENSG00000131094/ENSG00000178235/ENSG00000141668/ENSG00000070831/ENSG00000158301/ENSG00000165995/ENSG00000196338/ENSG00000162951/ENSG00000135387/ENSG00000121440/ENSG00000074317/ENSG00000164885/ENSG00000197959/ENSG00000100095/ENSG00000087085/ENSG00000135905/ENSG00000058404/ENSG00000157168/ENSG00000102385/ENSG00000168036…	EPHA7/ACTB/SNCA/NTRK3/SNCG/C1QL1/SLITRK1/CBLN2/CDC42/GPRASP2/CACNB2/NLGN3/LRRTM1/CAPRIN1/PDZRN3/SNCB/CDK5/DNM3/SEZ6L/ACHE/DOCK10/CAMK2B/NRG1/DRP2/CTNNB1/SIPA1L1/CDH9/ZMYND8/PCDHGC5/IL1RAP/NRXN1/CLSTN1/PCDHB2/AGRN/ARHGEF15/SLITRK3/ANK3/CFL1/SYNDIG1/CTNNA2/PLXND1/NTRK2/GJA10/DKK1/FLRT2/C1QL3	46
BP	GO:0042776	mitochondrial ATP synthesis coupled proton transport	10/1089	21/15253	5.630490077063e-07	7.61301526735519e-05	ENSG00000167863/ENSG00000159199/ENSG00000198899/ENSG00000241837/ENSG00000228253/ENSG00000110955/ENSG00000241468/ENSG00000154518/ENSG00000154723/ENSG00000165629	ATP5PD/ATP5MC1/MT-ATP6/ATP5PO/MT-ATP8/ATP5F1B/ATP5MF/ATP5MC3/ATP5PF/ATP5F1C	10
BP	GO:0010975	regulation of neuron projection development	61/1089	446/15253	6.47270501205194e-07	8.52737393639048e-05	ENSG00000135333/ENSG00000018236/ENSG00000095539/ENSG00000141433/ENSG00000140538/ENSG00000178235/ENSG00000143320/ENSG00000103769/ENSG00000124507/ENSG00000007944/ENSG00000137285/ENSG00000112902/ENSG00000044524/ENSG00000158301/ENSG00000108830/ENSG00000196338/ENSG00000078018/ENSG00000064300/ENSG00000187323/ENSG00000135387/ENSG00000164885/ENSG00000197959/ENSG00000163536/ENSG00000001617/ENSG00000125968…	EPHA7/CNTN1/SEMA4G/ADCYAP1/NTRK3/SLITRK1/CRABP2/RAB11A/PACSIN1/MYLIP/TUBB2B/SEMA5A/EPHA3/GPRASP2/RND2/NLGN3/MAP2/NGFR/DCC/CAPRIN1/CDK5/DNM3/SERPINI1/SEMA3F/ID1/ZSWIM6/COBL/DPYSL2/POU3F2/CAMK2B/NRG1/STMN2/RGMA/STX1B/SIPA1L1/KDM1A/SDC2/YWHAH/ZMYND8/DYNLT1/GDI1/DRAXIN/NEGR1/IL1RAP/FEZ1/CPNE5/NDRG4/DPYSL3/OLFM1/CFL1/SEMA4A/PLXND1/NCS1/NTRK2/NSMF/SEMA3D/PTPRG/TRAK1/CSMD3/ZSWIM5/NME1	61
BP	GO:0009142	nucleoside triphosphate biosynthetic process	31/1089	167/15253	7.55921566361979e-07	9.70981251991962e-05	ENSG00000109107/ENSG00000171314/ENSG00000167863/ENSG00000067225/ENSG00000205542/ENSG00000146729/ENSG00000102900/ENSG00000165434/ENSG00000111674/ENSG00000159199/ENSG00000134333/ENSG00000108479/ENSG00000198899/ENSG00000197444/ENSG00000105220/ENSG00000241837/ENSG00000152556/ENSG00000105953/ENSG00000114268/ENSG00000228253/ENSG00000110955/ENSG00000241468/ENSG00000122882/ENSG00000111669/ENSG00000105329…	ALDOC/PGAM1/ATP5PD/PKM/TMSB4X/NIPSNAP2/NUP93/PGM2L1/ENO2/ATP5MC1/LDHA/GALK1/MT-ATP6/OGDHL/GPI/ATP5PO/PFKM/OGDH/PFKFB4/MT-ATP8/ATP5F1B/ATP5MF/ECD/TPI1/TGFB1/ATP5MC3/HK1/PARP1/ATP5PF/ATP5F1C/NME1	31
BP	GO:0061564	axon development	65/1089	489/15253	7.76963815201097e-07	9.73668312805667e-05	ENSG00000135333/ENSG00000172020/ENSG00000117632/ENSG00000134198/ENSG00000095539/ENSG00000140538/ENSG00000035403/ENSG00000178235/ENSG00000143320/ENSG00000103769/ENSG00000137285/ENSG00000112902/ENSG00000044524/ENSG00000077097/ENSG00000165379/ENSG00000108830/ENSG00000196338/ENSG00000153234/ENSG00000078018/ENSG00000064300/ENSG00000187323/ENSG00000164885/ENSG00000001617/ENSG00000134986/ENSG00000130449…	EPHA7/GAP43/STMN1/TSPAN2/SEMA4G/NTRK3/VCL/SLITRK1/CRABP2/RAB11A/TUBB2B/SEMA5A/EPHA3/TOP2B/LRFN5/RND2/NLGN3/NR4A2/MAP2/NGFR/DCC/CDK5/SEMA3F/NREP/ZSWIM6/NDN/COBL/STXBP1/DPYSL2/UNC5C/POU3F2/LINGO3/NRG1/UNC5A/PIK3R1/RGMA/SIPA1L1/NCAM2/ANOS1/DYNLT1/GDI1/DOCK7/DRAXIN/EPHA5/FEZ1/NRXN1/EPHA8/DPYSL5/SLITRK3/LYPLA2/OLFM1/ANK3/SEMA4A/CTNNA2/PLXND1/S100B/NTRK2/SEMA3D/FLRT2/S100A6/TRAK1/ZSWIM5/PDLIM7/UNC5D/NE…	65
BP	GO:0050803	regulation of synapse structure or activity	31/1089	170/15253	1.12757764454947e-06	0.000137940331849886	ENSG00000135333/ENSG00000145335/ENSG00000179520/ENSG00000140538/ENSG00000178235/ENSG00000141668/ENSG00000070831/ENSG00000158301/ENSG00000196338/ENSG00000162951/ENSG00000135387/ENSG00000164885/ENSG00000197959/ENSG00000058404/ENSG00000099365/ENSG00000197555/ENSG00000101040/ENSG00000106976/ENSG00000196083/ENSG00000179915/ENSG00000171603/ENSG00000188157/ENSG00000198844/ENSG00000121871/ENSG00000172757…	EPHA7/SNCA/SLC17A8/NTRK3/SLITRK1/CBLN2/CDC42/GPRASP2/NLGN3/LRRTM1/CAPRIN1/CDK5/DNM3/CAMK2B/STX1B/SIPA1L1/ZMYND8/DNM1/IL1RAP/NRXN1/CLSTN1/AGRN/ARHGEF15/SLITRK3/CFL1/SYNDIG1/CTNNA2/NTRK2/DKK1/FLRT2/C1QL3	31
BP	GO:0009156	ribonucleoside monophosphate biosynthetic process	31/1089	173/15253	1.66242571300656e-06	0.000198640542172737	ENSG00000109107/ENSG00000171314/ENSG00000167863/ENSG00000067225/ENSG00000205542/ENSG00000146729/ENSG00000102900/ENSG00000165434/ENSG00000178921/ENSG00000111674/ENSG00000159199/ENSG00000134333/ENSG00000108479/ENSG00000198899/ENSG00000197444/ENSG00000105220/ENSG00000241837/ENSG00000152556/ENSG00000105953/ENSG00000114268/ENSG00000228253/ENSG00000110955/ENSG00000241468/ENSG00000122882/ENSG00000111669…	ALDOC/PGAM1/ATP5PD/PKM/TMSB4X/NIPSNAP2/NUP93/PGM2L1/PFAS/ENO2/ATP5MC1/LDHA/GALK1/MT-ATP6/OGDHL/GPI/ATP5PO/PFKM/OGDH/PFKFB4/MT-ATP8/ATP5F1B/ATP5MF/ECD/TPI1/TGFB1/ATP5MC3/HK1/PARP1/ATP5PF/ATP5F1C	31
BP	GO:0009124	nucleoside monophosphate biosynthetic process	32/1089	183/15253	1.97095093482365e-06	0.000230153315980089	ENSG00000109107/ENSG00000171314/ENSG00000167863/ENSG00000067225/ENSG00000205542/ENSG00000146729/ENSG00000102900/ENSG00000165434/ENSG00000178921/ENSG00000111674/ENSG00000159199/ENSG00000134333/ENSG00000108479/ENSG00000198899/ENSG00000197444/ENSG00000105220/ENSG00000241837/ENSG00000152556/ENSG00000105953/ENSG00000114268/ENSG00000228253/ENSG00000110955/ENSG00000241468/ENSG00000122882/ENSG00000111669…	ALDOC/PGAM1/ATP5PD/PKM/TMSB4X/NIPSNAP2/NUP93/PGM2L1/PFAS/ENO2/ATP5MC1/LDHA/GALK1/MT-ATP6/OGDHL/GPI/ATP5PO/PFKM/OGDH/PFKFB4/MT-ATP8/ATP5F1B/ATP5MF/ECD/TPI1/TGFB1/ATP5MC3/HK1/PARP1/TK1/ATP5PF/ATP5F1C	32
BP	GO:0007006	mitochondrial membrane organization	25/1089	126/15253	2.51069421473282e-06	0.000286665486117716	ENSG00000165943/ENSG00000070808/ENSG00000145335/ENSG00000167863/ENSG00000134308/ENSG00000170606/ENSG00000159199/ENSG00000108953/ENSG00000198899/ENSG00000096092/ENSG00000104765/ENSG00000241837/ENSG00000228253/ENSG00000114126/ENSG00000080824/ENSG00000005022/ENSG00000110955/ENSG00000128245/ENSG00000241468/ENSG00000130770/ENSG00000146425/ENSG00000064655/ENSG00000154518/ENSG00000154723/ENSG00000165629	MOAP1/CAMK2A/SNCA/ATP5PD/YWHAQ/HSPA4/ATP5MC1/YWHAE/MT-ATP6/TMEM14A/BNIP3L/ATP5PO/MT-ATP8/TFDP2/HSP90AA1/SLC25A5/ATP5F1B/YWHAH/ATP5MF/ATP5IF1/DYNLT1/EYA2/ATP5MC3/ATP5PF/ATP5F1C	25
BP	GO:0002028	regulation of sodium ion transport	19/1089	81/15253	3.05687388121142e-06	0.000341439521775311	ENSG00000168710/ENSG00000018236/ENSG00000137726/ENSG00000058668/ENSG00000114279/ENSG00000221946/ENSG00000173221/ENSG00000129244/ENSG00000128245/ENSG00000105329/ENSG00000187446/ENSG00000142178/ENSG00000109062/ENSG00000177098/ENSG00000075711/ENSG00000169174/ENSG00000151150/ENSG00000143153/ENSG00000089356	AHCYL1/CNTN1/FXYD6/ATP2B4/FGF12/FXYD7/GLRX/ATP1B2/YWHAH/TGFB1/CHP1/SIK1/SLC9A3R1/SCN4B/DLG1/PCSK9/ANK3/ATP1B1/FXYD3	19
BP	GO:0090181	regulation of cholesterol metabolic process	15/1089	54/15253	3.5559740448648e-06	0.000388736056223731	ENSG00000149809/ENSG00000160752/ENSG00000160285/ENSG00000169710/ENSG00000113161/ENSG00000130164/ENSG00000110921/ENSG00000167508/ENSG00000112972/ENSG00000067064/ENSG00000079459/ENSG00000198911/ENSG00000120915/ENSG00000072310/ENSG00000172893	TM7SF2/FDPS/LSS/FASN/HMGCR/LDLR/MVK/MVD/HMGCS1/IDI1/FDFT1/SREBF2/EPHX2/SREBF1/DHCR7	15
BP	GO:0048857	neural nucleus development	16/1089	61/15253	3.86779341016452e-06	0.000405565766151537	ENSG00000165462/ENSG00000075624/ENSG00000160014/ENSG00000143933/ENSG00000069535/ENSG00000134308/ENSG00000070831/ENSG00000160211/ENSG00000108953/ENSG00000126267/ENSG00000198668/ENSG00000165795/ENSG00000128245/ENSG00000148798/ENSG00000166165/ENSG00000154723	PHOX2A/ACTB/CALM3/CALM2/MAOB/YWHAQ/CDC42/G6PD/YWHAE/COX6B1/CALM1/NDRG2/YWHAH/INA/CKB/ATP5PF	16
BP	GO:1902930	regulation of alcohol biosynthetic process	16/1089	61/15253	3.86779341016452e-06	0.000405565766151537	ENSG00000149809/ENSG00000160752/ENSG00000145335/ENSG00000160285/ENSG00000169710/ENSG00000113161/ENSG00000169860/ENSG00000110921/ENSG00000167508/ENSG00000112972/ENSG00000067064/ENSG00000079459/ENSG00000078549/ENSG00000198911/ENSG00000072310/ENSG00000172893	TM7SF2/FDPS/SNCA/LSS/FASN/HMGCR/P2RY1/MVK/MVD/HMGCS1/IDI1/FDFT1/ADCYAP1R1/SREBF2/SREBF1/DHCR7	16
BP	GO:0045540	regulation of cholesterol biosynthetic process	13/1089	42/15253	4.22316853753708e-06	0.00043397279891731	ENSG00000149809/ENSG00000160752/ENSG00000160285/ENSG00000169710/ENSG00000113161/ENSG00000110921/ENSG00000167508/ENSG00000112972/ENSG00000067064/ENSG00000079459/ENSG00000198911/ENSG00000072310/ENSG00000172893	TM7SF2/FDPS/LSS/FASN/HMGCR/MVK/MVD/HMGCS1/IDI1/FDFT1/SREBF2/SREBF1/DHCR7	13
BP	GO:0007409	axonogenesis	59/1089	452/15253	4.49598774540671e-06	0.000443000384112847	ENSG00000135333/ENSG00000172020/ENSG00000117632/ENSG00000095539/ENSG00000140538/ENSG00000035403/ENSG00000178235/ENSG00000143320/ENSG00000103769/ENSG00000137285/ENSG00000112902/ENSG00000077097/ENSG00000165379/ENSG00000108830/ENSG00000196338/ENSG00000153234/ENSG00000078018/ENSG00000064300/ENSG00000187323/ENSG00000164885/ENSG00000001617/ENSG00000130449/ENSG00000182636/ENSG00000106078/ENSG00000136854…	EPHA7/GAP43/STMN1/SEMA4G/NTRK3/VCL/SLITRK1/CRABP2/RAB11A/TUBB2B/SEMA5A/TOP2B/LRFN5/RND2/NLGN3/NR4A2/MAP2/NGFR/DCC/CDK5/SEMA3F/ZSWIM6/NDN/COBL/STXBP1/DPYSL2/UNC5C/POU3F2/LINGO3/NRG1/UNC5A/PIK3R1/SIPA1L1/ANOS1/GDI1/DOCK7/DRAXIN/EPHA5/FEZ1/NRXN1/EPHA8/DPYSL5/SLITRK3/LYPLA2/OLFM1/ANK3/SEMA4A/CTNNA2/PLXND1/S100B/NTRK2/SEMA3D/FLRT2/S100A6/TRAK1/ZSWIM5/PDLIM7/UNC5D/NEFH	59
BP	GO:0046165	alcohol biosynthetic process	25/1089	130/15253	4.52789360284889e-06	0.000443000384112847	ENSG00000149809/ENSG00000160752/ENSG00000145335/ENSG00000131473/ENSG00000186480/ENSG00000160285/ENSG00000169710/ENSG00000160211/ENSG00000113161/ENSG00000169860/ENSG00000120437/ENSG00000105655/ENSG00000110921/ENSG00000167508/ENSG00000116133/ENSG00000112972/ENSG00000067064/ENSG00000116288/ENSG00000079459/ENSG00000078549/ENSG00000198911/ENSG00000072310/ENSG00000133731/ENSG00000172893/ENSG00000150787	TM7SF2/FDPS/SNCA/ACLY/INSIG1/LSS/FASN/G6PD/HMGCR/P2RY1/ACAT2/ISYNA1/MVK/MVD/DHCR24/HMGCS1/IDI1/PARK7/FDFT1/ADCYAP1R1/SREBF2/SREBF1/IMPA1/DHCR7/PTS	25
BP	GO:1902305	regulation of sodium ion transmembrane transport	15/1089	55/15253	4.56968087932676e-06	0.000443000384112847	ENSG00000137726/ENSG00000058668/ENSG00000114279/ENSG00000221946/ENSG00000173221/ENSG00000129244/ENSG00000128245/ENSG00000187446/ENSG00000109062/ENSG00000177098/ENSG00000075711/ENSG00000169174/ENSG00000151150/ENSG00000143153/ENSG00000089356	FXYD6/ATP2B4/FGF12/FXYD7/GLRX/ATP1B2/YWHAH/CHP1/SLC9A3R1/SCN4B/DLG1/PCSK9/ANK3/ATP1B1/FXYD3	15
BP	GO:0015985	energy coupled proton transport, down electrochemical gradient	10/1089	26/15253	6.09518380704521e-06	0.00054942200702804	ENSG00000167863/ENSG00000159199/ENSG00000198899/ENSG00000241837/ENSG00000228253/ENSG00000110955/ENSG00000241468/ENSG00000154518/ENSG00000154723/ENSG00000165629	ATP5PD/ATP5MC1/MT-ATP6/ATP5PO/MT-ATP8/ATP5F1B/ATP5MF/ATP5MC3/ATP5PF/ATP5F1C	10
BP	GO:0015986	ATP synthesis coupled proton transport	10/1089	26/15253	6.09518380704521e-06	0.00054942200702804	ENSG00000167863/ENSG00000159199/ENSG00000198899/ENSG00000241837/ENSG00000228253/ENSG00000110955/ENSG00000241468/ENSG00000154518/ENSG00000154723/ENSG00000165629	ATP5PD/ATP5MC1/MT-ATP6/ATP5PO/MT-ATP8/ATP5F1B/ATP5MF/ATP5MC3/ATP5PF/ATP5F1C	10
BP	GO:0061615	glycolytic process through fructose-6-phosphate	10/1089	26/15253	6.09518380704521e-06	0.00054942200702804	ENSG00000109107/ENSG00000171314/ENSG00000067225/ENSG00000165434/ENSG00000111674/ENSG00000108479/ENSG00000105220/ENSG00000152556/ENSG00000111669/ENSG00000156515	ALDOC/PGAM1/PKM/PGM2L1/ENO2/GALK1/GPI/PFKM/TPI1/HK1	10
BP	GO:0061620	glycolytic process through glucose-6-phosphate	10/1089	26/15253	6.09518380704521e-06	0.00054942200702804	ENSG00000109107/ENSG00000171314/ENSG00000067225/ENSG00000165434/ENSG00000111674/ENSG00000108479/ENSG00000105220/ENSG00000152556/ENSG00000111669/ENSG00000156515	ALDOC/PGAM1/PKM/PGM2L1/ENO2/GALK1/GPI/PFKM/TPI1/HK1	10
BP	GO:0050807	regulation of synapse organization	28/1089	159/15253	7.37663744314229e-06	0.000653468330739054	ENSG00000135333/ENSG00000145335/ENSG00000140538/ENSG00000178235/ENSG00000141668/ENSG00000070831/ENSG00000158301/ENSG00000196338/ENSG00000162951/ENSG00000135387/ENSG00000164885/ENSG00000197959/ENSG00000058404/ENSG00000197555/ENSG00000101040/ENSG00000196083/ENSG00000179915/ENSG00000171603/ENSG00000188157/ENSG00000198844/ENSG00000121871/ENSG00000172757/ENSG00000101463/ENSG00000066032/ENSG00000148053…	EPHA7/SNCA/NTRK3/SLITRK1/CBLN2/CDC42/GPRASP2/NLGN3/LRRTM1/CAPRIN1/CDK5/DNM3/CAMK2B/SIPA1L1/ZMYND8/IL1RAP/NRXN1/CLSTN1/AGRN/ARHGEF15/SLITRK3/CFL1/SYNDIG1/CTNNA2/NTRK2/DKK1/FLRT2/C1QL3	28
BP	GO:0010769	regulation of cell morphogenesis involved in differentiation	40/1089	270/15253	8.23554121854403e-06	0.000717190013235241	ENSG00000135333/ENSG00000095539/ENSG00000140538/ENSG00000178235/ENSG00000143320/ENSG00000103769/ENSG00000137285/ENSG00000070831/ENSG00000112902/ENSG00000158301/ENSG00000108830/ENSG00000196338/ENSG00000078018/ENSG00000064300/ENSG00000187323/ENSG00000135387/ENSG00000164885/ENSG00000197959/ENSG00000001617/ENSG00000125968/ENSG00000130449/ENSG00000092964/ENSG00000184486/ENSG00000058404/ENSG00000157168…	EPHA7/SEMA4G/NTRK3/SLITRK1/CRABP2/RAB11A/TUBB2B/CDC42/SEMA5A/GPRASP2/RND2/NLGN3/MAP2/NGFR/DCC/CAPRIN1/CDK5/DNM3/SEMA3F/ID1/ZSWIM6/DPYSL2/POU3F2/CAMK2B/NRG1/SIPA1L1/SDC2/YWHAH/GDI1/DRAXIN/CORO1C/OLFM1/CFL1/SEMA4A/PLXND1/NTRK2/NSMF/SEMA3D/TRAK1/ZSWIM5	40
BP	GO:0006734	NADH metabolic process	12/1089	39/15253	1.05916576690503e-05	0.000906998951726338	ENSG00000109107/ENSG00000171314/ENSG00000067225/ENSG00000165434/ENSG00000111674/ENSG00000105220/ENSG00000152556/ENSG00000105953/ENSG00000111669/ENSG00000156515/ENSG00000112874/ENSG00000163382	ALDOC/PGAM1/PKM/PGM2L1/ENO2/GPI/PFKM/OGDH/TPI1/HK1/NUDT12/NAXE	12
BP	GO:0006120	mitochondrial electron transport, NADH to ubiquinone	14/1089	52/15253	1.11547528610579e-05	0.00092440516451799	ENSG00000145335/ENSG00000168653/ENSG00000119013/ENSG00000183648/ENSG00000147123/ENSG00000090266/ENSG00000189043/ENSG00000116288/ENSG00000151366/ENSG00000158864/ENSG00000165264/ENSG00000004779/ENSG00000139180/ENSG00000065518	SNCA/NDUFS5/NDUFB3/NDUFB1/NDUFB11/NDUFB2/NDUFA4/PARK7/NDUFC2/NDUFS2/NDUFB6/NDUFAB1/NDUFA9/NDUFB4	14
BP	GO:0009435	NAD biosynthetic process	14/1089	52/15253	1.11547528610579e-05	0.00092440516451799	ENSG00000109107/ENSG00000171314/ENSG00000067225/ENSG00000103485/ENSG00000165434/ENSG00000111674/ENSG00000105220/ENSG00000152556/ENSG00000111669/ENSG00000156515/ENSG00000153086/ENSG00000112874/ENSG00000163382/ENSG00000073756	ALDOC/PGAM1/PKM/QPRT/PGM2L1/ENO2/GPI/PFKM/TPI1/HK1/ACMSD/NUDT12/NAXE/PTGS2	14
BP	GO:0050804	modulation of chemical synaptic transmission	45/1089	325/15253	1.37872389756041e-05	0.00110685677901022	ENSG00000104327/ENSG00000070808/ENSG00000145335/ENSG00000198822/ENSG00000141433/ENSG00000109991/ENSG00000173267/ENSG00000157404/ENSG00000020129/ENSG00000103769/ENSG00000127955/ENSG00000149403/ENSG00000152578/ENSG00000058335/ENSG00000196338/ENSG00000162951/ENSG00000164885/ENSG00000136854/ENSG00000108852/ENSG00000087085/ENSG00000058404/ENSG00000120251/ENSG00000110881/ENSG00000099365/ENSG00000197555…	CALB1/CAMK2A/SNCA/GRM3/ADCYAP1/P2RX3/SNCG/KIT/NCDN/RAB11A/GNAI1/GRIK4/GRIA4/RASGRF1/NLGN3/LRRTM1/CDK5/STXBP1/MPP2/ACHE/CAMK2B/GRIA2/ASIC1/STX1B/SIPA1L1/RAB3B/YWHAH/NISCH/ZMYND8/CNTNAP4/NRXN1/CLSTN1/SYN3/KCNMB4/NSG1/S100B/NTRK2/PREPL/DKK1/NSMF/PTGS2/GRIN2A/NPY5R/SYN1/SYNGR1	45
BP	GO:0099177	regulation of trans-synaptic signaling	45/1089	325/15253	1.37872389756041e-05	0.00110685677901022	ENSG00000104327/ENSG00000070808/ENSG00000145335/ENSG00000198822/ENSG00000141433/ENSG00000109991/ENSG00000173267/ENSG00000157404/ENSG00000020129/ENSG00000103769/ENSG00000127955/ENSG00000149403/ENSG00000152578/ENSG00000058335/ENSG00000196338/ENSG00000162951/ENSG00000164885/ENSG00000136854/ENSG00000108852/ENSG00000087085/ENSG00000058404/ENSG00000120251/ENSG00000110881/ENSG00000099365/ENSG00000197555…	CALB1/CAMK2A/SNCA/GRM3/ADCYAP1/P2RX3/SNCG/KIT/NCDN/RAB11A/GNAI1/GRIK4/GRIA4/RASGRF1/NLGN3/LRRTM1/CDK5/STXBP1/MPP2/ACHE/CAMK2B/GRIA2/ASIC1/STX1B/SIPA1L1/RAB3B/YWHAH/NISCH/ZMYND8/CNTNAP4/NRXN1/CLSTN1/SYN3/KCNMB4/NSG1/S100B/NTRK2/PREPL/DKK1/NSMF/PTGS2/GRIN2A/NPY5R/SYN1/SYNGR1	45
BP	GO:0030901	midbrain development	19/1089	90/15253	1.56789237063124e-05	0.00123935861543128	ENSG00000165462/ENSG00000075624/ENSG00000160014/ENSG00000143933/ENSG00000069535/ENSG00000134308/ENSG00000070831/ENSG00000160211/ENSG00000108953/ENSG00000153234/ENSG00000126267/ENSG00000198668/ENSG00000165795/ENSG00000168036/ENSG00000128245/ENSG00000148798/ENSG00000166165/ENSG00000107984/ENSG00000154723	PHOX2A/ACTB/CALM3/CALM2/MAOB/YWHAQ/CDC42/G6PD/YWHAE/NR4A2/COX6B1/CALM1/NDRG2/CTNNB1/YWHAH/INA/CKB/DKK1/ATP5PF	19
BP	GO:0050770	regulation of axonogenesis	28/1089	167/15253	1.90841403886189e-05	0.00148567141388976	ENSG00000135333/ENSG00000095539/ENSG00000140538/ENSG00000178235/ENSG00000143320/ENSG00000103769/ENSG00000137285/ENSG00000112902/ENSG00000108830/ENSG00000078018/ENSG00000064300/ENSG00000187323/ENSG00000164885/ENSG00000001617/ENSG00000130449/ENSG00000092964/ENSG00000184486/ENSG00000157168/ENSG00000197555/ENSG00000203879/ENSG00000162490/ENSG00000130558/ENSG00000196189/ENSG00000004399/ENSG00000148053…	EPHA7/SEMA4G/NTRK3/SLITRK1/CRABP2/RAB11A/TUBB2B/SEMA5A/RND2/MAP2/NGFR/DCC/CDK5/SEMA3F/ZSWIM6/DPYSL2/POU3F2/NRG1/SIPA1L1/GDI1/DRAXIN/OLFM1/SEMA4A/PLXND1/NTRK2/SEMA3D/TRAK1/ZSWIM5	28
BP	GO:0062012	regulation of small molecule metabolic process	57/1089	455/15253	2.21994021322322e-05	0.00170239594261805	ENSG00000121769/ENSG00000149809/ENSG00000160752/ENSG00000171314/ENSG00000145335/ENSG00000160014/ENSG00000198822/ENSG00000143933/ENSG00000157404/ENSG00000113389/ENSG00000035862/ENSG00000092010/ENSG00000205542/ENSG00000121905/ENSG00000168291/ENSG00000186480/ENSG00000160285/ENSG00000058668/ENSG00000169710/ENSG00000102900/ENSG00000113161/ENSG00000095637/ENSG00000169860/ENSG00000198668/ENSG00000126067…	FABP3/TM7SF2/FDPS/PGAM1/SNCA/CALM3/GRM3/CALM2/KIT/NPR3/TIMP2/PSME1/TMSB4X/HPCA/PDHB/INSIG1/LSS/ATP2B4/FASN/NUP93/HMGCR/SORBS1/P2RY1/CALM1/PSMB2/PSMD1/RAMP2/LDLR/EPM2AIP1/PSMB6/MVK/MVD/RAMP1/PFKFB4/HMGCS1/SLC25A23/ABCD2/ATP5IF1/ECD/IDI1/TGFB1/PARK7/SIK1/FDFT1/ADCYAP1R1/NPPC/PSME3/SREBF2/EPHX2/OAZ2/SREBF1/PARP1/DHCR7/ACMSD/DLAT/PTGS2/DKK3	57
BP	GO:0006732	coenzyme metabolic process	48/1089	363/15253	2.46571714374966e-05	0.00186306686538026	ENSG00000109107/ENSG00000171314/ENSG00000131069/ENSG00000168710/ENSG00000148834/ENSG00000145335/ENSG00000067225/ENSG00000145284/ENSG00000114054/ENSG00000168291/ENSG00000131473/ENSG00000103485/ENSG00000169710/ENSG00000102900/ENSG00000165434/ENSG00000111674/ENSG00000169738/ENSG00000160211/ENSG00000155368/ENSG00000134333/ENSG00000113161/ENSG00000108479/ENSG00000197444/ENSG00000105220/ENSG00000100075…	ALDOC/PGAM1/ACSS2/AHCYL1/GSTO1/SNCA/PKM/SCD5/PCCB/PDHB/ACLY/QPRT/FASN/NUP93/PGM2L1/ENO2/DCXR/G6PD/DBI/LDHA/HMGCR/GALK1/OGDHL/GPI/SLC25A1/PFKM/HSD17B8/MVK/MVD/OGDH/PFKFB4/ACOT7/CROT/HMGCS1/PDZD11/ATP5IF1/ECD/TPI1/HK1/ACMSD/NUDT12/NDUFA9/PTS/DLAT/NAXE/PTGS2/COQ7/FAR2	48
BP	GO:0042417	dopamine metabolic process	11/1089	36/15253	2.66135227796818e-05	0.00198174318901456	ENSG00000145335/ENSG00000180176/ENSG00000189221/ENSG00000123360/ENSG00000069535/ENSG00000132437/ENSG00000153234/ENSG00000074317/ENSG00000116288/ENSG00000169836/ENSG00000183454	SNCA/TH/MAOA/PDE1B/MAOB/DDC/NR4A2/SNCB/PARK7/TACR3/GRIN2A	11
BP	GO:0019674	NAD metabolic process	16/1089	71/15253	3.10118664933763e-05	0.00227627100061382	ENSG00000109107/ENSG00000171314/ENSG00000067225/ENSG00000103485/ENSG00000165434/ENSG00000111674/ENSG00000134333/ENSG00000105220/ENSG00000152556/ENSG00000105953/ENSG00000111669/ENSG00000156515/ENSG00000153086/ENSG00000112874/ENSG00000163382/ENSG00000073756	ALDOC/PGAM1/PKM/QPRT/PGM2L1/ENO2/LDHA/GPI/PFKM/OGDH/TPI1/HK1/ACMSD/NUDT12/NAXE/PTGS2	16
BP	GO:0006735	NADH regeneration	9/1089	25/15253	3.34560834876479e-05	0.00234493691111604	ENSG00000109107/ENSG00000171314/ENSG00000067225/ENSG00000165434/ENSG00000111674/ENSG00000105220/ENSG00000152556/ENSG00000111669/ENSG00000156515	ALDOC/PGAM1/PKM/PGM2L1/ENO2/GPI/PFKM/TPI1/HK1	9
BP	GO:0061621	canonical glycolysis	9/1089	25/15253	3.34560834876479e-05	0.00234493691111604	ENSG00000109107/ENSG00000171314/ENSG00000067225/ENSG00000165434/ENSG00000111674/ENSG00000105220/ENSG00000152556/ENSG00000111669/ENSG00000156515	ALDOC/PGAM1/PKM/PGM2L1/ENO2/GPI/PFKM/TPI1/HK1	9
BP	GO:0061718	glucose catabolic process to pyruvate	9/1089	25/15253	3.34560834876479e-05	0.00234493691111604	ENSG00000109107/ENSG00000171314/ENSG00000067225/ENSG00000165434/ENSG00000111674/ENSG00000105220/ENSG00000152556/ENSG00000111669/ENSG00000156515	ALDOC/PGAM1/PKM/PGM2L1/ENO2/GPI/PFKM/TPI1/HK1	9
BP	GO:0051962	positive regulation of nervous system development	59/1089	483/15253	3.37729333247542e-05	0.00234493691111604	ENSG00000115738/ENSG00000018236/ENSG00000141433/ENSG00000140538/ENSG00000174453/ENSG00000157404/ENSG00000178235/ENSG00000008294/ENSG00000143320/ENSG00000112893/ENSG00000035862/ENSG00000103769/ENSG00000124507/ENSG00000137285/ENSG00000141668/ENSG00000112902/ENSG00000044524/ENSG00000158301/ENSG00000108830/ENSG00000196338/ENSG00000064300/ENSG00000162951/ENSG00000135387/ENSG00000162946/ENSG00000265763…	ID2/CNTN1/ADCYAP1/NTRK3/VWC2L/KIT/SLITRK1/SPAG9/CRABP2/MAN2A1/TIMP2/RAB11A/PACSIN1/TUBB2B/CBLN2/SEMA5A/EPHA3/GPRASP2/RND2/NLGN3/NGFR/LRRTM1/CAPRIN1/DISC1/ZNF488/SERPINI1/NAP1L2/PCP4/CYB5D2/COBL/CAMK2B/NRG1/CTNNB1/STMN2/KDM1A/ZMYND8/DYNLT1/GDI1/SMARCD3/NEGR1/IL1RAP/FEZ1/CPNE5/NRXN1/CLSTN1/NDRG4/AGRN/DPYSL3/SLITRK3/SYNDIG1/PLXND1/S100B/NTRK2/BRINP1/DKK1/NSMF/FLRT2/TRAK1/NME1	59
BP	GO:0009108	coenzyme biosynthetic process	35/1089	238/15253	3.47798281285571e-05	0.00238265009232702	ENSG00000109107/ENSG00000171314/ENSG00000131069/ENSG00000145335/ENSG00000067225/ENSG00000145284/ENSG00000168291/ENSG00000131473/ENSG00000103485/ENSG00000169710/ENSG00000102900/ENSG00000165434/ENSG00000111674/ENSG00000134333/ENSG00000108479/ENSG00000197444/ENSG00000105220/ENSG00000100075/ENSG00000152556/ENSG00000204228/ENSG00000105953/ENSG00000114268/ENSG00000097021/ENSG00000130770/ENSG00000122882…	ALDOC/PGAM1/ACSS2/SNCA/PKM/SCD5/PDHB/ACLY/QPRT/FASN/NUP93/PGM2L1/ENO2/LDHA/GALK1/OGDHL/GPI/SLC25A1/PFKM/HSD17B8/OGDH/PFKFB4/ACOT7/ATP5IF1/ECD/TPI1/HK1/ACMSD/NUDT12/NDUFA9/PTS/DLAT/NAXE/PTGS2/COQ7	35
BP	GO:0022604	regulation of cell morphogenesis	56/1089	457/15253	4.87583409397361e-05	0.00329632047037321	ENSG00000135333/ENSG00000095539/ENSG00000140538/ENSG00000157404/ENSG00000178235/ENSG00000143320/ENSG00000072422/ENSG00000103769/ENSG00000137285/ENSG00000070831/ENSG00000112902/ENSG00000185658/ENSG00000158301/ENSG00000108830/ENSG00000196338/ENSG00000133026/ENSG00000078018/ENSG00000064300/ENSG00000187323/ENSG00000135387/ENSG00000164885/ENSG00000197959/ENSG00000001617/ENSG00000077549/ENSG00000026508…	EPHA7/SEMA4G/NTRK3/KIT/SLITRK1/CRABP2/RHOBTB1/RAB11A/TUBB2B/CDC42/SEMA5A/BRWD1/GPRASP2/RND2/NLGN3/MYH10/MAP2/NGFR/DCC/CAPRIN1/CDK5/DNM3/SEMA3F/CAPZB/CD44/ID1/ZSWIM6/DPYSL2/ARAP1/POU3F2/ZMYM3/CAMK2B/NRG1/SIPA1L1/SDC2/YWHAH/FGD4/GDI1/DRAXIN/SLC9A3R1/CORO1C/CPNE5/PHIP/DLG1/OLFM1/CFL1/SEMA4A/PLXND1/S100B/NTRK2/MYH14/NSMF/SEMA3D/EPB41L3/TRAK1/ZSWIM5	56
BP	GO:0042407	cristae formation	10/1089	32/15253	4.9882207667198e-05	0.00332850367524757	ENSG00000167863/ENSG00000159199/ENSG00000198899/ENSG00000241837/ENSG00000228253/ENSG00000110955/ENSG00000241468/ENSG00000154518/ENSG00000154723/ENSG00000165629	ATP5PD/ATP5MC1/MT-ATP6/ATP5PO/MT-ATP8/ATP5F1B/ATP5MF/ATP5MC3/ATP5PF/ATP5F1C	10
BP	GO:0009060	aerobic respiration	17/1089	82/15253	5.53278677709281e-05	0.00364454595650037	ENSG00000184076/ENSG00000168291/ENSG00000127184/ENSG00000197444/ENSG00000126267/ENSG00000189043/ENSG00000105953/ENSG00000101365/ENSG00000164919/ENSG00000151376/ENSG00000131174/ENSG00000117118/ENSG00000143252/ENSG00000150768/ENSG00000172115/ENSG00000010256/ENSG00000122729	UQCR10/PDHB/COX7C/OGDHL/COX6B1/NDUFA4/OGDH/IDH3B/COX6C/ME3/COX7B/SDHB/SDHC/DLAT/CYCS/UQCRC1/ACO1	17
BP	GO:0016054	organic acid catabolic process	36/1089	254/15253	5.97406309580264e-05	0.00383684202327925	ENSG00000114054/ENSG00000105379/ENSG00000103485/ENSG00000058668/ENSG00000169738/ENSG00000127884/ENSG00000113790/ENSG00000120437/ENSG00000104325/ENSG00000072571/ENSG00000153904/ENSG00000026508/ENSG00000157184/ENSG00000103507/ENSG00000160200/ENSG00000105953/ENSG00000198130/ENSG00000104823/ENSG00000112294/ENSG00000005469/ENSG00000173208/ENSG00000123453/ENSG00000105329/ENSG00000116005/ENSG00000115419…	PCCB/ETFB/QPRT/ATP2B4/DCXR/ECHS1/EHHADH/ACAT2/DECR1/HMMR/DDAH1/CD44/CPT2/BCKDK/CBS/OGDH/HIBCH/ECH1/ALDH5A1/CROT/ABCD2/SARDH/TGFB1/PCYOX1/GLS/CHP1/ALDH4A1/ACAA1/GOT2/ETFA/ALDH7A1/NDUFAB1/ACMSD/ASRGL1/BDH2/OAT	36
BP	GO:0046395	carboxylic acid catabolic process	36/1089	254/15253	5.97406309580264e-05	0.00383684202327925	ENSG00000114054/ENSG00000105379/ENSG00000103485/ENSG00000058668/ENSG00000169738/ENSG00000127884/ENSG00000113790/ENSG00000120437/ENSG00000104325/ENSG00000072571/ENSG00000153904/ENSG00000026508/ENSG00000157184/ENSG00000103507/ENSG00000160200/ENSG00000105953/ENSG00000198130/ENSG00000104823/ENSG00000112294/ENSG00000005469/ENSG00000173208/ENSG00000123453/ENSG00000105329/ENSG00000116005/ENSG00000115419…	PCCB/ETFB/QPRT/ATP2B4/DCXR/ECHS1/EHHADH/ACAT2/DECR1/HMMR/DDAH1/CD44/CPT2/BCKDK/CBS/OGDH/HIBCH/ECH1/ALDH5A1/CROT/ABCD2/SARDH/TGFB1/PCYOX1/GLS/CHP1/ALDH4A1/ACAA1/GOT2/ETFA/ALDH7A1/NDUFAB1/ACMSD/ASRGL1/BDH2/OAT	36
BP	GO:0016125	sterol metabolic process	24/1089	142/15253	6.43943751724462e-05	0.0040846703658769	ENSG00000149809/ENSG00000160752/ENSG00000186350/ENSG00000131473/ENSG00000186480/ENSG00000160285/ENSG00000169710/ENSG00000123179/ENSG00000160211/ENSG00000113161/ENSG00000120437/ENSG00000130164/ENSG00000110921/ENSG00000167508/ENSG00000116133/ENSG00000112972/ENSG00000067064/ENSG00000079459/ENSG00000198911/ENSG00000120915/ENSG00000169174/ENSG00000072310/ENSG00000170271/ENSG00000172893	TM7SF2/FDPS/RXRA/ACLY/INSIG1/LSS/FASN/EBPL/G6PD/HMGCR/ACAT2/LDLR/MVK/MVD/DHCR24/HMGCS1/IDI1/FDFT1/SREBF2/EPHX2/PCSK9/SREBF1/FAXDC2/DHCR7	24
BP	GO:2000649	regulation of sodium ion transmembrane transporter activity	12/1089	46/15253	6.61205951167872e-05	0.00411163236725125	ENSG00000137726/ENSG00000114279/ENSG00000221946/ENSG00000173221/ENSG00000128245/ENSG00000187446/ENSG00000109062/ENSG00000177098/ENSG00000169174/ENSG00000151150/ENSG00000143153/ENSG00000089356	FXYD6/FGF12/FXYD7/GLRX/YWHAH/CHP1/SLC9A3R1/SCN4B/PCSK9/ANK3/ATP1B1/FXYD3	12
BP	GO:0043270	positive regulation of ion transport	33/1089	226/15253	6.64199078399871e-05	0.00411163236725125	ENSG00000168710/ENSG00000070808/ENSG00000148834/ENSG00000145335/ENSG00000160014/ENSG00000065534/ENSG00000018236/ENSG00000143933/ENSG00000109991/ENSG00000205542/ENSG00000114279/ENSG00000146729/ENSG00000198420/ENSG00000173221/ENSG00000160211/ENSG00000169860/ENSG00000165995/ENSG00000196338/ENSG00000151320/ENSG00000198668/ENSG00000129244/ENSG00000136854/ENSG00000138495/ENSG00000169213/ENSG00000116288…	AHCYL1/CAMK2A/GSTO1/SNCA/CALM3/MYLK/CNTN1/CALM2/P2RX3/TMSB4X/FGF12/NIPSNAP2/TCAF1/GLRX/G6PD/P2RY1/CACNB2/NLGN3/AKAP6/CALM1/ATP1B2/STXBP1/COX17/RAB3B/PARK7/CHP1/ATP8A1/ADCYAP1R1/KCNMB1/SCN4B/DLG1/ANK3/ATP1B1	33
BP	GO:0008203	cholesterol metabolic process	22/1089	125/15253	6.88101427361232e-05	0.0042088870640262	ENSG00000149809/ENSG00000160752/ENSG00000186350/ENSG00000131473/ENSG00000186480/ENSG00000160285/ENSG00000169710/ENSG00000160211/ENSG00000113161/ENSG00000120437/ENSG00000130164/ENSG00000110921/ENSG00000167508/ENSG00000116133/ENSG00000112972/ENSG00000067064/ENSG00000079459/ENSG00000198911/ENSG00000120915/ENSG00000169174/ENSG00000072310/ENSG00000172893	TM7SF2/FDPS/RXRA/ACLY/INSIG1/LSS/FASN/G6PD/HMGCR/ACAT2/LDLR/MVK/MVD/DHCR24/HMGCS1/IDI1/FDFT1/SREBF2/EPHX2/PCSK9/SREBF1/DHCR7	22
BP	GO:0044282	small molecule catabolic process	50/1089	401/15253	7.87855410684073e-05	0.00476235423540561	ENSG00000109107/ENSG00000171314/ENSG00000067225/ENSG00000114054/ENSG00000105379/ENSG00000103485/ENSG00000058668/ENSG00000165434/ENSG00000111674/ENSG00000169738/ENSG00000127884/ENSG00000113790/ENSG00000149476/ENSG00000108479/ENSG00000120437/ENSG00000104325/ENSG00000072571/ENSG00000153904/ENSG00000105220/ENSG00000026508/ENSG00000157184/ENSG00000103507/ENSG00000152556/ENSG00000160200/ENSG00000105953…	ALDOC/PGAM1/PKM/PCCB/ETFB/QPRT/ATP2B4/PGM2L1/ENO2/DCXR/ECHS1/EHHADH/TKFC/GALK1/ACAT2/DECR1/HMMR/DDAH1/GPI/CD44/CPT2/BCKDK/PFKM/CBS/OGDH/HIBCH/APOBEC3C/ECH1/ALDH5A1/CROT/ABCD2/SARDH/TPI1/TGFB1/PCYOX1/GLS/CHP1/ALDH4A1/ACAA1/GOT2/ETFA/HK1/ALDH7A1/NDUFAB1/IMPA1/NUDT18/ACMSD/ASRGL1/BDH2/OAT	50
BP	GO:0006814	sodium ion transport	31/1089	209/15253	8.11656878090743e-05	0.00484917795305842	ENSG00000168710/ENSG00000018236/ENSG00000179520/ENSG00000100170/ENSG00000137726/ENSG00000058668/ENSG00000114279/ENSG00000006283/ENSG00000221946/ENSG00000173221/ENSG00000102316/ENSG00000129244/ENSG00000110881/ENSG00000185052/ENSG00000128245/ENSG00000105329/ENSG00000187446/ENSG00000142178/ENSG00000144290/ENSG00000033867/ENSG00000109062/ENSG00000177098/ENSG00000075711/ENSG00000169174/ENSG00000151150…	AHCYL1/CNTN1/SLC17A8/SLC5A1/FXYD6/ATP2B4/FGF12/CACNA1G/FXYD7/GLRX/MAGED2/ATP1B2/ASIC1/SLC24A3/YWHAH/TGFB1/CHP1/SIK1/SLC4A10/SLC4A7/SLC9A3R1/SCN4B/DLG1/PCSK9/ANK3/SLC17A4/SLC5A9/NDUFA9/COMMD9/ATP1B1/FXYD3	31
BP	GO:0032409	regulation of transporter activity	34/1089	239/15253	8.79719351411586e-05	0.0051954000316698	ENSG00000168710/ENSG00000148834/ENSG00000145335/ENSG00000160014/ENSG00000143933/ENSG00000139890/ENSG00000137726/ENSG00000205542/ENSG00000121905/ENSG00000114279/ENSG00000146729/ENSG00000198420/ENSG00000221946/ENSG00000173221/ENSG00000058335/ENSG00000131507/ENSG00000108953/ENSG00000165995/ENSG00000196338/ENSG00000151320/ENSG00000198668/ENSG00000129244/ENSG00000138495/ENSG00000174871/ENSG00000128245…	AHCYL1/GSTO1/SNCA/CALM3/CALM2/REM2/FXYD6/TMSB4X/HPCA/FGF12/NIPSNAP2/TCAF1/FXYD7/GLRX/RASGRF1/NDFIP1/YWHAE/CACNB2/NLGN3/AKAP6/CALM1/ATP1B2/COX17/CNIH2/YWHAH/PARK7/CHP1/SLC9A3R1/SCN4B/DLG1/PCSK9/ANK3/ATP1B1/FXYD3	34
BP	GO:0051051	negative regulation of transport	50/1089	404/15253	9.51289405053339e-05	0.00555423291268643	ENSG00000137507/ENSG00000148834/ENSG00000145335/ENSG00000160014/ENSG00000141433/ENSG00000143933/ENSG00000139890/ENSG00000205542/ENSG00000186480/ENSG00000103154/ENSG00000114279/ENSG00000069535/ENSG00000124507/ENSG00000134308/ENSG00000215475/ENSG00000044524/ENSG00000189403/ENSG00000131507/ENSG00000113161/ENSG00000108953/ENSG00000169860/ENSG00000162951/ENSG00000123612/ENSG00000096092/ENSG00000198668…	LRRC32/GSTO1/SNCA/CALM3/ADCYAP1/CALM2/REM2/TMSB4X/INSIG1/NECAB2/FGF12/MAOB/PACSIN1/YWHAQ/SIAH3/EPHA3/HMGB1/NDFIP1/HMGCR/YWHAE/P2RY1/LRRTM1/ACVR1C/TMEM14A/CALM1/CDK5/PDE2A/ABCG8/NRG1/SLC25A5/ASIC1/STX1B/CNIH2/CD74/TGFB1/PARK7/CHP1/GDI1/SLC9A3R1/SREBF2/OAZ2/PCSK9/RGCC/SREBF1/ANK3/NOV/PTGS2/NPY5R/SVIP/BARD1	50
BP	GO:0051188	cofactor biosynthetic process	39/1089	292/15253	0.000111782957415537	0.00645326781124749	ENSG00000109107/ENSG00000171314/ENSG00000131069/ENSG00000145335/ENSG00000067225/ENSG00000145284/ENSG00000168291/ENSG00000131473/ENSG00000103485/ENSG00000069535/ENSG00000169710/ENSG00000102900/ENSG00000165434/ENSG00000111674/ENSG00000134333/ENSG00000108479/ENSG00000197444/ENSG00000105220/ENSG00000100075/ENSG00000152556/ENSG00000204228/ENSG00000105953/ENSG00000188690/ENSG00000114268/ENSG00000097021…	ALDOC/PGAM1/ACSS2/SNCA/PKM/SCD5/PDHB/ACLY/QPRT/MAOB/FASN/NUP93/PGM2L1/ENO2/LDHA/GALK1/OGDHL/GPI/SLC25A1/PFKM/HSD17B8/OGDH/UROS/PFKFB4/ACOT7/GSS/ATP5IF1/ECD/TPI1/HK1/ACMSD/NUDT12/NDUFA9/PTS/DLAT/NAXE/PTGS2/BDH2/COQ7	39
BP	GO:0099132	ATP hydrolysis coupled cation transmembrane transport	13/1089	56/15253	0.000122564402786518	0.00699706557241253	ENSG00000167863/ENSG00000058668/ENSG00000171130/ENSG00000159199/ENSG00000114573/ENSG00000241837/ENSG00000074370/ENSG00000159720/ENSG00000110955/ENSG00000124406/ENSG00000131100/ENSG00000154518/ENSG00000165629	ATP5PD/ATP2B4/ATP6V0E2/ATP5MC1/ATP6V1A/ATP5PO/ATP2A3/ATP6V0D1/ATP5F1B/ATP8A1/ATP6V1E1/ATP5MC3/ATP5F1C	13
BP	GO:0010959	regulation of metal ion transport	43/1089	336/15253	0.000136553297695273	0.00771000926987158	ENSG00000168710/ENSG00000070808/ENSG00000148834/ENSG00000145335/ENSG00000160014/ENSG00000065534/ENSG00000018236/ENSG00000141433/ENSG00000143933/ENSG00000109991/ENSG00000139890/ENSG00000137726/ENSG00000121905/ENSG00000058668/ENSG00000114279/ENSG00000146729/ENSG00000221946/ENSG00000173221/ENSG00000160211/ENSG00000108953/ENSG00000165995/ENSG00000151320/ENSG00000198668/ENSG00000129244/ENSG00000171316…	AHCYL1/CAMK2A/GSTO1/SNCA/CALM3/MYLK/CNTN1/ADCYAP1/CALM2/P2RX3/REM2/FXYD6/HPCA/ATP2B4/FGF12/NIPSNAP2/FXYD7/GLRX/G6PD/YWHAE/CACNB2/AKAP6/CALM1/ATP1B2/CHD7/CRACR2B/CAMK2B/CTNNB1/YWHAH/TGFB1/KCNIP1/CHP1/SIK1/ADCYAP1R1/SLC9A3R1/KCNMB1/SCN4B/DLG1/PCSK9/ANK3/PTGS2/ATP1B1/FXYD3	43
BP	GO:0022898	regulation of transmembrane transporter activity	32/1089	225/15253	0.000140890673906121	0.00778383636696142	ENSG00000168710/ENSG00000148834/ENSG00000160014/ENSG00000143933/ENSG00000139890/ENSG00000137726/ENSG00000205542/ENSG00000121905/ENSG00000114279/ENSG00000146729/ENSG00000198420/ENSG00000221946/ENSG00000173221/ENSG00000058335/ENSG00000108953/ENSG00000165995/ENSG00000196338/ENSG00000151320/ENSG00000198668/ENSG00000129244/ENSG00000138495/ENSG00000174871/ENSG00000128245/ENSG00000116288/ENSG00000187446…	AHCYL1/GSTO1/CALM3/CALM2/REM2/FXYD6/TMSB4X/HPCA/FGF12/NIPSNAP2/TCAF1/FXYD7/GLRX/RASGRF1/YWHAE/CACNB2/NLGN3/AKAP6/CALM1/ATP1B2/COX17/CNIH2/YWHAH/PARK7/CHP1/SLC9A3R1/SCN4B/DLG1/PCSK9/ANK3/ATP1B1/FXYD3	32
BP	GO:1902652	secondary alcohol metabolic process	22/1089	131/15253	0.000140890771141964	0.00778383636696142	ENSG00000149809/ENSG00000160752/ENSG00000186350/ENSG00000131473/ENSG00000186480/ENSG00000160285/ENSG00000169710/ENSG00000160211/ENSG00000113161/ENSG00000120437/ENSG00000130164/ENSG00000110921/ENSG00000167508/ENSG00000116133/ENSG00000112972/ENSG00000067064/ENSG00000079459/ENSG00000198911/ENSG00000120915/ENSG00000169174/ENSG00000072310/ENSG00000172893	TM7SF2/FDPS/RXRA/ACLY/INSIG1/LSS/FASN/G6PD/HMGCR/ACAT2/LDLR/MVK/MVD/DHCR24/HMGCS1/IDI1/FDFT1/SREBF2/EPHX2/PCSK9/SREBF1/DHCR7	22
BP	GO:0007611	learning or memory	33/1089	235/15253	0.000142744060945876	0.007802329629148	ENSG00000104327/ENSG00000180176/ENSG00000131094/ENSG00000157404/ENSG00000177030/ENSG00000123360/ENSG00000058335/ENSG00000113161/ENSG00000158301/ENSG00000157045/ENSG00000196338/ENSG00000005249/ENSG00000164885/ENSG00000105220/ENSG00000130164/ENSG00000128872/ENSG00000161642/ENSG00000110881/ENSG00000078668/ENSG00000124406/ENSG00000124140/ENSG00000213585/ENSG00000179915/ENSG00000103034/ENSG00000170345…	CALB1/TH/C1QL1/KIT/DEAF1/PDE1B/RASGRF1/HMGCR/GPRASP2/NTAN1/NLGN3/PRKAR2B/CDK5/GPI/LDLR/TMOD2/ZNF385A/ASIC1/VDAC3/ATP8A1/SLC12A5/VDAC1/NRXN1/NDRG4/FOS/BTG2/S100B/NTRK2/BRINP1/DKK1/PTGS2/GRIN2A/CASP3	33
BP	GO:0007416	synapse assembly	24/1089	150/15253	0.000155727870612994	0.00842241893904804	ENSG00000135333/ENSG00000145335/ENSG00000140538/ENSG00000178235/ENSG00000141668/ENSG00000158301/ENSG00000196338/ENSG00000162951/ENSG00000164885/ENSG00000197959/ENSG00000087085/ENSG00000157168/ENSG00000113100/ENSG00000196083/ENSG00000179915/ENSG00000171603/ENSG00000112852/ENSG00000188157/ENSG00000121871/ENSG00000101463/ENSG00000004399/ENSG00000148053/ENSG00000135355/ENSG00000185070	EPHA7/SNCA/NTRK3/SLITRK1/CBLN2/GPRASP2/NLGN3/LRRTM1/CDK5/DNM3/ACHE/NRG1/CDH9/IL1RAP/NRXN1/CLSTN1/PCDHB2/AGRN/SLITRK3/SYNDIG1/PLXND1/NTRK2/GJA10/FLRT2	24
BP	GO:0001505	regulation of neurotransmitter levels	38/1089	288/15253	0.000175527021981794	0.00939435248898394	ENSG00000089169/ENSG00000070808/ENSG00000145335/ENSG00000180176/ENSG00000173267/ENSG00000189221/ENSG00000123360/ENSG00000058668/ENSG00000069535/ENSG00000132437/ENSG00000137501/ENSG00000134207/ENSG00000153904/ENSG00000164885/ENSG00000136854/ENSG00000175785/ENSG00000087085/ENSG00000112294/ENSG00000080824/ENSG00000110975/ENSG00000110881/ENSG00000099365/ENSG00000120509/ENSG00000169213/ENSG00000123453…	RPH3A/CAMK2A/SNCA/TH/SNCG/MAOA/PDE1B/ATP2B4/MAOB/DDC/SYTL2/SYT6/DDAH1/CDK5/STXBP1/PRIMA1/ACHE/ALDH5A1/HSP90AA1/SYT10/ASIC1/STX1B/PDZD11/RAB3B/SARDH/PARK7/SLC18A2/DOC2A/NRXN1/SYTL5/ALDH7A1/SYN3/KCNMB4/PPFIA4/PREPL/PTGS2/GRIN2A/SYN1	38
BP	GO:0051965	positive regulation of synapse assembly	14/1089	66/15253	0.0001907699755884	0.0101049086038474	ENSG00000140538/ENSG00000178235/ENSG00000141668/ENSG00000158301/ENSG00000196338/ENSG00000162951/ENSG00000196083/ENSG00000179915/ENSG00000171603/ENSG00000188157/ENSG00000121871/ENSG00000101463/ENSG00000148053/ENSG00000185070	NTRK3/SLITRK1/CBLN2/GPRASP2/NLGN3/LRRTM1/IL1RAP/NRXN1/CLSTN1/AGRN/SLITRK3/SYNDIG1/NTRK2/FLRT2	14
BP	GO:1904062	regulation of cation transmembrane transport	37/1089	280/15253	0.000206069549469047	0.0108039320935914	ENSG00000148834/ENSG00000145335/ENSG00000160014/ENSG00000143933/ENSG00000139890/ENSG00000137726/ENSG00000205542/ENSG00000121905/ENSG00000058668/ENSG00000114279/ENSG00000146729/ENSG00000221946/ENSG00000173221/ENSG00000058335/ENSG00000160211/ENSG00000108953/ENSG00000165995/ENSG00000196338/ENSG00000151320/ENSG00000198668/ENSG00000129244/ENSG00000171316/ENSG00000138495/ENSG00000174871/ENSG00000128245…	GSTO1/SNCA/CALM3/CALM2/REM2/FXYD6/TMSB4X/HPCA/ATP2B4/FGF12/NIPSNAP2/FXYD7/GLRX/RASGRF1/G6PD/YWHAE/CACNB2/NLGN3/AKAP6/CALM1/ATP1B2/CHD7/COX17/CNIH2/YWHAH/TGFB1/PARK7/KCNIP1/CHP1/SLC9A3R1/KCNMB1/SCN4B/DLG1/PCSK9/ANK3/ATP1B1/FXYD3	37
BP	GO:0032412	regulation of ion transmembrane transporter activity	31/1089	220/15253	0.000210649839770152	0.010932513906455	ENSG00000168710/ENSG00000148834/ENSG00000160014/ENSG00000143933/ENSG00000139890/ENSG00000137726/ENSG00000205542/ENSG00000121905/ENSG00000114279/ENSG00000146729/ENSG00000198420/ENSG00000221946/ENSG00000173221/ENSG00000058335/ENSG00000108953/ENSG00000165995/ENSG00000196338/ENSG00000151320/ENSG00000198668/ENSG00000129244/ENSG00000138495/ENSG00000174871/ENSG00000128245/ENSG00000187446/ENSG00000109062…	AHCYL1/GSTO1/CALM3/CALM2/REM2/FXYD6/TMSB4X/HPCA/FGF12/NIPSNAP2/TCAF1/FXYD7/GLRX/RASGRF1/YWHAE/CACNB2/NLGN3/AKAP6/CALM1/ATP1B2/COX17/CNIH2/YWHAH/CHP1/SLC9A3R1/SCN4B/DLG1/PCSK9/ANK3/ATP1B1/FXYD3	31
BP	GO:0006007	glucose catabolic process	9/1089	31/15253	0.000223513033662832	0.0113703957124716	ENSG00000109107/ENSG00000171314/ENSG00000067225/ENSG00000165434/ENSG00000111674/ENSG00000105220/ENSG00000152556/ENSG00000111669/ENSG00000156515	ALDOC/PGAM1/PKM/PGM2L1/ENO2/GPI/PFKM/TPI1/HK1	9
BP	GO:0010765	positive regulation of sodium ion transport	9/1089	31/15253	0.000223513033662832	0.0113703957124716	ENSG00000168710/ENSG00000018236/ENSG00000114279/ENSG00000173221/ENSG00000129244/ENSG00000187446/ENSG00000177098/ENSG00000151150/ENSG00000143153	AHCYL1/CNTN1/FGF12/GLRX/ATP1B2/CHP1/SCN4B/ANK3/ATP1B1	9
BP	GO:0007612	learning	22/1089	136/15253	0.000245499221119054	0.0123664215500951	ENSG00000180176/ENSG00000131094/ENSG00000157404/ENSG00000177030/ENSG00000123360/ENSG00000113161/ENSG00000196338/ENSG00000005249/ENSG00000164885/ENSG00000110881/ENSG00000078668/ENSG00000124406/ENSG00000124140/ENSG00000213585/ENSG00000179915/ENSG00000103034/ENSG00000170345/ENSG00000159388/ENSG00000148053/ENSG00000107984/ENSG00000073756/ENSG00000183454	TH/C1QL1/KIT/DEAF1/PDE1B/HMGCR/NLGN3/PRKAR2B/CDK5/ASIC1/VDAC3/ATP8A1/SLC12A5/VDAC1/NRXN1/NDRG4/FOS/BTG2/NTRK2/DKK1/PTGS2/GRIN2A	22
BP	GO:0019218	regulation of steroid metabolic process	18/1089	102/15253	0.000295473771660886	0.0145776619564218	ENSG00000149809/ENSG00000160752/ENSG00000157404/ENSG00000186480/ENSG00000160285/ENSG00000169710/ENSG00000113161/ENSG00000130164/ENSG00000110921/ENSG00000167508/ENSG00000112972/ENSG00000067064/ENSG00000079459/ENSG00000198911/ENSG00000120915/ENSG00000072310/ENSG00000172893/ENSG00000050165	TM7SF2/FDPS/KIT/INSIG1/LSS/FASN/HMGCR/LDLR/MVK/MVD/HMGCS1/IDI1/FDFT1/SREBF2/EPHX2/SREBF1/DHCR7/DKK3	18
BP	GO:0051963	regulation of synapse assembly	16/1089	85/15253	0.000296318499846546	0.0145776619564218	ENSG00000135333/ENSG00000145335/ENSG00000140538/ENSG00000178235/ENSG00000141668/ENSG00000158301/ENSG00000196338/ENSG00000162951/ENSG00000196083/ENSG00000179915/ENSG00000171603/ENSG00000188157/ENSG00000121871/ENSG00000101463/ENSG00000148053/ENSG00000185070	EPHA7/SNCA/NTRK3/SLITRK1/CBLN2/GPRASP2/NLGN3/LRRTM1/IL1RAP/NRXN1/CLSTN1/AGRN/SLITRK3/SYNDIG1/NTRK2/FLRT2	16
BP	GO:0006733	oxidoreduction coenzyme metabolic process	27/1089	185/15253	0.000297908623087639	0.0145776619564218	ENSG00000109107/ENSG00000171314/ENSG00000067225/ENSG00000168291/ENSG00000103485/ENSG00000102900/ENSG00000165434/ENSG00000111674/ENSG00000169738/ENSG00000160211/ENSG00000134333/ENSG00000113161/ENSG00000108479/ENSG00000197444/ENSG00000105220/ENSG00000152556/ENSG00000105953/ENSG00000114268/ENSG00000122882/ENSG00000111669/ENSG00000156515/ENSG00000153086/ENSG00000112874/ENSG00000139180/ENSG00000163382…	ALDOC/PGAM1/PKM/PDHB/QPRT/NUP93/PGM2L1/ENO2/DCXR/G6PD/LDHA/HMGCR/GALK1/OGDHL/GPI/PFKM/OGDH/PFKFB4/ECD/TPI1/HK1/ACMSD/NUDT12/NDUFA9/NAXE/PTGS2/COQ7	27
BP	GO:0019359	nicotinamide nucleotide biosynthetic process	21/1089	129/15253	0.000307986789944273	0.0146521863586452	ENSG00000109107/ENSG00000171314/ENSG00000067225/ENSG00000103485/ENSG00000102900/ENSG00000165434/ENSG00000111674/ENSG00000134333/ENSG00000108479/ENSG00000197444/ENSG00000105220/ENSG00000152556/ENSG00000105953/ENSG00000114268/ENSG00000122882/ENSG00000111669/ENSG00000156515/ENSG00000153086/ENSG00000112874/ENSG00000163382/ENSG00000073756	ALDOC/PGAM1/PKM/QPRT/NUP93/PGM2L1/ENO2/LDHA/GALK1/OGDHL/GPI/PFKM/OGDH/PFKFB4/ECD/TPI1/HK1/ACMSD/NUDT12/NAXE/PTGS2	21
BP	GO:0019363	pyridine nucleotide biosynthetic process	21/1089	129/15253	0.000307986789944273	0.0146521863586452	ENSG00000109107/ENSG00000171314/ENSG00000067225/ENSG00000103485/ENSG00000102900/ENSG00000165434/ENSG00000111674/ENSG00000134333/ENSG00000108479/ENSG00000197444/ENSG00000105220/ENSG00000152556/ENSG00000105953/ENSG00000114268/ENSG00000122882/ENSG00000111669/ENSG00000156515/ENSG00000153086/ENSG00000112874/ENSG00000163382/ENSG00000073756	ALDOC/PGAM1/PKM/QPRT/NUP93/PGM2L1/ENO2/LDHA/GALK1/OGDHL/GPI/PFKM/OGDH/PFKFB4/ECD/TPI1/HK1/ACMSD/NUDT12/NAXE/PTGS2	21
BP	GO:0099504	synaptic vesicle cycle	21/1089	129/15253	0.000307986789944273	0.0146521863586452	ENSG00000089169/ENSG00000145335/ENSG00000180176/ENSG00000179520/ENSG00000124507/ENSG00000132437/ENSG00000137501/ENSG00000196338/ENSG00000134207/ENSG00000164885/ENSG00000197959/ENSG00000136854/ENSG00000110975/ENSG00000099365/ENSG00000165646/ENSG00000106976/ENSG00000149927/ENSG00000147041/ENSG00000101463/ENSG00000138078/ENSG00000008056	RPH3A/SNCA/TH/SLC17A8/PACSIN1/DDC/SYTL2/NLGN3/SYT6/CDK5/DNM3/STXBP1/SYT10/STX1B/SLC18A2/DNM1/DOC2A/SYTL5/SYNDIG1/PREPL/SYN1	21
BP	GO:0016358	dendrite development	30/1089	215/15253	0.000314081310420811	0.0148050437884599	ENSG00000070808/ENSG00000124507/ENSG00000070831/ENSG00000158301/ENSG00000196338/ENSG00000078018/ENSG00000187323/ENSG00000135387/ENSG00000164885/ENSG00000197959/ENSG00000125968/ENSG00000106078/ENSG00000135905/ENSG00000058404/ENSG00000157168/ENSG00000197555/ENSG00000169439/ENSG00000128245/ENSG00000101040/ENSG00000146425/ENSG00000150361/ENSG00000124140/ENSG00000196083/ENSG00000198785/ENSG00000172757…	CAMK2A/PACSIN1/CDC42/GPRASP2/NLGN3/MAP2/DCC/CAPRIN1/CDK5/DNM3/ID1/COBL/DOCK10/CAMK2B/NRG1/SIPA1L1/SDC2/YWHAH/ZMYND8/DYNLT1/KLHL1/SLC12A5/IL1RAP/GRIN3A/CFL1/BTBD3/CTNNA2/NSMF/TRAK1/CSMD3	30
BP	GO:0032414	positive regulation of ion transmembrane transporter activity	16/1089	86/15253	0.000340355076874328	0.0158976762270936	ENSG00000148834/ENSG00000160014/ENSG00000143933/ENSG00000205542/ENSG00000146729/ENSG00000198420/ENSG00000173221/ENSG00000165995/ENSG00000196338/ENSG00000151320/ENSG00000198668/ENSG00000129244/ENSG00000138495/ENSG00000187446/ENSG00000151150/ENSG00000143153	GSTO1/CALM3/CALM2/TMSB4X/NIPSNAP2/TCAF1/GLRX/CACNB2/NLGN3/AKAP6/CALM1/ATP1B2/COX17/CHP1/ANK3/ATP1B1	16
BP	GO:0050890	cognition	35/1089	267/15253	0.000352372408121218	0.0163107156119533	ENSG00000104327/ENSG00000180176/ENSG00000131094/ENSG00000157404/ENSG00000177030/ENSG00000123360/ENSG00000105991/ENSG00000058335/ENSG00000113161/ENSG00000158301/ENSG00000157045/ENSG00000196338/ENSG00000005249/ENSG00000164885/ENSG00000105220/ENSG00000130164/ENSG00000171316/ENSG00000128872/ENSG00000161642/ENSG00000110881/ENSG00000078668/ENSG00000124406/ENSG00000124140/ENSG00000213585/ENSG00000179915…	CALB1/TH/C1QL1/KIT/DEAF1/PDE1B/HOXA1/RASGRF1/HMGCR/GPRASP2/NTAN1/NLGN3/PRKAR2B/CDK5/GPI/LDLR/CHD7/TMOD2/ZNF385A/ASIC1/VDAC3/ATP8A1/SLC12A5/VDAC1/NRXN1/NDRG4/FOS/BTG2/S100B/NTRK2/BRINP1/DKK1/PTGS2/GRIN2A/CASP3	35
BP	GO:0050810	regulation of steroid biosynthetic process	15/1089	78/15253	0.000356345357154418	0.0163473432594589	ENSG00000149809/ENSG00000160752/ENSG00000186480/ENSG00000160285/ENSG00000169710/ENSG00000113161/ENSG00000110921/ENSG00000167508/ENSG00000112972/ENSG00000067064/ENSG00000079459/ENSG00000198911/ENSG00000072310/ENSG00000172893/ENSG00000050165	TM7SF2/FDPS/INSIG1/LSS/FASN/HMGCR/MVK/MVD/HMGCS1/IDI1/FDFT1/SREBF2/SREBF1/DHCR7/DKK3	15
BP	GO:0032411	positive regulation of transporter activity	17/1089	95/15253	0.000363557849079667	0.0165306214917817	ENSG00000148834/ENSG00000160014/ENSG00000143933/ENSG00000205542/ENSG00000146729/ENSG00000198420/ENSG00000173221/ENSG00000165995/ENSG00000196338/ENSG00000151320/ENSG00000198668/ENSG00000129244/ENSG00000138495/ENSG00000116288/ENSG00000187446/ENSG00000151150/ENSG00000143153	GSTO1/CALM3/CALM2/TMSB4X/NIPSNAP2/TCAF1/GLRX/CACNB2/NLGN3/AKAP6/CALM1/ATP1B2/COX17/PARK7/CHP1/ANK3/ATP1B1	17
BP	GO:0006101	citrate metabolic process	9/1089	33/15253	0.00037561774982205	0.0169291578823307	ENSG00000168291/ENSG00000131473/ENSG00000197444/ENSG00000105953/ENSG00000101365/ENSG00000117118/ENSG00000143252/ENSG00000150768/ENSG00000122729	PDHB/ACLY/OGDHL/OGDH/IDH3B/SDHB/SDHC/DLAT/ACO1	9
BP	GO:0072525	pyridine-containing compound biosynthetic process	21/1089	132/15253	0.000424101805139079	0.0188121577971646	ENSG00000109107/ENSG00000171314/ENSG00000067225/ENSG00000103485/ENSG00000102900/ENSG00000165434/ENSG00000111674/ENSG00000134333/ENSG00000108479/ENSG00000197444/ENSG00000105220/ENSG00000152556/ENSG00000105953/ENSG00000114268/ENSG00000122882/ENSG00000111669/ENSG00000156515/ENSG00000153086/ENSG00000112874/ENSG00000163382/ENSG00000073756	ALDOC/PGAM1/PKM/QPRT/NUP93/PGM2L1/ENO2/LDHA/GALK1/OGDHL/GPI/PFKM/OGDH/PFKFB4/ECD/TPI1/HK1/ACMSD/NUDT12/NAXE/PTGS2	21
BP	GO:1901615	organic hydroxy compound metabolic process	53/1089	463/15253	0.000428360116930707	0.0188121577971646	ENSG00000149809/ENSG00000160752/ENSG00000131069/ENSG00000145335/ENSG00000180176/ENSG00000189221/ENSG00000157404/ENSG00000186350/ENSG00000131473/ENSG00000186480/ENSG00000123360/ENSG00000160285/ENSG00000069535/ENSG00000169710/ENSG00000123179/ENSG00000132437/ENSG00000160211/ENSG00000134333/ENSG00000113161/ENSG00000149476/ENSG00000108479/ENSG00000169860/ENSG00000120437/ENSG00000153234/ENSG00000105655…	TM7SF2/FDPS/ACSS2/SNCA/TH/MAOA/KIT/RXRA/ACLY/INSIG1/PDE1B/LSS/MAOB/FASN/EBPL/DDC/G6PD/LDHA/HMGCR/TKFC/GALK1/P2RY1/ACAT2/NR4A2/ISYNA1/SNCB/CALM1/PLCH1/LDLR/LGMN/MVK/MVD/DHCR24/HMGCS1/TPI1/IDI1/PARK7/ACAA1/FDFT1/ADCYAP1R1/TACR3/SREBF2/PLCH2/EPHX2/PCSK9/SREBF1/FAXDC2/INPP4B/IMPA1/DHCR7/PTS/GRIN2A/DKK3	53
BP	GO:0008299	isoprenoid biosynthetic process	8/1089	27/15253	0.000428867513544511	0.0188121577971646	ENSG00000160752/ENSG00000113161/ENSG00000110921/ENSG00000167508/ENSG00000112972/ENSG00000067064/ENSG00000079459/ENSG00000114115	FDPS/HMGCR/MVK/MVD/HMGCS1/IDI1/FDFT1/RBP1	8
BP	GO:1905477	positive regulation of protein localization to membrane	19/1089	114/15253	0.000432064260566818	0.0188121577971646	ENSG00000121905/ENSG00000103769/ENSG00000103154/ENSG00000134308/ENSG00000198420/ENSG00000044524/ENSG00000108953/ENSG00000095637/ENSG00000164885/ENSG00000179841/ENSG00000114126/ENSG00000145675/ENSG00000128245/ENSG00000105329/ENSG00000187446/ENSG00000075711/ENSG00000151150/ENSG00000166997/ENSG00000120756	HPCA/RAB11A/NECAB2/YWHAQ/TCAF1/EPHA3/YWHAE/SORBS1/CDK5/AKAP5/TFDP2/PIK3R1/YWHAH/TGFB1/CHP1/DLG1/ANK3/CNPY4/PLS1	19
BP	GO:0099531	presynaptic process involved in chemical synaptic transmission	23/1089	151/15253	0.000439554549796033	0.0188121577971646	ENSG00000089169/ENSG00000070808/ENSG00000145335/ENSG00000173267/ENSG00000137501/ENSG00000134207/ENSG00000164885/ENSG00000136854/ENSG00000110975/ENSG00000110881/ENSG00000099365/ENSG00000120509/ENSG00000169213/ENSG00000116288/ENSG00000165646/ENSG00000149927/ENSG00000179915/ENSG00000147041/ENSG00000185666/ENSG00000135643/ENSG00000143847/ENSG00000138078/ENSG00000008056	RPH3A/CAMK2A/SNCA/SNCG/SYTL2/SYT6/CDK5/STXBP1/SYT10/ASIC1/STX1B/PDZD11/RAB3B/PARK7/SLC18A2/DOC2A/NRXN1/SYTL5/SYN3/KCNMB4/PPFIA4/PREPL/SYN1	23
BP	GO:0042135	neurotransmitter catabolic process	7/1089	21/15253	0.000442946843778929	0.0188121577971646	ENSG00000189221/ENSG00000069535/ENSG00000175785/ENSG00000087085/ENSG00000112294/ENSG00000123453/ENSG00000164904	MAOA/MAOB/PRIMA1/ACHE/ALDH5A1/SARDH/ALDH7A1	7
BP	GO:0010771	negative regulation of cell morphogenesis involved in differentiation	16/1089	88/15253	0.000445576985826714	0.0188121577971646	ENSG00000135333/ENSG00000095539/ENSG00000112902/ENSG00000196338/ENSG00000064300/ENSG00000187323/ENSG00000164885/ENSG00000197959/ENSG00000001617/ENSG00000125968/ENSG00000128245/ENSG00000203879/ENSG00000162490/ENSG00000110880/ENSG00000196189/ENSG00000153993	EPHA7/SEMA4G/SEMA5A/NLGN3/NGFR/DCC/CDK5/DNM3/SEMA3F/ID1/YWHAH/GDI1/DRAXIN/CORO1C/SEMA4A/SEMA3D	16
BP	GO:0006790	sulfur compound metabolic process	42/1089	344/15253	0.000446688059800327	0.0188121577971646	ENSG00000131069/ENSG00000168710/ENSG00000148834/ENSG00000145335/ENSG00000112309/ENSG00000139531/ENSG00000145284/ENSG00000114054/ENSG00000138653/ENSG00000168291/ENSG00000131473/ENSG00000169710/ENSG00000160211/ENSG00000155368/ENSG00000134202/ENSG00000196104/ENSG00000100075/ENSG00000171310/ENSG00000138801/ENSG00000204228/ENSG00000160200/ENSG00000170899/ENSG00000110921/ENSG00000167508/ENSG00000105953…	ACSS2/AHCYL1/GSTO1/SNCA/B3GAT2/SUOX/SCD5/PCCB/NDST4/PDHB/ACLY/FASN/G6PD/DBI/GSTM3/SPOCK3/SLC25A1/CHST11/PAPSS1/HSD17B8/CBS/GSTA4/MVK/MVD/OGDH/ACOT7/ALDH5A1/CHST2/GSS/HMGCS1/PDZD11/PCYOX1/PARK7/CHST9/GLO1/TPST1/ACAN/BPNT1/VCAN/DLAT/FAR2/MGST3	42
BP	GO:0031346	positive regulation of cell projection organization	42/1089	345/15253	0.000474524936749921	0.0198220254066756	ENSG00000018236/ENSG00000141433/ENSG00000140538/ENSG00000157404/ENSG00000178235/ENSG00000143320/ENSG00000103769/ENSG00000124507/ENSG00000137285/ENSG00000070831/ENSG00000112902/ENSG00000044524/ENSG00000158301/ENSG00000108830/ENSG00000064300/ENSG00000135387/ENSG00000197959/ENSG00000163536/ENSG00000106078/ENSG00000186635/ENSG00000058404/ENSG00000157168/ENSG00000104435/ENSG00000004487/ENSG00000101040…	CNTN1/ADCYAP1/NTRK3/KIT/SLITRK1/CRABP2/RAB11A/PACSIN1/TUBB2B/CDC42/SEMA5A/EPHA3/GPRASP2/RND2/NGFR/CAPRIN1/DNM3/SERPINI1/COBL/ARAP1/CAMK2B/NRG1/STMN2/KDM1A/ZMYND8/DYNLT1/GDI1/APC/NEGR1/CORO1C/IL1RAP/FEZ1/CPNE5/NDRG4/AGRN/DPYSL3/SEPT9/PLXND1/EPS8L1/NTRK2/TRAK1/NME1	42
BP	GO:0007007	inner mitochondrial membrane organization	10/1089	41/15253	0.000480942079226511	0.0199280677666598	ENSG00000167863/ENSG00000159199/ENSG00000198899/ENSG00000241837/ENSG00000228253/ENSG00000110955/ENSG00000241468/ENSG00000154518/ENSG00000154723/ENSG00000165629	ATP5PD/ATP5MC1/MT-ATP6/ATP5PO/MT-ATP8/ATP5F1B/ATP5MF/ATP5MC3/ATP5PF/ATP5F1C	10
BP	GO:0006635	fatty acid beta-oxidation	14/1089	72/15253	0.000493153930972482	0.0202355749991095	ENSG00000105379/ENSG00000127884/ENSG00000113790/ENSG00000120437/ENSG00000104325/ENSG00000157184/ENSG00000198130/ENSG00000104823/ENSG00000005469/ENSG00000173208/ENSG00000060971/ENSG00000140374/ENSG00000004779/ENSG00000164039	ETFB/ECHS1/EHHADH/ACAT2/DECR1/CPT2/HIBCH/ECH1/CROT/ABCD2/ACAA1/ETFA/NDUFAB1/BDH2	14
BP	GO:0010257	NADH dehydrogenase complex assembly	13/1089	64/15253	0.000500178673586398	0.0202355749991095	ENSG00000168653/ENSG00000119013/ENSG00000183648/ENSG00000147123/ENSG00000090266/ENSG00000137038/ENSG00000151366/ENSG00000158864/ENSG00000165264/ENSG00000004779/ENSG00000139180/ENSG00000065518/ENSG00000101247	NDUFS5/NDUFB3/NDUFB1/NDUFB11/NDUFB2/DMAC1/NDUFC2/NDUFS2/NDUFB6/NDUFAB1/NDUFA9/NDUFB4/NDUFAF5	13
BP	GO:0032981	mitochondrial respiratory chain complex I assembly	13/1089	64/15253	0.000500178673586398	0.0202355749991095	ENSG00000168653/ENSG00000119013/ENSG00000183648/ENSG00000147123/ENSG00000090266/ENSG00000137038/ENSG00000151366/ENSG00000158864/ENSG00000165264/ENSG00000004779/ENSG00000139180/ENSG00000065518/ENSG00000101247	NDUFS5/NDUFB3/NDUFB1/NDUFB11/NDUFB2/DMAC1/NDUFC2/NDUFS2/NDUFB6/NDUFAB1/NDUFA9/NDUFB4/NDUFAF5	13
BP	GO:0050769	positive regulation of neurogenesis	49/1089	422/15253	0.000504697401468301	0.0202588691308135	ENSG00000115738/ENSG00000018236/ENSG00000141433/ENSG00000140538/ENSG00000174453/ENSG00000157404/ENSG00000178235/ENSG00000008294/ENSG00000143320/ENSG00000112893/ENSG00000035862/ENSG00000103769/ENSG00000124507/ENSG00000137285/ENSG00000112902/ENSG00000044524/ENSG00000158301/ENSG00000108830/ENSG00000064300/ENSG00000135387/ENSG00000162946/ENSG00000265763/ENSG00000163536/ENSG00000186462/ENSG00000183036…	ID2/CNTN1/ADCYAP1/NTRK3/VWC2L/KIT/SLITRK1/SPAG9/CRABP2/MAN2A1/TIMP2/RAB11A/PACSIN1/TUBB2B/SEMA5A/EPHA3/GPRASP2/RND2/NGFR/CAPRIN1/DISC1/ZNF488/SERPINI1/NAP1L2/PCP4/CYB5D2/COBL/CAMK2B/NRG1/CTNNB1/STMN2/KDM1A/ZMYND8/DYNLT1/GDI1/SMARCD3/NEGR1/IL1RAP/FEZ1/CPNE5/NDRG4/DPYSL3/PLXND1/NTRK2/BRINP1/DKK1/NSMF/TRAK1/NME1	49
BP	GO:0045666	positive regulation of neuron differentiation	41/1089	337/15253	0.000558298418348736	0.0220893443876223	ENSG00000018236/ENSG00000141433/ENSG00000140538/ENSG00000174453/ENSG00000178235/ENSG00000008294/ENSG00000143320/ENSG00000035862/ENSG00000103769/ENSG00000124507/ENSG00000137285/ENSG00000112902/ENSG00000044524/ENSG00000158301/ENSG00000108830/ENSG00000064300/ENSG00000135387/ENSG00000163536/ENSG00000186462/ENSG00000183036/ENSG00000167740/ENSG00000106078/ENSG00000058404/ENSG00000157168/ENSG00000104435…	CNTN1/ADCYAP1/NTRK3/VWC2L/SLITRK1/SPAG9/CRABP2/TIMP2/RAB11A/PACSIN1/TUBB2B/SEMA5A/EPHA3/GPRASP2/RND2/NGFR/CAPRIN1/SERPINI1/NAP1L2/PCP4/CYB5D2/COBL/CAMK2B/NRG1/STMN2/KDM1A/ZMYND8/DYNLT1/GDI1/NEGR1/IL1RAP/FEZ1/CPNE5/NDRG4/DPYSL3/PLXND1/NTRK2/BRINP1/DKK1/TRAK1/NME1	41
BP	GO:0042391	regulation of membrane potential	48/1089	413/15253	0.000561414482408101	0.0220893443876223	ENSG00000145335/ENSG00000141433/ENSG00000109991/ENSG00000114279/ENSG00000006283/ENSG00000146276/ENSG00000149403/ENSG00000173221/ENSG00000152578/ENSG00000108953/ENSG00000165995/ENSG00000196338/ENSG00000163377/ENSG00000070729/ENSG00000151320/ENSG00000164885/ENSG00000129244/ENSG00000159248/ENSG00000104765/ENSG00000163288/ENSG00000120903/ENSG00000108852/ENSG00000011677/ENSG00000147606/ENSG00000120251…	SNCA/ADCYAP1/P2RX3/FGF12/CACNA1G/GABRR1/GRIK4/GLRX/GRIA4/YWHAE/CACNB2/NLGN3/FAM19A4/CNGB1/AKAP6/CDK5/ATP1B2/GJD2/BNIP3L/GABRB1/CHRNA2/MPP2/GABRA3/SLC26A7/GRIA2/ASIC1/STX1B/CNIH2/YWHAH/ATP5IF1/PARK7/ZMYND8/PPA2/NRXN1/SCN4B/GRIN3A/PRDX3/DLG1/ANK3/PARP1/GLRA3/KCNMB4/MYH14/GRIN2A/KCNT1/ATP1B1/MLLT11/GABRB2	48
BP	GO:0009065	glutamine family amino acid catabolic process	8/1089	28/15253	0.000563196596881767	0.0220893443876223	ENSG00000058668/ENSG00000153904/ENSG00000112294/ENSG00000115419/ENSG00000159423/ENSG00000125166/ENSG00000162174/ENSG00000065154	ATP2B4/DDAH1/ALDH5A1/GLS/ALDH4A1/GOT2/ASRGL1/OAT	8
BP	GO:0007626	locomotory behavior	26/1089	183/15253	0.000581519852059196	0.0224569004036399	ENSG00000104327/ENSG00000115738/ENSG00000145335/ENSG00000180176/ENSG00000173267/ENSG00000131094/ENSG00000123360/ENSG00000114279/ENSG00000157045/ENSG00000153234/ENSG00000162951/ENSG00000197969/ENSG00000171316/ENSG00000100095/ENSG00000161642/ENSG00000157168/ENSG00000136842/ENSG00000116288/ENSG00000165646/ENSG00000150361/ENSG00000106976/ENSG00000144290/ENSG00000172260/ENSG00000153902/ENSG00000091536…	CALB1/ID2/SNCA/TH/SNCG/C1QL1/PDE1B/FGF12/NTAN1/NR4A2/LRRTM1/VPS13A/CHD7/SEZ6L/ZNF385A/NRG1/TMOD1/PARK7/SLC18A2/KLHL1/DNM1/SLC4A10/NEGR1/LGI4/MYO15A/PENK	26
BP	GO:1901617	organic hydroxy compound biosynthetic process	30/1089	223/15253	0.000586804753158493	0.0224569004036399	ENSG00000149809/ENSG00000160752/ENSG00000145335/ENSG00000180176/ENSG00000131473/ENSG00000186480/ENSG00000160285/ENSG00000169710/ENSG00000132437/ENSG00000160211/ENSG00000113161/ENSG00000169860/ENSG00000120437/ENSG00000153234/ENSG00000105655/ENSG00000110921/ENSG00000167508/ENSG00000116133/ENSG00000112972/ENSG00000067064/ENSG00000116288/ENSG00000079459/ENSG00000078549/ENSG00000198911/ENSG00000072310…	TM7SF2/FDPS/SNCA/TH/ACLY/INSIG1/LSS/FASN/DDC/G6PD/HMGCR/P2RY1/ACAT2/NR4A2/ISYNA1/MVK/MVD/DHCR24/HMGCS1/IDI1/PARK7/FDFT1/ADCYAP1R1/SREBF2/SREBF1/FAXDC2/IMPA1/DHCR7/PTS/DKK3	30
BP	GO:0031115	negative regulation of microtubule polymerization	5/1089	11/15253	0.000590050905895559	0.0224569004036399	ENSG00000117632/ENSG00000145335/ENSG00000104833/ENSG00000101367/ENSG00000104435	STMN1/SNCA/TUBB4A/MAPRE1/STMN2	5
BP	GO:0042416	dopamine biosynthetic process	5/1089	11/15253	0.000590050905895559	0.0224569004036399	ENSG00000145335/ENSG00000180176/ENSG00000132437/ENSG00000153234/ENSG00000116288	SNCA/TH/DDC/NR4A2/PARK7	5
BP	GO:1904064	positive regulation of cation transmembrane transport	19/1089	117/15253	0.000603048770193779	0.0226604192452581	ENSG00000148834/ENSG00000145335/ENSG00000160014/ENSG00000143933/ENSG00000205542/ENSG00000146729/ENSG00000173221/ENSG00000160211/ENSG00000165995/ENSG00000196338/ENSG00000151320/ENSG00000198668/ENSG00000129244/ENSG00000138495/ENSG00000116288/ENSG00000187446/ENSG00000145936/ENSG00000151150/ENSG00000143153	GSTO1/SNCA/CALM3/CALM2/TMSB4X/NIPSNAP2/GLRX/G6PD/CACNB2/NLGN3/AKAP6/CALM1/ATP1B2/COX17/PARK7/CHP1/KCNMB1/ANK3/ATP1B1	19
BP	GO:0044331	cell-cell adhesion mediated by cadherin	9/1089	35/15253	0.000604219041767296	0.0226604192452581	ENSG00000081138/ENSG00000154162/ENSG00000101542/ENSG00000140945/ENSG00000113100/ENSG00000040731/ENSG00000151422/ENSG00000102760/ENSG00000074276	CDH7/CDH12/CDH20/CDH13/CDH9/CDH10/FER/RGCC/CDHR2	9
BP	GO:0030819	positive regulation of cAMP biosynthetic process	7/1089	22/15253	0.000609920497091638	0.0227084892322959	ENSG00000160014/ENSG00000143933/ENSG00000035862/ENSG00000121905/ENSG00000198668/ENSG00000131477/ENSG00000132329	CALM3/CALM2/TIMP2/HPCA/CALM1/RAMP2/RAMP1	7
BP	GO:0006066	alcohol metabolic process	37/1089	297/15253	0.000652871346728038	0.023952259302179	ENSG00000149809/ENSG00000160752/ENSG00000131069/ENSG00000145335/ENSG00000186350/ENSG00000131473/ENSG00000186480/ENSG00000160285/ENSG00000169710/ENSG00000160211/ENSG00000113161/ENSG00000149476/ENSG00000108479/ENSG00000169860/ENSG00000120437/ENSG00000105655/ENSG00000198668/ENSG00000114805/ENSG00000130164/ENSG00000110921/ENSG00000167508/ENSG00000116133/ENSG00000112972/ENSG00000111669/ENSG00000067064…	TM7SF2/FDPS/ACSS2/SNCA/RXRA/ACLY/INSIG1/LSS/FASN/G6PD/HMGCR/TKFC/GALK1/P2RY1/ACAT2/ISYNA1/CALM1/PLCH1/LDLR/MVK/MVD/DHCR24/HMGCS1/TPI1/IDI1/PARK7/FDFT1/ADCYAP1R1/SREBF2/PLCH2/EPHX2/PCSK9/SREBF1/INPP4B/IMPA1/DHCR7/PTS	37
BP	GO:0006584	catecholamine metabolic process	11/1089	50/15253	0.000657404103979622	0.023952259302179	ENSG00000145335/ENSG00000180176/ENSG00000189221/ENSG00000123360/ENSG00000069535/ENSG00000132437/ENSG00000153234/ENSG00000074317/ENSG00000116288/ENSG00000169836/ENSG00000183454	SNCA/TH/MAOA/PDE1B/MAOB/DDC/NR4A2/SNCB/PARK7/TACR3/GRIN2A	11
BP	GO:0009712	catechol-containing compound metabolic process	11/1089	50/15253	0.000657404103979622	0.023952259302179	ENSG00000145335/ENSG00000180176/ENSG00000189221/ENSG00000123360/ENSG00000069535/ENSG00000132437/ENSG00000153234/ENSG00000074317/ENSG00000116288/ENSG00000169836/ENSG00000183454	SNCA/TH/MAOA/PDE1B/MAOB/DDC/NR4A2/SNCB/PARK7/TACR3/GRIN2A	11
BP	GO:0009166	nucleotide catabolic process	24/1089	165/15253	0.000661973690328809	0.023952259302179	ENSG00000109107/ENSG00000171314/ENSG00000065989/ENSG00000067225/ENSG00000123360/ENSG00000179958/ENSG00000171408/ENSG00000102900/ENSG00000165434/ENSG00000111674/ENSG00000134333/ENSG00000108479/ENSG00000197444/ENSG00000105220/ENSG00000152556/ENSG00000186642/ENSG00000105953/ENSG00000114268/ENSG00000160191/ENSG00000122882/ENSG00000111669/ENSG00000156515/ENSG00000275074/ENSG00000112874	ALDOC/PGAM1/PDE4A/PKM/PDE1B/DCTPP1/PDE7B/NUP93/PGM2L1/ENO2/LDHA/GALK1/OGDHL/GPI/PFKM/PDE2A/OGDH/PFKFB4/PDE9A/ECD/TPI1/HK1/NUDT18/NUDT12	24
BP	GO:0061387	regulation of extent of cell growth	17/1089	100/15253	0.000672977490606382	0.0241801282988503	ENSG00000135333/ENSG00000095539/ENSG00000140538/ENSG00000143320/ENSG00000103769/ENSG00000112902/ENSG00000108830/ENSG00000187323/ENSG00000164885/ENSG00000001617/ENSG00000092964/ENSG00000157168/ENSG00000203879/ENSG00000162490/ENSG00000130558/ENSG00000196189/ENSG00000153993	EPHA7/SEMA4G/NTRK3/CRABP2/RAB11A/SEMA5A/RND2/DCC/CDK5/SEMA3F/DPYSL2/NRG1/GDI1/DRAXIN/OLFM1/SEMA4A/SEMA3D	17
BP	GO:0010977	negative regulation of neuron projection development	21/1089	137/15253	0.000703022250509217	0.0250842244660858	ENSG00000135333/ENSG00000095539/ENSG00000007944/ENSG00000112902/ENSG00000196338/ENSG00000064300/ENSG00000187323/ENSG00000164885/ENSG00000197959/ENSG00000001617/ENSG00000125968/ENSG00000104435/ENSG00000182175/ENSG00000099365/ENSG00000128245/ENSG00000203879/ENSG00000162490/ENSG00000113657/ENSG00000196189/ENSG00000153993/ENSG00000144724	EPHA7/SEMA4G/MYLIP/SEMA5A/NLGN3/NGFR/DCC/CDK5/DNM3/SEMA3F/ID1/STMN2/RGMA/STX1B/YWHAH/GDI1/DRAXIN/DPYSL3/SEMA4A/SEMA3D/PTPRG	21
BP	GO:0034767	positive regulation of ion transmembrane transport	20/1089	128/15253	0.000728226131452475	0.0256754045846787	ENSG00000148834/ENSG00000145335/ENSG00000160014/ENSG00000143933/ENSG00000205542/ENSG00000146729/ENSG00000198420/ENSG00000173221/ENSG00000160211/ENSG00000165995/ENSG00000196338/ENSG00000151320/ENSG00000198668/ENSG00000129244/ENSG00000138495/ENSG00000116288/ENSG00000187446/ENSG00000145936/ENSG00000151150/ENSG00000143153	GSTO1/SNCA/CALM3/CALM2/TMSB4X/NIPSNAP2/TCAF1/GLRX/G6PD/CACNB2/NLGN3/AKAP6/CALM1/ATP1B2/COX17/PARK7/CHP1/KCNMB1/ANK3/ATP1B1	20
BP	GO:0006099	tricarboxylic acid cycle	8/1089	29/15253	0.000729585260677909	0.0256754045846787	ENSG00000168291/ENSG00000197444/ENSG00000105953/ENSG00000101365/ENSG00000117118/ENSG00000143252/ENSG00000150768/ENSG00000122729	PDHB/OGDHL/OGDH/IDH3B/SDHB/SDHC/DLAT/ACO1	8
BP	GO:0010976	positive regulation of neuron projection development	33/1089	257/15253	0.000739843269840641	0.0258592838125253	ENSG00000018236/ENSG00000141433/ENSG00000140538/ENSG00000178235/ENSG00000143320/ENSG00000103769/ENSG00000124507/ENSG00000137285/ENSG00000112902/ENSG00000044524/ENSG00000158301/ENSG00000108830/ENSG00000064300/ENSG00000135387/ENSG00000163536/ENSG00000106078/ENSG00000058404/ENSG00000157168/ENSG00000104435/ENSG00000004487/ENSG00000101040/ENSG00000146425/ENSG00000203879/ENSG00000172260/ENSG00000196083…	CNTN1/ADCYAP1/NTRK3/SLITRK1/CRABP2/RAB11A/PACSIN1/TUBB2B/SEMA5A/EPHA3/GPRASP2/RND2/NGFR/CAPRIN1/SERPINI1/COBL/CAMK2B/NRG1/STMN2/KDM1A/ZMYND8/DYNLT1/GDI1/NEGR1/IL1RAP/FEZ1/CPNE5/NDRG4/DPYSL3/PLXND1/NTRK2/TRAK1/NME1	33
BP	GO:0072350	tricarboxylic acid metabolic process	9/1089	36/15253	0.000755226601726006	0.0262186099977582	ENSG00000168291/ENSG00000131473/ENSG00000197444/ENSG00000105953/ENSG00000101365/ENSG00000117118/ENSG00000143252/ENSG00000150768/ENSG00000122729	PDHB/ACLY/OGDHL/OGDH/IDH3B/SDHB/SDHC/DLAT/ACO1	9
BP	GO:0050849	negative regulation of calcium-mediated signaling	6/1089	17/15253	0.000814793837740397	0.0279094049220677	ENSG00000148834/ENSG00000160014/ENSG00000143933/ENSG00000058668/ENSG00000198668/ENSG00000187446	GSTO1/CALM3/CALM2/ATP2B4/CALM1/CHP1	6
BP	GO:0051412	response to corticosterone	6/1089	17/15253	0.000814793837740397	0.0279094049220677	ENSG00000180176/ENSG00000110092/ENSG00000140538/ENSG00000069535/ENSG00000125740/ENSG00000170345	TH/CCND1/NTRK3/MAOB/FOSB/FOS	6
BP	GO:0009135	purine nucleoside diphosphate metabolic process	19/1089	120/15253	0.000829505714502554	0.0280394760599613	ENSG00000109107/ENSG00000171314/ENSG00000067225/ENSG00000102900/ENSG00000165434/ENSG00000111674/ENSG00000134333/ENSG00000108479/ENSG00000197444/ENSG00000105220/ENSG00000152556/ENSG00000108852/ENSG00000105953/ENSG00000114268/ENSG00000122882/ENSG00000111669/ENSG00000156515/ENSG00000075711/ENSG00000275074	ALDOC/PGAM1/PKM/NUP93/PGM2L1/ENO2/LDHA/GALK1/OGDHL/GPI/PFKM/MPP2/OGDH/PFKFB4/ECD/TPI1/HK1/DLG1/NUDT18	19
BP	GO:0009179	purine ribonucleoside diphosphate metabolic process	19/1089	120/15253	0.000829505714502554	0.0280394760599613	ENSG00000109107/ENSG00000171314/ENSG00000067225/ENSG00000102900/ENSG00000165434/ENSG00000111674/ENSG00000134333/ENSG00000108479/ENSG00000197444/ENSG00000105220/ENSG00000152556/ENSG00000108852/ENSG00000105953/ENSG00000114268/ENSG00000122882/ENSG00000111669/ENSG00000156515/ENSG00000075711/ENSG00000275074	ALDOC/PGAM1/PKM/NUP93/PGM2L1/ENO2/LDHA/GALK1/OGDHL/GPI/PFKM/MPP2/OGDH/PFKFB4/ECD/TPI1/HK1/DLG1/NUDT18	19
BP	GO:0019362	pyridine nucleotide metabolic process	24/1089	168/15253	0.000859024658169875	0.0286601863225767	ENSG00000109107/ENSG00000171314/ENSG00000067225/ENSG00000168291/ENSG00000103485/ENSG00000102900/ENSG00000165434/ENSG00000111674/ENSG00000169738/ENSG00000160211/ENSG00000134333/ENSG00000108479/ENSG00000197444/ENSG00000105220/ENSG00000152556/ENSG00000105953/ENSG00000114268/ENSG00000122882/ENSG00000111669/ENSG00000156515/ENSG00000153086/ENSG00000112874/ENSG00000163382/ENSG00000073756	ALDOC/PGAM1/PKM/PDHB/QPRT/NUP93/PGM2L1/ENO2/DCXR/G6PD/LDHA/GALK1/OGDHL/GPI/PFKM/OGDH/PFKFB4/ECD/TPI1/HK1/ACMSD/NUDT12/NAXE/PTGS2	24
BP	GO:0046496	nicotinamide nucleotide metabolic process	24/1089	168/15253	0.000859024658169875	0.0286601863225767	ENSG00000109107/ENSG00000171314/ENSG00000067225/ENSG00000168291/ENSG00000103485/ENSG00000102900/ENSG00000165434/ENSG00000111674/ENSG00000169738/ENSG00000160211/ENSG00000134333/ENSG00000108479/ENSG00000197444/ENSG00000105220/ENSG00000152556/ENSG00000105953/ENSG00000114268/ENSG00000122882/ENSG00000111669/ENSG00000156515/ENSG00000153086/ENSG00000112874/ENSG00000163382/ENSG00000073756	ALDOC/PGAM1/PKM/PDHB/QPRT/NUP93/PGM2L1/ENO2/DCXR/G6PD/LDHA/GALK1/OGDHL/GPI/PFKM/OGDH/PFKFB4/ECD/TPI1/HK1/ACMSD/NUDT12/NAXE/PTGS2	24
BP	GO:0019320	hexose catabolic process	11/1089	52/15253	0.000932369590329101	0.0305371518464356	ENSG00000109107/ENSG00000171314/ENSG00000067225/ENSG00000165434/ENSG00000111674/ENSG00000149476/ENSG00000108479/ENSG00000105220/ENSG00000152556/ENSG00000111669/ENSG00000156515	ALDOC/PGAM1/PKM/PGM2L1/ENO2/TKFC/GALK1/GPI/PFKM/TPI1/HK1	11
BP	GO:0007269	neurotransmitter secretion	21/1089	140/15253	0.000937249843841042	0.0305371518464356	ENSG00000089169/ENSG00000070808/ENSG00000145335/ENSG00000173267/ENSG00000137501/ENSG00000134207/ENSG00000164885/ENSG00000136854/ENSG00000110975/ENSG00000110881/ENSG00000099365/ENSG00000120509/ENSG00000165646/ENSG00000149927/ENSG00000179915/ENSG00000147041/ENSG00000185666/ENSG00000135643/ENSG00000143847/ENSG00000138078/ENSG00000008056	RPH3A/CAMK2A/SNCA/SNCG/SYTL2/SYT6/CDK5/STXBP1/SYT10/ASIC1/STX1B/PDZD11/SLC18A2/DOC2A/NRXN1/SYTL5/SYN3/KCNMB4/PPFIA4/PREPL/SYN1	21
BP	GO:0099643	signal release from synapse	21/1089	140/15253	0.000937249843841042	0.0305371518464356	ENSG00000089169/ENSG00000070808/ENSG00000145335/ENSG00000173267/ENSG00000137501/ENSG00000134207/ENSG00000164885/ENSG00000136854/ENSG00000110975/ENSG00000110881/ENSG00000099365/ENSG00000120509/ENSG00000165646/ENSG00000149927/ENSG00000179915/ENSG00000147041/ENSG00000185666/ENSG00000135643/ENSG00000143847/ENSG00000138078/ENSG00000008056	RPH3A/CAMK2A/SNCA/SNCG/SYTL2/SYT6/CDK5/STXBP1/SYT10/ASIC1/STX1B/PDZD11/SLC18A2/DOC2A/NRXN1/SYTL5/SYN3/KCNMB4/PPFIA4/PREPL/SYN1	21
BP	GO:0016051	carbohydrate biosynthetic process	28/1089	209/15253	0.00093905605133064	0.0305371518464356	ENSG00000109107/ENSG00000171314/ENSG00000108528/ENSG00000145335/ENSG00000104812/ENSG00000165434/ENSG00000111674/ENSG00000160211/ENSG00000095637/ENSG00000169860/ENSG00000105655/ENSG00000144278/ENSG00000105220/ENSG00000100075/ENSG00000171310/ENSG00000178567/ENSG00000178234/ENSG00000162688/ENSG00000103044/ENSG00000111669/ENSG00000105329/ENSG00000142178/ENSG00000078549/ENSG00000154080/ENSG00000125166…	ALDOC/PGAM1/SLC25A11/SNCA/GYS1/PGM2L1/ENO2/G6PD/SORBS1/P2RY1/ISYNA1/GALNT13/GPI/SLC25A1/CHST11/EPM2AIP1/GALNT11/AGL/HAS3/TPI1/TGFB1/SIK1/ADCYAP1R1/CHST9/GOT2/NDUFAB1/IMPA1/B3GALT5	28
BP	GO:0005513	detection of calcium ion	5/1089	12/15253	0.000952238592087056	0.0305787617883956	ENSG00000160014/ENSG00000143933/ENSG00000198668/ENSG00000145936/ENSG00000135643	CALM3/CALM2/CALM1/KCNMB1/KCNMB4	5
BP	GO:0051280	negative regulation of release of sequestered calcium ion into cytosol	5/1089	12/15253	0.000952238592087056	0.0305787617883956	ENSG00000148834/ENSG00000160014/ENSG00000143933/ENSG00000198668/ENSG00000105329	GSTO1/CALM3/CALM2/CALM1/TGFB1	5
BP	GO:1990778	protein localization to cell periphery	33/1089	261/15253	0.000967551782125455	0.0308775220904384	ENSG00000167964/ENSG00000103769/ENSG00000124507/ENSG00000127955/ENSG00000044524/ENSG00000137501/ENSG00000095637/ENSG00000169860/ENSG00000165995/ENSG00000164885/ENSG00000131477/ENSG00000136854/ENSG00000073969/ENSG00000179841/ENSG00000132329/ENSG00000145675/ENSG00000099365/ENSG00000120509/ENSG00000105329/ENSG00000084710/ENSG00000109062/ENSG00000213853/ENSG00000114993/ENSG00000075711/ENSG00000151150…	RAB26/RAB11A/PACSIN1/GNAI1/EPHA3/SYTL2/SORBS1/P2RY1/CACNB2/CDK5/RAMP2/STXBP1/NSF/AKAP5/RAMP1/PIK3R1/STX1B/PDZD11/TGFB1/EFR3B/SLC9A3R1/EMP2/RTKN/DLG1/ANK3/CNPY4/PLS1/NSG1/RAB31/GRIN2A/EPB41L3/TSPAN15/ATP1B1	33
BP	GO:0006090	pyruvate metabolic process	20/1089	131/15253	0.000980832151410953	0.0311081209503054	ENSG00000109107/ENSG00000171314/ENSG00000067225/ENSG00000168291/ENSG00000102900/ENSG00000165434/ENSG00000111674/ENSG00000134333/ENSG00000108479/ENSG00000197444/ENSG00000105220/ENSG00000152556/ENSG00000105953/ENSG00000114268/ENSG00000122882/ENSG00000111669/ENSG00000151376/ENSG00000124767/ENSG00000156515/ENSG00000150768	ALDOC/PGAM1/PKM/PDHB/NUP93/PGM2L1/ENO2/LDHA/GALK1/OGDHL/GPI/PFKM/OGDH/PFKFB4/ECD/TPI1/ME3/GLO1/HK1/DLAT	20
BP	GO:0033238	regulation of cellular amine metabolic process	14/1089	77/15253	0.000993359177301427	0.0313121438832806	ENSG00000145335/ENSG00000092010/ENSG00000123360/ENSG00000058668/ENSG00000069535/ENSG00000153234/ENSG00000126067/ENSG00000173692/ENSG00000142507/ENSG00000116288/ENSG00000131467/ENSG00000169836/ENSG00000180304/ENSG00000153086	SNCA/PSME1/PDE1B/ATP2B4/MAOB/NR4A2/PSMB2/PSMD1/PSMB6/PARK7/PSME3/TACR3/OAZ2/ACMSD	14
BP	GO:0009185	ribonucleoside diphosphate metabolic process	19/1089	122/15253	0.00101808178014114	0.031895757233934	ENSG00000109107/ENSG00000171314/ENSG00000067225/ENSG00000102900/ENSG00000165434/ENSG00000111674/ENSG00000134333/ENSG00000108479/ENSG00000197444/ENSG00000105220/ENSG00000152556/ENSG00000108852/ENSG00000105953/ENSG00000114268/ENSG00000122882/ENSG00000111669/ENSG00000156515/ENSG00000075711/ENSG00000275074	ALDOC/PGAM1/PKM/NUP93/PGM2L1/ENO2/LDHA/GALK1/OGDHL/GPI/PFKM/MPP2/OGDH/PFKFB4/ECD/TPI1/HK1/DLG1/NUDT18	19
BP	GO:0046058	cAMP metabolic process	16/1089	95/15253	0.00106161359264904	0.0330580038729138	ENSG00000065989/ENSG00000160014/ENSG00000198822/ENSG00000143933/ENSG00000113389/ENSG00000035862/ENSG00000121905/ENSG00000123360/ENSG00000171408/ENSG00000078295/ENSG00000198668/ENSG00000131477/ENSG00000186642/ENSG00000132329/ENSG00000142538/ENSG00000163273	PDE4A/CALM3/GRM3/CALM2/NPR3/TIMP2/HPCA/PDE1B/PDE7B/ADCY2/CALM1/RAMP2/PDE2A/RAMP1/PTH2/NPPC	16
BP	GO:1901292	nucleoside phosphate catabolic process	24/1089	171/15253	0.00110503880012619	0.034202947921978	ENSG00000109107/ENSG00000171314/ENSG00000065989/ENSG00000067225/ENSG00000123360/ENSG00000179958/ENSG00000171408/ENSG00000102900/ENSG00000165434/ENSG00000111674/ENSG00000134333/ENSG00000108479/ENSG00000197444/ENSG00000105220/ENSG00000152556/ENSG00000186642/ENSG00000105953/ENSG00000114268/ENSG00000160191/ENSG00000122882/ENSG00000111669/ENSG00000156515/ENSG00000275074/ENSG00000112874	ALDOC/PGAM1/PDE4A/PKM/PDE1B/DCTPP1/PDE7B/NUP93/PGM2L1/ENO2/LDHA/GALK1/OGDHL/GPI/PFKM/PDE2A/OGDH/PFKFB4/PDE9A/ECD/TPI1/HK1/NUDT18/NUDT12	24
BP	GO:0097479	synaptic vesicle localization	19/1089	123/15253	0.00112537281827648	0.0346237457503265	ENSG00000089169/ENSG00000145335/ENSG00000137501/ENSG00000196338/ENSG00000134207/ENSG00000164885/ENSG00000197959/ENSG00000136854/ENSG00000168036/ENSG00000110975/ENSG00000099365/ENSG00000174871/ENSG00000106976/ENSG00000149927/ENSG00000147041/ENSG00000103723/ENSG00000101463/ENSG00000138078/ENSG00000008056	RPH3A/SNCA/SYTL2/NLGN3/SYT6/CDK5/DNM3/STXBP1/CTNNB1/SYT10/STX1B/CNIH2/DNM1/DOC2A/SYTL5/AP3B2/SYNDIG1/PREPL/SYN1	19
BP	GO:0090317	negative regulation of intracellular protein transport	9/1089	38/15253	0.00114939630887786	0.0351523704465145	ENSG00000186480/ENSG00000215475/ENSG00000164885/ENSG00000186642/ENSG00000116288/ENSG00000187446/ENSG00000203879/ENSG00000198168/ENSG00000138376	INSIG1/SIAH3/CDK5/PDE2A/PARK7/CHP1/GDI1/SVIP/BARD1	9
BP	GO:0046394	carboxylic acid biosynthetic process	45/1089	394/15253	0.00118106048618517	0.0359070341894638	ENSG00000109107/ENSG00000171314/ENSG00000131069/ENSG00000067225/ENSG00000145284/ENSG00000131473/ENSG00000186480/ENSG00000058668/ENSG00000169710/ENSG00000102900/ENSG00000165434/ENSG00000111674/ENSG00000166532/ENSG00000134333/ENSG00000108479/ENSG00000197444/ENSG00000126522/ENSG00000074696/ENSG00000105220/ENSG00000152556/ENSG00000204228/ENSG00000160200/ENSG00000105953/ENSG00000188690/ENSG00000114268…	ALDOC/PGAM1/ACSS2/PKM/SCD5/ACLY/INSIG1/ATP2B4/FASN/NUP93/PGM2L1/ENO2/RIMKLB/LDHA/GALK1/OGDHL/ASL/HACD3/GPI/PFKM/HSD17B8/CBS/OGDH/UROS/PFKFB4/ACOT7/SEPHS1/HAS3/CD74/ATP5IF1/ECD/TPI1/TGFB1/GLS/PARK7/GOT2/HK1/FADS2/NDUFAB1/ACMSD/VCAN/RBP1/PTGS2/MGST3/OAT	45
BP	GO:0016053	organic acid biosynthetic process	45/1089	395/15253	0.00124360963174504	0.0375862722818002	ENSG00000109107/ENSG00000171314/ENSG00000131069/ENSG00000067225/ENSG00000145284/ENSG00000131473/ENSG00000186480/ENSG00000058668/ENSG00000169710/ENSG00000102900/ENSG00000165434/ENSG00000111674/ENSG00000166532/ENSG00000134333/ENSG00000108479/ENSG00000197444/ENSG00000126522/ENSG00000074696/ENSG00000105220/ENSG00000152556/ENSG00000204228/ENSG00000160200/ENSG00000105953/ENSG00000188690/ENSG00000114268…	ALDOC/PGAM1/ACSS2/PKM/SCD5/ACLY/INSIG1/ATP2B4/FASN/NUP93/PGM2L1/ENO2/RIMKLB/LDHA/GALK1/OGDHL/ASL/HACD3/GPI/PFKM/HSD17B8/CBS/OGDH/UROS/PFKFB4/ACOT7/SEPHS1/HAS3/CD74/ATP5IF1/ECD/TPI1/TGFB1/GLS/PARK7/GOT2/HK1/FADS2/NDUFAB1/ACMSD/VCAN/RBP1/PTGS2/MGST3/OAT	45
BP	GO:0046365	monosaccharide catabolic process	12/1089	62/15253	0.00127328701267627	0.0382581793633373	ENSG00000109107/ENSG00000171314/ENSG00000067225/ENSG00000165434/ENSG00000111674/ENSG00000169738/ENSG00000149476/ENSG00000108479/ENSG00000105220/ENSG00000152556/ENSG00000111669/ENSG00000156515	ALDOC/PGAM1/PKM/PGM2L1/ENO2/DCXR/TKFC/GALK1/GPI/PFKM/TPI1/HK1	12
BP	GO:0034764	positive regulation of transmembrane transport	24/1089	173/15253	0.0013009403050175	0.0386371750704041	ENSG00000148834/ENSG00000145335/ENSG00000147257/ENSG00000160014/ENSG00000117461/ENSG00000143933/ENSG00000205542/ENSG00000146729/ENSG00000198420/ENSG00000173221/ENSG00000160211/ENSG00000095637/ENSG00000165995/ENSG00000196338/ENSG00000151320/ENSG00000198668/ENSG00000129244/ENSG00000138495/ENSG00000145675/ENSG00000116288/ENSG00000187446/ENSG00000145936/ENSG00000151150/ENSG00000143153	GSTO1/SNCA/GPC3/CALM3/PIK3R3/CALM2/TMSB4X/NIPSNAP2/TCAF1/GLRX/G6PD/SORBS1/CACNB2/NLGN3/AKAP6/CALM1/ATP1B2/COX17/PIK3R1/PARK7/CHP1/KCNMB1/ANK3/ATP1B1	24
BP	GO:0072524	pyridine-containing compound metabolic process	24/1089	173/15253	0.0013009403050175	0.0386371750704041	ENSG00000109107/ENSG00000171314/ENSG00000067225/ENSG00000168291/ENSG00000103485/ENSG00000102900/ENSG00000165434/ENSG00000111674/ENSG00000169738/ENSG00000160211/ENSG00000134333/ENSG00000108479/ENSG00000197444/ENSG00000105220/ENSG00000152556/ENSG00000105953/ENSG00000114268/ENSG00000122882/ENSG00000111669/ENSG00000156515/ENSG00000153086/ENSG00000112874/ENSG00000163382/ENSG00000073756	ALDOC/PGAM1/PKM/PDHB/QPRT/NUP93/PGM2L1/ENO2/DCXR/G6PD/LDHA/GALK1/OGDHL/GPI/PFKM/OGDH/PFKFB4/ECD/TPI1/HK1/ACMSD/NUDT12/NAXE/PTGS2	24
BP	GO:0006637	acyl-CoA metabolic process	16/1089	97/15253	0.00133420968090329	0.0391723962313207	ENSG00000131069/ENSG00000145335/ENSG00000145284/ENSG00000168291/ENSG00000131473/ENSG00000169710/ENSG00000155368/ENSG00000100075/ENSG00000204228/ENSG00000110921/ENSG00000167508/ENSG00000105953/ENSG00000097021/ENSG00000112972/ENSG00000150768/ENSG00000064763	ACSS2/SNCA/SCD5/PDHB/ACLY/FASN/DBI/SLC25A1/HSD17B8/MVK/MVD/OGDH/ACOT7/HMGCS1/DLAT/FAR2	16
BP	GO:0035383	thioester metabolic process	16/1089	97/15253	0.00133420968090329	0.0391723962313207	ENSG00000131069/ENSG00000145335/ENSG00000145284/ENSG00000168291/ENSG00000131473/ENSG00000169710/ENSG00000155368/ENSG00000100075/ENSG00000204228/ENSG00000110921/ENSG00000167508/ENSG00000105953/ENSG00000097021/ENSG00000112972/ENSG00000150768/ENSG00000064763	ACSS2/SNCA/SCD5/PDHB/ACLY/FASN/DBI/SLC25A1/HSD17B8/MVK/MVD/OGDH/ACOT7/HMGCS1/DLAT/FAR2	16
BP	GO:0031333	negative regulation of protein complex assembly	19/1089	125/15253	0.00136913368149998	0.0399693684974256	ENSG00000117632/ENSG00000145335/ENSG00000104833/ENSG00000205542/ENSG00000186480/ENSG00000158164/ENSG00000070831/ENSG00000189403/ENSG00000101367/ENSG00000077549/ENSG00000132854/ENSG00000136854/ENSG00000128872/ENSG00000136842/ENSG00000104435/ENSG00000116288/ENSG00000107984/ENSG00000034510/ENSG00000198168	STMN1/SNCA/TUBB4A/TMSB4X/INSIG1/TMSB15A/CDC42/HMGB1/MAPRE1/CAPZB/KANK4/STXBP1/TMOD2/TMOD1/STMN2/PARK7/DKK1/TMSB10/SVIP	19
BP	GO:0051284	positive regulation of sequestering of calcium ion	5/1089	13/15253	0.00145687979739639	0.0422906689210319	ENSG00000148834/ENSG00000160014/ENSG00000143933/ENSG00000198668/ENSG00000105329	GSTO1/CALM3/CALM2/CALM1/TGFB1	5
BP	GO:0006096	glycolytic process	16/1089	98/15253	0.00149124686298624	0.0430450920338387	ENSG00000109107/ENSG00000171314/ENSG00000067225/ENSG00000102900/ENSG00000165434/ENSG00000111674/ENSG00000134333/ENSG00000108479/ENSG00000197444/ENSG00000105220/ENSG00000152556/ENSG00000105953/ENSG00000114268/ENSG00000122882/ENSG00000111669/ENSG00000156515	ALDOC/PGAM1/PKM/NUP93/PGM2L1/ENO2/LDHA/GALK1/OGDHL/GPI/PFKM/OGDH/PFKFB4/ECD/TPI1/HK1	16
BP	GO:0042053	regulation of dopamine metabolic process	6/1089	19/15253	0.00157864256803524	0.0450614750809171	ENSG00000145335/ENSG00000123360/ENSG00000069535/ENSG00000153234/ENSG00000116288/ENSG00000169836	SNCA/PDE1B/MAOB/NR4A2/PARK7/TACR3	6
BP	GO:0042069	regulation of catecholamine metabolic process	6/1089	19/15253	0.00157864256803524	0.0450614750809171	ENSG00000145335/ENSG00000123360/ENSG00000069535/ENSG00000153234/ENSG00000116288/ENSG00000169836	SNCA/PDE1B/MAOB/NR4A2/PARK7/TACR3	6
BP	GO:0006757	ATP generation from ADP	16/1089	99/15253	0.00166353638897909	0.0469629119042557	ENSG00000109107/ENSG00000171314/ENSG00000067225/ENSG00000102900/ENSG00000165434/ENSG00000111674/ENSG00000134333/ENSG00000108479/ENSG00000197444/ENSG00000105220/ENSG00000152556/ENSG00000105953/ENSG00000114268/ENSG00000122882/ENSG00000111669/ENSG00000156515	ALDOC/PGAM1/PKM/NUP93/PGM2L1/ENO2/LDHA/GALK1/OGDHL/GPI/PFKM/OGDH/PFKFB4/ECD/TPI1/HK1	16
BP	GO:0033108	mitochondrial respiratory chain complex assembly	16/1089	99/15253	0.00166353638897909	0.0469629119042557	ENSG00000183978/ENSG00000168653/ENSG00000184076/ENSG00000119013/ENSG00000183648/ENSG00000147123/ENSG00000090266/ENSG00000138495/ENSG00000137038/ENSG00000151366/ENSG00000158864/ENSG00000165264/ENSG00000004779/ENSG00000139180/ENSG00000065518/ENSG00000101247	COA3/NDUFS5/UQCR10/NDUFB3/NDUFB1/NDUFB11/NDUFB2/COX17/DMAC1/NDUFC2/NDUFS2/NDUFB6/NDUFAB1/NDUFA9/NDUFB4/NDUFAF5	16
BP	GO:1903779	regulation of cardiac conduction	12/1089	64/15253	0.00169707456267221	0.0476479185956821	ENSG00000168710/ENSG00000160014/ENSG00000143933/ENSG00000137726/ENSG00000058668/ENSG00000221946/ENSG00000198668/ENSG00000129244/ENSG00000074370/ENSG00000163273/ENSG00000143153/ENSG00000089356	AHCYL1/CALM3/CALM2/FXYD6/ATP2B4/FXYD7/CALM1/ATP1B2/ATP2A3/NPPC/ATP1B1/FXYD3	12
BP	GO:0032387	negative regulation of intracellular transport	11/1089	56/15253	0.00176894124117104	0.0493957613974827	ENSG00000186480/ENSG00000215475/ENSG00000164885/ENSG00000186642/ENSG00000174871/ENSG00000116288/ENSG00000187446/ENSG00000203879/ENSG00000169174/ENSG00000198168/ENSG00000138376	INSIG1/SIAH3/CDK5/PDE2A/CNIH2/PARK7/CHP1/GDI1/PCSK9/SVIP/BARD1	11
BP	GO:0048167	regulation of synaptic plasticity	23/1089	167/15253	0.00178868308942377	0.0496770470997803	ENSG00000104327/ENSG00000070808/ENSG00000145335/ENSG00000109991/ENSG00000157404/ENSG00000020129/ENSG00000103769/ENSG00000058335/ENSG00000196338/ENSG00000162951/ENSG00000164885/ENSG00000136854/ENSG00000108852/ENSG00000058404/ENSG00000197555/ENSG00000128245/ENSG00000168824/ENSG00000160307/ENSG00000148053/ENSG00000165802/ENSG00000073756/ENSG00000183454/ENSG00000100321	CALB1/CAMK2A/SNCA/P2RX3/KIT/NCDN/RAB11A/RASGRF1/NLGN3/LRRTM1/CDK5/STXBP1/MPP2/CAMK2B/SIPA1L1/YWHAH/NSG1/S100B/NTRK2/NSMF/PTGS2/GRIN2A/SYNGR1	23
BP	GO:0006839	mitochondrial transport	37/1089	314/15253	0.00180523741220019	0.0497157881801955	ENSG00000108528/ENSG00000165943/ENSG00000070808/ENSG00000167863/ENSG00000134308/ENSG00000215475/ENSG00000170606/ENSG00000159199/ENSG00000108953/ENSG00000198899/ENSG00000175768/ENSG00000096092/ENSG00000157184/ENSG00000100075/ENSG00000107745/ENSG00000104765/ENSG00000241837/ENSG00000198258/ENSG00000228253/ENSG00000157168/ENSG00000114126/ENSG00000080824/ENSG00000005022/ENSG00000110955/ENSG00000125648…	SLC25A11/MOAP1/CAMK2A/ATP5PD/YWHAQ/SIAH3/HSPA4/ATP5MC1/YWHAE/MT-ATP6/TOMM5/TMEM14A/CPT2/SLC25A1/MICU1/BNIP3L/ATP5PO/UBL5/MT-ATP8/NRG1/TFDP2/HSP90AA1/SLC25A5/ATP5F1B/SLC25A23/YWHAH/ATP5MF/ATP5IF1/DYNLT1/SREBF2/EYA2/ATP5MC3/SREBF1/RUVBL1/ATP5PF/KCNN3/ATP5F1C	37
BP	GO:0032535	regulation of cellular component size	40/1089	347/15253	0.00181913843850199	0.0497157881801955	ENSG00000135333/ENSG00000122966/ENSG00000095539/ENSG00000140538/ENSG00000143320/ENSG00000205542/ENSG00000103769/ENSG00000158164/ENSG00000112902/ENSG00000108830/ENSG00000187323/ENSG00000090924/ENSG00000164885/ENSG00000001617/ENSG00000077549/ENSG00000132854/ENSG00000128872/ENSG00000092964/ENSG00000157168/ENSG00000136842/ENSG00000004487/ENSG00000169213/ENSG00000151422/ENSG00000124140/ENSG00000203879…	EPHA7/CIT/SEMA4G/NTRK3/CRABP2/TMSB4X/RAB11A/TMSB15A/SEMA5A/RND2/DCC/PLEKHG2/CDK5/SEMA3F/CAPZB/KANK4/TMOD2/DPYSL2/NRG1/TMOD1/KDM1A/RAB3B/FER/SLC12A5/GDI1/HP1BP3/DRAXIN/SLC9A3R1/ARPC5/DLG1/OLFM1/CDHR2/CFL1/SEMA4A/ACTR3B/PLS1/EPS8L1/LAMTOR4/SEMA3D/TMSB10	40
BP	GO:0050850	positive regulation of calcium-mediated signaling	8/1089	33/15253	0.00182878239899902	0.0497157881801955	ENSG00000148834/ENSG00000160014/ENSG00000143933/ENSG00000109991/ENSG00000151320/ENSG00000198668/ENSG00000140945/ENSG00000157168	GSTO1/CALM3/CALM2/P2RX3/AKAP6/CALM1/CDH13/NRG1	8
BP	GO:1901021	positive regulation of calcium ion transmembrane transporter activity	8/1089	33/15253	0.00182878239899902	0.0497157881801955	ENSG00000148834/ENSG00000160014/ENSG00000143933/ENSG00000146729/ENSG00000165995/ENSG00000151320/ENSG00000198668/ENSG00000143153	GSTO1/CALM3/CALM2/NIPSNAP2/CACNB2/AKAP6/CALM1/ATP1B1	8
BP	GO:0034440	lipid oxidation	16/1089	100/15253	0.00185221427438342	0.0500877733778	ENSG00000121769/ENSG00000146070/ENSG00000105379/ENSG00000127884/ENSG00000113790/ENSG00000120437/ENSG00000104325/ENSG00000157184/ENSG00000198130/ENSG00000104823/ENSG00000005469/ENSG00000173208/ENSG00000060971/ENSG00000140374/ENSG00000004779/ENSG00000164039	FABP3/PLA2G7/ETFB/ECHS1/EHHADH/ACAT2/DECR1/CPT2/HIBCH/ECH1/CROT/ABCD2/ACAA1/ETFA/NDUFAB1/BDH2	16
BP	GO:0044106	cellular amine metabolic process	18/1089	119/15253	0.00191229502458371	0.0514417373628854	ENSG00000145335/ENSG00000189221/ENSG00000092010/ENSG00000123360/ENSG00000058668/ENSG00000069535/ENSG00000132437/ENSG00000153234/ENSG00000126067/ENSG00000173692/ENSG00000142507/ENSG00000123453/ENSG00000116288/ENSG00000131467/ENSG00000169836/ENSG00000164904/ENSG00000180304/ENSG00000153086	SNCA/MAOA/PSME1/PDE1B/ATP2B4/MAOB/DDC/NR4A2/PSMB2/PSMD1/PSMB6/SARDH/PARK7/PSME3/TACR3/ALDH7A1/OAZ2/ACMSD	18
BP	GO:0042866	pyruvate biosynthetic process	16/1089	101/15253	0.00205847004408097	0.0550855160754584	ENSG00000109107/ENSG00000171314/ENSG00000067225/ENSG00000102900/ENSG00000165434/ENSG00000111674/ENSG00000134333/ENSG00000108479/ENSG00000197444/ENSG00000105220/ENSG00000152556/ENSG00000105953/ENSG00000114268/ENSG00000122882/ENSG00000111669/ENSG00000156515	ALDOC/PGAM1/PKM/NUP93/PGM2L1/ENO2/LDHA/GALK1/OGDHL/GPI/PFKM/OGDH/PFKFB4/ECD/TPI1/HK1	16
BP	GO:0006123	mitochondrial electron transport, cytochrome c to oxygen	6/1089	20/15253	0.00212039222516606	0.0561576043964082	ENSG00000127184/ENSG00000126267/ENSG00000189043/ENSG00000164919/ENSG00000131174/ENSG00000172115	COX7C/COX6B1/NDUFA4/COX6C/COX7B/CYCS	6
BP	GO:0019646	aerobic electron transport chain	6/1089	20/15253	0.00212039222516606	0.0561576043964082	ENSG00000127184/ENSG00000126267/ENSG00000189043/ENSG00000164919/ENSG00000131174/ENSG00000172115	COX7C/COX6B1/NDUFA4/COX6C/COX7B/CYCS	6
BP	GO:0022406	membrane docking	24/1089	180/15253	0.00223952947062495	0.0588288616730736	ENSG00000167552/ENSG00000196230/ENSG00000167964/ENSG00000104833/ENSG00000127824/ENSG00000103769/ENSG00000188229/ENSG00000137501/ENSG00000105568/ENSG00000108953/ENSG00000101367/ENSG00000005249/ENSG00000136854/ENSG00000073969/ENSG00000077380/ENSG00000080824/ENSG00000099365/ENSG00000169213/ENSG00000187446/ENSG00000152932/ENSG00000103034/ENSG00000138107/ENSG00000144036/ENSG00000131462	TUBA1A/TUBB/RAB26/TUBB4A/TUBA4A/RAB11A/TUBB4B/SYTL2/PPP2R1A/YWHAE/MAPRE1/PRKAR2B/STXBP1/NSF/DYNC1I2/HSP90AA1/STX1B/RAB3B/CHP1/RAB3C/NDRG4/ACTR1A/EXOC6B/TUBG1	24
BP	GO:0006084	acetyl-CoA metabolic process	8/1089	34/15253	0.00224415276137066	0.0588288616730736	ENSG00000131069/ENSG00000168291/ENSG00000131473/ENSG00000169710/ENSG00000110921/ENSG00000167508/ENSG00000112972/ENSG00000150768	ACSS2/PDHB/ACLY/FASN/MVK/MVD/HMGCS1/DLAT	8
BP	GO:0031345	negative regulation of cell projection organization	22/1089	160/15253	0.00227088271858537	0.0592273878583332	ENSG00000135333/ENSG00000095539/ENSG00000007944/ENSG00000112902/ENSG00000196338/ENSG00000064300/ENSG00000187323/ENSG00000164885/ENSG00000197959/ENSG00000001617/ENSG00000077549/ENSG00000125968/ENSG00000104435/ENSG00000182175/ENSG00000099365/ENSG00000128245/ENSG00000203879/ENSG00000162490/ENSG00000113657/ENSG00000196189/ENSG00000153993/ENSG00000144724	EPHA7/SEMA4G/MYLIP/SEMA5A/NLGN3/NGFR/DCC/CDK5/DNM3/SEMA3F/CAPZB/ID1/STMN2/RGMA/STX1B/YWHAH/GDI1/DRAXIN/DPYSL3/SEMA4A/SEMA3D/PTPRG	22
BP	GO:0009132	nucleoside diphosphate metabolic process	20/1089	141/15253	0.00243311145913476	0.0630545484787903	ENSG00000109107/ENSG00000171314/ENSG00000067225/ENSG00000102900/ENSG00000165434/ENSG00000111674/ENSG00000134333/ENSG00000108479/ENSG00000197444/ENSG00000105220/ENSG00000152556/ENSG00000108852/ENSG00000105953/ENSG00000114268/ENSG00000122882/ENSG00000111669/ENSG00000156515/ENSG00000075711/ENSG00000275074/ENSG00000239672	ALDOC/PGAM1/PKM/NUP93/PGM2L1/ENO2/LDHA/GALK1/OGDHL/GPI/PFKM/MPP2/OGDH/PFKFB4/ECD/TPI1/HK1/DLG1/NUDT18/NME1	20
BP	GO:0140056	organelle localization by membrane tethering	23/1089	171/15253	0.00244216721434007	0.0630545484787903	ENSG00000167552/ENSG00000196230/ENSG00000167964/ENSG00000104833/ENSG00000127824/ENSG00000103769/ENSG00000188229/ENSG00000137501/ENSG00000105568/ENSG00000108953/ENSG00000101367/ENSG00000005249/ENSG00000136854/ENSG00000073969/ENSG00000077380/ENSG00000080824/ENSG00000099365/ENSG00000169213/ENSG00000152932/ENSG00000103034/ENSG00000138107/ENSG00000144036/ENSG00000131462	TUBA1A/TUBB/RAB26/TUBB4A/TUBA4A/RAB11A/TUBB4B/SYTL2/PPP2R1A/YWHAE/MAPRE1/PRKAR2B/STXBP1/NSF/DYNC1I2/HSP90AA1/STX1B/RAB3B/RAB3C/NDRG4/ACTR1A/EXOC6B/TUBG1	23
BP	GO:0046677	response to antibiotic	35/1089	298/15253	0.00249674056411834	0.0641412650922002	ENSG00000180176/ENSG00000110092/ENSG00000135486/ENSG00000141433/ENSG00000140538/ENSG00000069535/ENSG00000102900/ENSG00000127955/ENSG00000160211/ENSG00000134333/ENSG00000113161/ENSG00000078295/ENSG00000125968/ENSG00000138668/ENSG00000188690/ENSG00000117139/ENSG00000080824/ENSG00000170962/ENSG00000004487/ENSG00000116288/ENSG00000106546/ENSG00000078549/ENSG00000163273/ENSG00000145936/ENSG00000164938…	TH/CCND1/HNRNPA1/ADCYAP1/NTRK3/MAOB/NUP93/GNAI1/G6PD/LDHA/HMGCR/ADCY2/ID1/HNRNPD/UROS/KDM5B/HSP90AA1/PDGFD/KDM1A/PARK7/AHR/ADCYAP1R1/NPPC/KCNMB1/TP53INP1/TUFM/GOT2/ACTC1/GRIN3A/PRDX3/SPI1/STAT6/PENK/GRIN2A/CASP3	35
BP	GO:0045471	response to ethanol	18/1089	122/15253	0.0025338807512203	0.0643987049753268	ENSG00000180176/ENSG00000110092/ENSG00000141433/ENSG00000140538/ENSG00000069535/ENSG00000160211/ENSG00000113161/ENSG00000078549/ENSG00000163273/ENSG00000145936/ENSG00000164938/ENSG00000178952/ENSG00000125166/ENSG00000159251/ENSG00000198785/ENSG00000066336/ENSG00000181195/ENSG00000183454	TH/CCND1/ADCYAP1/NTRK3/MAOB/G6PD/HMGCR/ADCYAP1R1/NPPC/KCNMB1/TP53INP1/TUFM/GOT2/ACTC1/GRIN3A/SPI1/PENK/GRIN2A	18
BP	GO:0072329	monocarboxylic acid catabolic process	18/1089	122/15253	0.0025338807512203	0.0643987049753268	ENSG00000114054/ENSG00000105379/ENSG00000169738/ENSG00000127884/ENSG00000113790/ENSG00000120437/ENSG00000104325/ENSG00000157184/ENSG00000198130/ENSG00000104823/ENSG00000112294/ENSG00000005469/ENSG00000173208/ENSG00000060971/ENSG00000140374/ENSG00000004779/ENSG00000162174/ENSG00000164039	PCCB/ETFB/DCXR/ECHS1/EHHADH/ACAT2/DECR1/CPT2/HIBCH/ECH1/ALDH5A1/CROT/ABCD2/ACAA1/ETFA/NDUFAB1/ASRGL1/BDH2	18
BP	GO:0032272	negative regulation of protein polymerization	12/1089	67/15253	0.00254436300311237	0.0643987049753268	ENSG00000117632/ENSG00000145335/ENSG00000104833/ENSG00000205542/ENSG00000158164/ENSG00000101367/ENSG00000077549/ENSG00000132854/ENSG00000128872/ENSG00000136842/ENSG00000104435/ENSG00000034510	STMN1/SNCA/TUBB4A/TMSB4X/TMSB15A/MAPRE1/CAPZB/KANK4/TMOD2/TMOD1/STMN2/TMSB10	12
BP	GO:0003013	circulatory system process	50/1089	467/15253	0.00260231350355964	0.0655425822612228	ENSG00000104490/ENSG00000115738/ENSG00000168710/ENSG00000148834/ENSG00000170776/ENSG00000160014/ENSG00000180176/ENSG00000141433/ENSG00000143933/ENSG00000072657/ENSG00000174721/ENSG00000113389/ENSG00000137726/ENSG00000058668/ENSG00000114279/ENSG00000006283/ENSG00000099139/ENSG00000221946/ENSG00000070831/ENSG00000113161/ENSG00000108953/ENSG00000169860/ENSG00000165995/ENSG00000198668/ENSG00000153904…	NCALD/ID2/AHCYL1/GSTO1/AKAP13/CALM3/TH/ADCYAP1/CALM2/TRHDE/FGFBP3/NPR3/FXYD6/ATP2B4/FGF12/CACNA1G/PCSK5/FXYD7/CDC42/HMGCR/YWHAE/P2RY1/CACNB2/CALM1/DDAH1/ATP1B2/RAMP2/CHD7/PDE2A/SRSF1/ATP2A3/CYP2J2/NISCH/TGFB1/KCNIP1/KCND1/NPPC/EMP2/TACR3/KCNMB1/ACTC1/SCN4B/DLG1/EPHX2/SREBF1/KCNMB4/PTGS2/NPY5R/ATP1B1/FXYD3	50
BP	GO:0050768	negative regulation of neurogenesis	31/1089	256/15253	0.00268745613948961	0.0673568275351104	ENSG00000135333/ENSG00000115738/ENSG00000095539/ENSG00000141433/ENSG00000140538/ENSG00000007944/ENSG00000112902/ENSG00000196338/ENSG00000064300/ENSG00000187323/ENSG00000090932/ENSG00000164885/ENSG00000197959/ENSG00000130164/ENSG00000001617/ENSG00000125968/ENSG00000157168/ENSG00000168036/ENSG00000104435/ENSG00000182175/ENSG00000099365/ENSG00000128245/ENSG00000105329/ENSG00000146425/ENSG00000203879…	EPHA7/ID2/SEMA4G/ADCYAP1/NTRK3/MYLIP/SEMA5A/NLGN3/NGFR/DCC/DLL3/CDK5/DNM3/LDLR/SEMA3F/ID1/NRG1/CTNNB1/STMN2/RGMA/STX1B/YWHAH/TGFB1/DYNLT1/GDI1/DRAXIN/DPYSL3/SEMA4A/BRINP1/SEMA3D/PTPRG	31
BP	GO:0042632	cholesterol homeostasis	11/1089	59/15253	0.00273338189125036	0.0678459717741272	ENSG00000121769/ENSG00000272398/ENSG00000186480/ENSG00000007944/ENSG00000101670/ENSG00000130164/ENSG00000143921/ENSG00000109084/ENSG00000120915/ENSG00000169174/ENSG00000110442	FABP3/CD24/INSIG1/MYLIP/LIPG/LDLR/ABCG8/TMEM97/EPHX2/PCSK9/COMMD9	11
BP	GO:0055092	sterol homeostasis	11/1089	59/15253	0.00273338189125036	0.0678459717741272	ENSG00000121769/ENSG00000272398/ENSG00000186480/ENSG00000007944/ENSG00000101670/ENSG00000130164/ENSG00000143921/ENSG00000109084/ENSG00000120915/ENSG00000169174/ENSG00000110442	FABP3/CD24/INSIG1/MYLIP/LIPG/LDLR/ABCG8/TMEM97/EPHX2/PCSK9/COMMD9	11
BP	GO:0010720	positive regulation of cell development	51/1089	480/15253	0.00277779230130978	0.0686168117506233	ENSG00000115738/ENSG00000018236/ENSG00000141433/ENSG00000140538/ENSG00000174453/ENSG00000157404/ENSG00000178235/ENSG00000008294/ENSG00000143320/ENSG00000112893/ENSG00000035862/ENSG00000103769/ENSG00000124507/ENSG00000137285/ENSG00000070831/ENSG00000112902/ENSG00000044524/ENSG00000158301/ENSG00000108830/ENSG00000064300/ENSG00000135387/ENSG00000162946/ENSG00000151320/ENSG00000265763/ENSG00000163536…	ID2/CNTN1/ADCYAP1/NTRK3/VWC2L/KIT/SLITRK1/SPAG9/CRABP2/MAN2A1/TIMP2/RAB11A/PACSIN1/TUBB2B/CDC42/SEMA5A/EPHA3/GPRASP2/RND2/NGFR/CAPRIN1/DISC1/AKAP6/ZNF488/SERPINI1/NAP1L2/PCP4/CYB5D2/COBL/CAMK2B/NRG1/CTNNB1/STMN2/KDM1A/ZMYND8/DYNLT1/GDI1/SMARCD3/NEGR1/IL1RAP/FEZ1/CPNE5/NDRG4/DPYSL3/PLXND1/NTRK2/BRINP1/DKK1/NSMF/TRAK1/NME1	51
BP	GO:0046031	ADP metabolic process	16/1089	104/15253	0.00279540527946134	0.0686270186678061	ENSG00000109107/ENSG00000171314/ENSG00000067225/ENSG00000102900/ENSG00000165434/ENSG00000111674/ENSG00000134333/ENSG00000108479/ENSG00000197444/ENSG00000105220/ENSG00000152556/ENSG00000105953/ENSG00000114268/ENSG00000122882/ENSG00000111669/ENSG00000156515	ALDOC/PGAM1/PKM/NUP93/PGM2L1/ENO2/LDHA/GALK1/OGDHL/GPI/PFKM/OGDH/PFKFB4/ECD/TPI1/HK1	16
BP	GO:0097485	neuron projection guidance	30/1089	246/15253	0.00280491901912014	0.0686270186678061	ENSG00000135333/ENSG00000172020/ENSG00000095539/ENSG00000137285/ENSG00000112902/ENSG00000064300/ENSG00000187323/ENSG00000164885/ENSG00000001617/ENSG00000130449/ENSG00000092964/ENSG00000182168/ENSG00000113763/ENSG00000145675/ENSG00000011201/ENSG00000162490/ENSG00000145242/ENSG00000149557/ENSG00000179915/ENSG00000070886/ENSG00000157851/ENSG00000011009/ENSG00000196189/ENSG00000004399/ENSG00000153993…	EPHA7/GAP43/SEMA4G/TUBB2B/SEMA5A/NGFR/DCC/CDK5/SEMA3F/ZSWIM6/DPYSL2/UNC5C/UNC5A/PIK3R1/ANOS1/DRAXIN/EPHA5/FEZ1/NRXN1/EPHA8/DPYSL5/LYPLA2/SEMA4A/PLXND1/SEMA3D/DPYSL4/FLRT2/ZSWIM5/PDLIM7/UNC5D	30
BP	GO:0006816	calcium ion transport	42/1089	378/15253	0.00283494918391944	0.0690330279951567	ENSG00000070808/ENSG00000148834/ENSG00000145335/ENSG00000160014/ENSG00000065534/ENSG00000143933/ENSG00000109991/ENSG00000139890/ENSG00000121905/ENSG00000058668/ENSG00000146729/ENSG00000006283/ENSG00000083067/ENSG00000160211/ENSG00000108953/ENSG00000185933/ENSG00000165995/ENSG00000151320/ENSG00000198668/ENSG00000164885/ENSG00000131477/ENSG00000171316/ENSG00000107745/ENSG00000177685/ENSG00000186642…	CAMK2A/GSTO1/SNCA/CALM3/MYLK/CALM2/P2RX3/REM2/HPCA/ATP2B4/NIPSNAP2/CACNA1G/TRPM3/G6PD/YWHAE/CALHM1/CACNB2/AKAP6/CALM1/CDK5/RAMP2/CHD7/MICU1/CRACR2B/PDE2A/RAMP1/ATP2A3/CALCRL/CAMK2B/CTNNB1/ASIC1/SLC24A3/SLC25A23/TGFB1/ADCYAP1R1/VDAC1/GRIN3A/NCS1/RASA3/PTGS2/GRIN2A/ATP1B1	42
BP	GO:0060997	dendritic spine morphogenesis	10/1089	51/15253	0.00286184678355652	0.0693592866694028	ENSG00000070831/ENSG00000158301/ENSG00000196338/ENSG00000135387/ENSG00000164885/ENSG00000197959/ENSG00000135905/ENSG00000058404/ENSG00000197555/ENSG00000172757	CDC42/GPRASP2/NLGN3/CAPRIN1/CDK5/DNM3/DOCK10/CAMK2B/SIPA1L1/CFL1	10
BP	GO:0098693	regulation of synaptic vesicle cycle	9/1089	43/15253	0.0028828950322731	0.0695413834545502	ENSG00000145335/ENSG00000196338/ENSG00000164885/ENSG00000197959/ENSG00000136854/ENSG00000099365/ENSG00000106976/ENSG00000138078/ENSG00000008056	SNCA/NLGN3/CDK5/DNM3/STXBP1/STX1B/DNM1/PREPL/SYN1	9
BP	GO:0051385	response to mineralocorticoid	7/1089	28/15253	0.00290447885778398	0.0697346372490378	ENSG00000180176/ENSG00000110092/ENSG00000140538/ENSG00000069535/ENSG00000125740/ENSG00000143799/ENSG00000170345	TH/CCND1/NTRK3/MAOB/FOSB/PARP1/FOS	7
BP	GO:0010721	negative regulation of cell development	34/1089	290/15253	0.00293671016572576	0.0698772771024414	ENSG00000135333/ENSG00000115738/ENSG00000095539/ENSG00000141433/ENSG00000140538/ENSG00000007944/ENSG00000112902/ENSG00000160211/ENSG00000196338/ENSG00000064300/ENSG00000187323/ENSG00000090932/ENSG00000164885/ENSG00000197959/ENSG00000130164/ENSG00000001617/ENSG00000125968/ENSG00000157168/ENSG00000168036/ENSG00000104435/ENSG00000182175/ENSG00000099365/ENSG00000128245/ENSG00000105329/ENSG00000146425…	EPHA7/ID2/SEMA4G/ADCYAP1/NTRK3/MYLIP/SEMA5A/G6PD/NLGN3/NGFR/DCC/DLL3/CDK5/DNM3/LDLR/SEMA3F/ID1/NRG1/CTNNB1/STMN2/RGMA/STX1B/YWHAH/TGFB1/DYNLT1/GDI1/NPPC/DRAXIN/CORO1C/DPYSL3/SEMA4A/BRINP1/SEMA3D/PTPRG	34
BP	GO:0051592	response to calcium ion	17/1089	114/15253	0.00293762005724549	0.0698772771024414	ENSG00000168710/ENSG00000160014/ENSG00000110092/ENSG00000143933/ENSG00000121905/ENSG00000198668/ENSG00000068831/ENSG00000138668/ENSG00000134200/ENSG00000171223/ENSG00000125648/ENSG00000203879/ENSG00000145936/ENSG00000125740/ENSG00000170345/ENSG00000135643/ENSG00000181195	AHCYL1/CALM3/CCND1/CALM2/HPCA/CALM1/RASGRP2/HNRNPD/TSHB/JUNB/SLC25A23/GDI1/KCNMB1/FOSB/FOS/KCNMB4/PENK	17
BP	GO:0010984	regulation of lipoprotein particle clearance	5/1089	15/15253	0.00301444067418916	0.0710467714861647	ENSG00000007944/ENSG00000101670/ENSG00000130164/ENSG00000165119/ENSG00000169174	MYLIP/LIPG/LDLR/HNRNPK/PCSK9	5
BP	GO:1902165	regulation of intrinsic apoptotic signaling pathway in response to DNA damage by p53 class mediator	5/1089	15/15253	0.00301444067418916	0.0710467714861647	ENSG00000026508/ENSG00000161642/ENSG00000165119/ENSG00000004487/ENSG00000019582	CD44/ZNF385A/HNRNPK/KDM1A/CD74	5
BP	GO:0048813	dendrite morphogenesis	19/1089	134/15253	0.00309541929358589	0.0726222115545401	ENSG00000070808/ENSG00000070831/ENSG00000158301/ENSG00000196338/ENSG00000078018/ENSG00000135387/ENSG00000164885/ENSG00000197959/ENSG00000125968/ENSG00000135905/ENSG00000058404/ENSG00000197555/ENSG00000169439/ENSG00000128245/ENSG00000172757/ENSG00000132640/ENSG00000066032/ENSG00000165802/ENSG00000182606	CAMK2A/CDC42/GPRASP2/NLGN3/MAP2/CAPRIN1/CDK5/DNM3/ID1/DOCK10/CAMK2B/SIPA1L1/SDC2/YWHAH/CFL1/BTBD3/CTNNA2/NSMF/TRAK1	19
BP	GO:0048588	developmental cell growth	25/1089	195/15253	0.00313832087148071	0.073294057443945	ENSG00000135333/ENSG00000095539/ENSG00000140538/ENSG00000035403/ENSG00000143320/ENSG00000103769/ENSG00000112902/ENSG00000160211/ENSG00000108830/ENSG00000196338/ENSG00000187323/ENSG00000151320/ENSG00000164885/ENSG00000001617/ENSG00000182636/ENSG00000106078/ENSG00000092964/ENSG00000157168/ENSG00000168036/ENSG00000203879/ENSG00000162490/ENSG00000124772/ENSG00000130558/ENSG00000196189/ENSG00000153993	EPHA7/SEMA4G/NTRK3/VCL/CRABP2/RAB11A/SEMA5A/G6PD/RND2/NLGN3/DCC/AKAP6/CDK5/SEMA3F/NDN/COBL/DPYSL2/NRG1/CTNNB1/GDI1/DRAXIN/CPNE5/OLFM1/SEMA4A/SEMA3D	25
BP	GO:0006165	nucleoside diphosphate phosphorylation	17/1089	115/15253	0.00322391581362302	0.074952395703145	ENSG00000109107/ENSG00000171314/ENSG00000067225/ENSG00000102900/ENSG00000165434/ENSG00000111674/ENSG00000134333/ENSG00000108479/ENSG00000197444/ENSG00000105220/ENSG00000152556/ENSG00000105953/ENSG00000114268/ENSG00000122882/ENSG00000111669/ENSG00000156515/ENSG00000239672	ALDOC/PGAM1/PKM/NUP93/PGM2L1/ENO2/LDHA/GALK1/OGDHL/GPI/PFKM/OGDH/PFKFB4/ECD/TPI1/HK1/NME1	17
BP	GO:0051271	negative regulation of cellular component movement	32/1089	270/15253	0.00324493056465676	0.075101140726155	ENSG00000095539/ENSG00000035403/ENSG00000198420/ENSG00000112902/ENSG00000152894/ENSG00000189403/ENSG00000166068/ENSG00000123612/ENSG00000196220/ENSG00000196104/ENSG00000091879/ENSG00000001617/ENSG00000153233/ENSG00000157168/ENSG00000133121/ENSG00000137573/ENSG00000174871/ENSG00000010322/ENSG00000105329/ENSG00000101040/ENSG00000109062/ENSG00000110880/ENSG00000164938/ENSG00000103034/ENSG00000164442…	SEMA4G/VCL/TCAF1/SEMA5A/PTPRK/HMGB1/SPRED1/ACVR1C/SRGAP3/SPOCK3/ANGPT2/SEMA3F/PTPRR/NRG1/STARD13/SULF1/CNIH2/NISCH/TGFB1/ZMYND8/SLC9A3R1/CORO1C/TP53INP1/NDRG4/CITED2/DPYSL3/RGCC/SEMA4A/NOV/SINHCAF/SEMA3D/PTPRG	32
BP	GO:0097305	response to alcohol	23/1089	175/15253	0.00328751849694232	0.0752348288046178	ENSG00000180176/ENSG00000110092/ENSG00000141433/ENSG00000140538/ENSG00000069535/ENSG00000160211/ENSG00000113161/ENSG00000186469/ENSG00000138668/ENSG00000168036/ENSG00000112972/ENSG00000105329/ENSG00000078549/ENSG00000163273/ENSG00000145936/ENSG00000164938/ENSG00000178952/ENSG00000125166/ENSG00000159251/ENSG00000198785/ENSG00000066336/ENSG00000181195/ENSG00000183454	TH/CCND1/ADCYAP1/NTRK3/MAOB/G6PD/HMGCR/GNG2/HNRNPD/CTNNB1/HMGCS1/TGFB1/ADCYAP1R1/NPPC/KCNMB1/TP53INP1/TUFM/GOT2/ACTC1/GRIN3A/SPI1/PENK/GRIN2A	23
BP	GO:0050919	negative chemotaxis	8/1089	36/15253	0.00329429689064184	0.0752348288046178	ENSG00000135333/ENSG00000095539/ENSG00000112902/ENSG00000001617/ENSG00000157168/ENSG00000196189/ENSG00000153993/ENSG00000185070	EPHA7/SEMA4G/SEMA5A/SEMA3F/NRG1/SEMA4A/SEMA3D/FLRT2	8
BP	GO:0007632	visual behavior	10/1089	52/15253	0.00332124611527733	0.0752348288046178	ENSG00000157404/ENSG00000177030/ENSG00000123360/ENSG00000105991/ENSG00000113161/ENSG00000196338/ENSG00000164885/ENSG00000125971/ENSG00000103034/ENSG00000183454	KIT/DEAF1/PDE1B/HOXA1/HMGCR/NLGN3/CDK5/DYNLRB1/NDRG4/GRIN2A	10
BP	GO:0048168	regulation of neuronal synaptic plasticity	10/1089	52/15253	0.00332124611527733	0.0752348288046178	ENSG00000070808/ENSG00000145335/ENSG00000157404/ENSG00000020129/ENSG00000103769/ENSG00000058335/ENSG00000058404/ENSG00000160307/ENSG00000165802/ENSG00000100321	CAMK2A/SNCA/KIT/NCDN/RAB11A/RASGRF1/CAMK2B/S100B/NSMF/SYNGR1	10
BP	GO:0008344	adult locomotory behavior	13/1089	78/15253	0.0033239210079113	0.0752348288046178	ENSG00000115738/ENSG00000145335/ENSG00000173267/ENSG00000114279/ENSG00000157045/ENSG00000153234/ENSG00000171316/ENSG00000100095/ENSG00000136842/ENSG00000116288/ENSG00000150361/ENSG00000106976/ENSG00000153902	ID2/SNCA/SNCG/FGF12/NTAN1/NR4A2/CHD7/SEZ6L/TMOD1/PARK7/KLHL1/DNM1/LGI4	13
BP	GO:0051402	neuron apoptotic process	27/1089	217/15253	0.00336076267579904	0.0752358721813655	ENSG00000129521/ENSG00000135333/ENSG00000091592/ENSG00000145335/ENSG00000122966/ENSG00000185189/ENSG00000132821/ENSG00000070831/ENSG00000160211/ENSG00000158301/ENSG00000153234/ENSG00000064300/ENSG00000074317/ENSG00000164885/ENSG00000105220/ENSG00000100600/ENSG00000136854/ENSG00000168036/ENSG00000116288/ENSG00000162490/ENSG00000169174/ENSG00000143799/ENSG00000159388/ENSG00000148053/ENSG00000165802…	EGLN3/EPHA7/NLRP1/SNCA/CIT/NRBP2/VSTM2L/CDC42/G6PD/GPRASP2/NR4A2/NGFR/SNCB/CDK5/GPI/LGMN/STXBP1/CTNNB1/PARK7/DRAXIN/PCSK9/PARP1/BTG2/NTRK2/NSMF/CASP3/GABRB2	27
BP	GO:0035725	sodium ion transmembrane transport	19/1089	135/15253	0.00336789618561971	0.0752358721813655	ENSG00000137726/ENSG00000058668/ENSG00000114279/ENSG00000006283/ENSG00000221946/ENSG00000173221/ENSG00000129244/ENSG00000110881/ENSG00000185052/ENSG00000128245/ENSG00000187446/ENSG00000109062/ENSG00000177098/ENSG00000075711/ENSG00000169174/ENSG00000151150/ENSG00000146039/ENSG00000143153/ENSG00000089356	FXYD6/ATP2B4/FGF12/CACNA1G/FXYD7/GLRX/ATP1B2/ASIC1/SLC24A3/YWHAH/CHP1/SLC9A3R1/SCN4B/DLG1/PCSK9/ANK3/SLC17A4/ATP1B1/FXYD3	19
BP	GO:0099003	vesicle-mediated transport in synapse	19/1089	135/15253	0.00336789618561971	0.0752358721813655	ENSG00000089169/ENSG00000145335/ENSG00000124507/ENSG00000137501/ENSG00000196338/ENSG00000134207/ENSG00000164885/ENSG00000197959/ENSG00000136854/ENSG00000168036/ENSG00000110975/ENSG00000099365/ENSG00000174871/ENSG00000106976/ENSG00000149927/ENSG00000147041/ENSG00000103723/ENSG00000138078/ENSG00000008056	RPH3A/SNCA/PACSIN1/SYTL2/NLGN3/SYT6/CDK5/DNM3/STXBP1/CTNNB1/SYT10/STX1B/CNIH2/DNM1/DOC2A/SYTL5/AP3B2/PREPL/SYN1	19
BP	GO:0034765	regulation of ion transmembrane transport	45/1089	416/15253	0.00342364998056694	0.0761502753253373	ENSG00000168710/ENSG00000148834/ENSG00000145335/ENSG00000160014/ENSG00000143933/ENSG00000139890/ENSG00000137726/ENSG00000205542/ENSG00000121905/ENSG00000058668/ENSG00000114279/ENSG00000146729/ENSG00000134308/ENSG00000006283/ENSG00000198420/ENSG00000221946/ENSG00000173221/ENSG00000058335/ENSG00000160211/ENSG00000108953/ENSG00000185933/ENSG00000165995/ENSG00000196338/ENSG00000151320/ENSG00000198668…	AHCYL1/GSTO1/SNCA/CALM3/CALM2/REM2/FXYD6/TMSB4X/HPCA/ATP2B4/FGF12/NIPSNAP2/YWHAQ/CACNA1G/TCAF1/FXYD7/GLRX/RASGRF1/G6PD/YWHAE/CALHM1/CACNB2/NLGN3/AKAP6/CALM1/ATP1B2/CHD7/COX17/KCNA4/CNIH2/YWHAH/TGFB1/PARK7/KCNIP1/CHP1/KCND1/SLC9A3R1/KCNMB1/KCNV1/SCN4B/DLG1/PCSK9/ANK3/ATP1B1/FXYD3	45
BP	GO:0035637	multicellular organismal signaling	24/1089	186/15253	0.00345293400544247	0.0764705815515665	ENSG00000168710/ENSG00000160014/ENSG00000143933/ENSG00000109991/ENSG00000137726/ENSG00000058668/ENSG00000114279/ENSG00000006283/ENSG00000221946/ENSG00000108953/ENSG00000165995/ENSG00000198668/ENSG00000129244/ENSG00000074370/ENSG00000185567/ENSG00000182132/ENSG00000102057/ENSG00000163273/ENSG00000177098/ENSG00000151150/ENSG00000135643/ENSG00000105357/ENSG00000143153/ENSG00000089356	AHCYL1/CALM3/CALM2/P2RX3/FXYD6/ATP2B4/FGF12/CACNA1G/FXYD7/YWHAE/CACNB2/CALM1/ATP1B2/ATP2A3/AHNAK2/KCNIP1/KCND1/NPPC/SCN4B/ANK3/KCNMB4/MYH14/ATP1B1/FXYD3	24
BP	GO:0048489	synaptic vesicle transport	17/1089	116/15253	0.00353293089011039	0.0775734996298597	ENSG00000089169/ENSG00000145335/ENSG00000137501/ENSG00000134207/ENSG00000164885/ENSG00000197959/ENSG00000136854/ENSG00000168036/ENSG00000110975/ENSG00000099365/ENSG00000174871/ENSG00000106976/ENSG00000149927/ENSG00000147041/ENSG00000103723/ENSG00000138078/ENSG00000008056	RPH3A/SNCA/SYTL2/SYT6/CDK5/DNM3/STXBP1/CTNNB1/SYT10/STX1B/CNIH2/DNM1/DOC2A/SYTL5/AP3B2/PREPL/SYN1	17
BP	GO:0097480	establishment of synaptic vesicle localization	17/1089	116/15253	0.00353293089011039	0.0775734996298597	ENSG00000089169/ENSG00000145335/ENSG00000137501/ENSG00000134207/ENSG00000164885/ENSG00000197959/ENSG00000136854/ENSG00000168036/ENSG00000110975/ENSG00000099365/ENSG00000174871/ENSG00000106976/ENSG00000149927/ENSG00000147041/ENSG00000103723/ENSG00000138078/ENSG00000008056	RPH3A/SNCA/SYTL2/SYT6/CDK5/DNM3/STXBP1/CTNNB1/SYT10/STX1B/CNIH2/DNM1/DOC2A/SYTL5/AP3B2/PREPL/SYN1	17
BP	GO:1902108	regulation of mitochondrial membrane permeability involved in apoptotic process	11/1089	61/15253	0.00358431371453222	0.0782998642684877	ENSG00000165943/ENSG00000070808/ENSG00000134308/ENSG00000108953/ENSG00000096092/ENSG00000104765/ENSG00000114126/ENSG00000005022/ENSG00000128245/ENSG00000130770/ENSG00000064655	MOAP1/CAMK2A/YWHAQ/YWHAE/TMEM14A/BNIP3L/TFDP2/SLC25A5/YWHAH/ATP5IF1/EYA2	11
BP	GO:0001963	synaptic transmission, dopaminergic	7/1089	29/15253	0.00359649045686319	0.0782998642684877	ENSG00000145335/ENSG00000180176/ENSG00000164885/ENSG00000169213/ENSG00000116288/ENSG00000152910/ENSG00000073756	SNCA/TH/CDK5/RAB3B/PARK7/CNTNAP4/PTGS2	7
BP	GO:0050773	regulation of dendrite development	19/1089	136/15253	0.00366004070356249	0.0791455758244365	ENSG00000124507/ENSG00000158301/ENSG00000196338/ENSG00000187323/ENSG00000135387/ENSG00000164885/ENSG00000197959/ENSG00000125968/ENSG00000106078/ENSG00000058404/ENSG00000157168/ENSG00000197555/ENSG00000169439/ENSG00000128245/ENSG00000101040/ENSG00000196083/ENSG00000172757/ENSG00000165802/ENSG00000164796	PACSIN1/GPRASP2/NLGN3/DCC/CAPRIN1/CDK5/DNM3/ID1/COBL/CAMK2B/NRG1/SIPA1L1/SDC2/YWHAH/ZMYND8/IL1RAP/CFL1/NSMF/CSMD3	19
BP	GO:0072659	protein localization to plasma membrane	28/1089	229/15253	0.00366614383927907	0.0791455758244365	ENSG00000167964/ENSG00000103769/ENSG00000124507/ENSG00000044524/ENSG00000137501/ENSG00000095637/ENSG00000169860/ENSG00000165995/ENSG00000164885/ENSG00000131477/ENSG00000136854/ENSG00000073969/ENSG00000179841/ENSG00000132329/ENSG00000145675/ENSG00000105329/ENSG00000084710/ENSG00000109062/ENSG00000213853/ENSG00000075711/ENSG00000151150/ENSG00000166997/ENSG00000120756/ENSG00000168824/ENSG00000168461…	RAB26/RAB11A/PACSIN1/EPHA3/SYTL2/SORBS1/P2RY1/CACNB2/CDK5/RAMP2/STXBP1/NSF/AKAP5/RAMP1/PIK3R1/TGFB1/EFR3B/SLC9A3R1/EMP2/DLG1/ANK3/CNPY4/PLS1/NSG1/RAB31/EPB41L3/TSPAN15/ATP1B1	28
BP	GO:0008015	blood circulation	49/1089	464/15253	0.0037502133529515	0.0806217414538276	ENSG00000104490/ENSG00000115738/ENSG00000168710/ENSG00000148834/ENSG00000160014/ENSG00000180176/ENSG00000141433/ENSG00000143933/ENSG00000072657/ENSG00000174721/ENSG00000113389/ENSG00000137726/ENSG00000058668/ENSG00000114279/ENSG00000006283/ENSG00000099139/ENSG00000221946/ENSG00000070831/ENSG00000113161/ENSG00000108953/ENSG00000169860/ENSG00000165995/ENSG00000198668/ENSG00000153904/ENSG00000129244…	NCALD/ID2/AHCYL1/GSTO1/CALM3/TH/ADCYAP1/CALM2/TRHDE/FGFBP3/NPR3/FXYD6/ATP2B4/FGF12/CACNA1G/PCSK5/FXYD7/CDC42/HMGCR/YWHAE/P2RY1/CACNB2/CALM1/DDAH1/ATP1B2/RAMP2/CHD7/PDE2A/SRSF1/ATP2A3/CYP2J2/NISCH/TGFB1/KCNIP1/KCND1/NPPC/EMP2/TACR3/KCNMB1/ACTC1/SCN4B/DLG1/EPHX2/SREBF1/KCNMB4/PTGS2/NPY5R/ATP1B1/FXYD3	49
BP	GO:0051639	actin filament network formation	4/1089	10/15253	0.00382786012169074	0.0816080718060042	ENSG00000102024/ENSG00000106078/ENSG00000162704/ENSG00000120756	PLS3/COBL/ARPC5/PLS1	4
BP	GO:0060315	negative regulation of ryanodine-sensitive calcium-release channel activity	4/1089	10/15253	0.00382786012169074	0.0816080718060042	ENSG00000148834/ENSG00000160014/ENSG00000143933/ENSG00000198668	GSTO1/CALM3/CALM2/CALM1	4
BP	GO:0006694	steroid biosynthetic process	22/1089	167/15253	0.00387362005842882	0.0820618066805239	ENSG00000149809/ENSG00000160752/ENSG00000131473/ENSG00000186480/ENSG00000160285/ENSG00000169710/ENSG00000160211/ENSG00000113161/ENSG00000120437/ENSG00000278535/ENSG00000204228/ENSG00000110921/ENSG00000167508/ENSG00000116133/ENSG00000112972/ENSG00000067064/ENSG00000079459/ENSG00000198911/ENSG00000072310/ENSG00000170271/ENSG00000172893/ENSG00000050165	TM7SF2/FDPS/ACLY/INSIG1/LSS/FASN/G6PD/HMGCR/ACAT2/DHRS11/HSD17B8/MVK/MVD/DHCR24/HMGCS1/IDI1/FDFT1/SREBF2/SREBF1/FAXDC2/DHCR7/DKK3	22
BP	GO:0019395	fatty acid oxidation	15/1089	98/15253	0.00392239003470114	0.0820618066805239	ENSG00000121769/ENSG00000105379/ENSG00000127884/ENSG00000113790/ENSG00000120437/ENSG00000104325/ENSG00000157184/ENSG00000198130/ENSG00000104823/ENSG00000005469/ENSG00000173208/ENSG00000060971/ENSG00000140374/ENSG00000004779/ENSG00000164039	FABP3/ETFB/ECHS1/EHHADH/ACAT2/DECR1/CPT2/HIBCH/ECH1/CROT/ABCD2/ACAA1/ETFA/NDUFAB1/BDH2	15
BP	GO:0046890	regulation of lipid biosynthetic process	21/1089	157/15253	0.00393290100270867	0.0820618066805239	ENSG00000121769/ENSG00000149809/ENSG00000160752/ENSG00000186480/ENSG00000160285/ENSG00000153395/ENSG00000169710/ENSG00000113161/ENSG00000095637/ENSG00000130164/ENSG00000110921/ENSG00000167508/ENSG00000112972/ENSG00000067064/ENSG00000142178/ENSG00000079459/ENSG00000198911/ENSG00000072310/ENSG00000172893/ENSG00000073756/ENSG00000050165	FABP3/TM7SF2/FDPS/INSIG1/LSS/LPCAT1/FASN/HMGCR/SORBS1/LDLR/MVK/MVD/HMGCS1/IDI1/SIK1/FDFT1/SREBF2/SREBF1/DHCR7/PTGS2/DKK3	21
BP	GO:0009308	amine metabolic process	18/1089	127/15253	0.00394141819000705	0.0820618066805239	ENSG00000145335/ENSG00000189221/ENSG00000092010/ENSG00000123360/ENSG00000058668/ENSG00000069535/ENSG00000132437/ENSG00000153234/ENSG00000126067/ENSG00000173692/ENSG00000142507/ENSG00000123453/ENSG00000116288/ENSG00000131467/ENSG00000169836/ENSG00000164904/ENSG00000180304/ENSG00000153086	SNCA/MAOA/PSME1/PDE1B/ATP2B4/MAOB/DDC/NR4A2/PSMB2/PSMD1/PSMB6/SARDH/PARK7/PSME3/TACR3/ALDH7A1/OAZ2/ACMSD	18
BP	GO:0061001	regulation of dendritic spine morphogenesis	8/1089	37/15253	0.00394497202220502	0.0820618066805239	ENSG00000158301/ENSG00000196338/ENSG00000135387/ENSG00000164885/ENSG00000197959/ENSG00000058404/ENSG00000197555/ENSG00000172757	GPRASP2/NLGN3/CAPRIN1/CDK5/DNM3/CAMK2B/SIPA1L1/CFL1	8
BP	GO:1902667	regulation of axon guidance	8/1089	37/15253	0.00394497202220502	0.0820618066805239	ENSG00000095539/ENSG00000137285/ENSG00000112902/ENSG00000001617/ENSG00000130449/ENSG00000196189/ENSG00000153993/ENSG00000162415	SEMA4G/TUBB2B/SEMA5A/SEMA3F/ZSWIM6/SEMA4A/SEMA3D/ZSWIM5	8
BP	GO:0034762	regulation of transmembrane transport	51/1089	489/15253	0.00404389715581252	0.0835367172594821	ENSG00000168710/ENSG00000148834/ENSG00000145335/ENSG00000147257/ENSG00000160014/ENSG00000117461/ENSG00000143933/ENSG00000139890/ENSG00000137726/ENSG00000205542/ENSG00000121905/ENSG00000058668/ENSG00000114279/ENSG00000146729/ENSG00000134308/ENSG00000006283/ENSG00000198420/ENSG00000221946/ENSG00000173221/ENSG00000058335/ENSG00000160211/ENSG00000108953/ENSG00000095637/ENSG00000185933/ENSG00000165995…	AHCYL1/GSTO1/SNCA/GPC3/CALM3/PIK3R3/CALM2/REM2/FXYD6/TMSB4X/HPCA/ATP2B4/FGF12/NIPSNAP2/YWHAQ/CACNA1G/TCAF1/FXYD7/GLRX/RASGRF1/G6PD/YWHAE/SORBS1/CALHM1/CACNB2/NLGN3/NGFR/AKAP6/CALM1/ATP1B2/CHD7/COX17/KCNA4/PIK3R1/CNIH2/YWHAH/TGFB1/PARK7/KCNIP1/CHP1/KCND1/SLC9A3R1/KCNMB1/KCNV1/SCN4B/DLG1/OAZ2/PCSK9/ANK3/ATP1B1/FXYD3	51
BP	GO:0046434	organophosphate catabolic process	27/1089	220/15253	0.00406398763207929	0.0835367172594821	ENSG00000109107/ENSG00000171314/ENSG00000065989/ENSG00000067225/ENSG00000123360/ENSG00000179958/ENSG00000171408/ENSG00000102900/ENSG00000165434/ENSG00000111674/ENSG00000134333/ENSG00000108479/ENSG00000197444/ENSG00000101670/ENSG00000105220/ENSG00000130164/ENSG00000152556/ENSG00000186642/ENSG00000105953/ENSG00000114268/ENSG00000160191/ENSG00000122882/ENSG00000111669/ENSG00000156515/ENSG00000133731…	ALDOC/PGAM1/PDE4A/PKM/PDE1B/DCTPP1/PDE7B/NUP93/PGM2L1/ENO2/LDHA/GALK1/OGDHL/LIPG/GPI/LDLR/PFKM/PDE2A/OGDH/PFKFB4/PDE9A/ECD/TPI1/HK1/IMPA1/NUDT18/NUDT12	27
BP	GO:0050771	negative regulation of axonogenesis	11/1089	62/15253	0.00408277045414821	0.0835367172594821	ENSG00000135333/ENSG00000095539/ENSG00000112902/ENSG00000064300/ENSG00000187323/ENSG00000164885/ENSG00000001617/ENSG00000203879/ENSG00000162490/ENSG00000196189/ENSG00000153993	EPHA7/SEMA4G/SEMA5A/NGFR/DCC/CDK5/SEMA3F/GDI1/DRAXIN/SEMA4A/SEMA3D	11
BP	GO:0010155	regulation of proton transport	5/1089	16/15253	0.0041296859057821	0.0835367172594821	ENSG00000205542/ENSG00000138495/ENSG00000116288/ENSG00000187446/ENSG00000109062	TMSB4X/COX17/PARK7/CHP1/SLC9A3R1	5
BP	GO:0010523	negative regulation of calcium ion transport into cytosol	5/1089	16/15253	0.0041296859057821	0.0835367172594821	ENSG00000148834/ENSG00000160014/ENSG00000143933/ENSG00000198668/ENSG00000105329	GSTO1/CALM3/CALM2/CALM1/TGFB1	5
BP	GO:0032516	positive regulation of phosphoprotein phosphatase activity	5/1089	16/15253	0.0041296859057821	0.0835367172594821	ENSG00000160014/ENSG00000143933/ENSG00000151320/ENSG00000198668/ENSG00000196950	CALM3/CALM2/AKAP6/CALM1/SLC39A10	5
BP	GO:1903421	regulation of synaptic vesicle recycling	5/1089	16/15253	0.0041296859057821	0.0835367172594821	ENSG00000145335/ENSG00000164885/ENSG00000197959/ENSG00000099365/ENSG00000106976	SNCA/CDK5/DNM3/STX1B/DNM1	5
BP	GO:0090559	regulation of membrane permeability	13/1089	80/15253	0.00416421314974861	0.0838699257681419	ENSG00000165943/ENSG00000070808/ENSG00000104341/ENSG00000134308/ENSG00000108953/ENSG00000096092/ENSG00000104765/ENSG00000114126/ENSG00000005022/ENSG00000128245/ENSG00000130770/ENSG00000146425/ENSG00000064655	MOAP1/CAMK2A/LAPTM4B/YWHAQ/YWHAE/TMEM14A/BNIP3L/TFDP2/SLC25A5/YWHAH/ATP5IF1/DYNLT1/EYA2	13
BP	GO:0006081	cellular aldehyde metabolic process	12/1089	71/15253	0.00417880517645861	0.0838699257681419	ENSG00000171314/ENSG00000160211/ENSG00000149476/ENSG00000105220/ENSG00000053371/ENSG00000111669/ENSG00000116288/ENSG00000159423/ENSG00000124767/ENSG00000125166/ENSG00000164904/ENSG00000050165	PGAM1/G6PD/TKFC/GPI/AKR7A2/TPI1/PARK7/ALDH4A1/GLO1/GOT2/ALDH7A1/DKK3	12
BP	GO:0051961	negative regulation of nervous system development	32/1089	275/15253	0.00429481869667804	0.085862951219968	ENSG00000135333/ENSG00000115738/ENSG00000095539/ENSG00000141433/ENSG00000140538/ENSG00000007944/ENSG00000112902/ENSG00000196338/ENSG00000064300/ENSG00000187323/ENSG00000090932/ENSG00000164885/ENSG00000197959/ENSG00000130164/ENSG00000001617/ENSG00000125968/ENSG00000157168/ENSG00000168036/ENSG00000104435/ENSG00000182175/ENSG00000099365/ENSG00000128245/ENSG00000105329/ENSG00000146425/ENSG00000203879…	EPHA7/ID2/SEMA4G/ADCYAP1/NTRK3/MYLIP/SEMA5A/NLGN3/NGFR/DCC/DLL3/CDK5/DNM3/LDLR/SEMA3F/ID1/NRG1/CTNNB1/STMN2/RGMA/STX1B/YWHAH/TGFB1/DYNLT1/GDI1/DRAXIN/DPYSL3/ARHGEF15/SEMA4A/BRINP1/SEMA3D/PTPRG	32
BP	GO:0030816	positive regulation of cAMP metabolic process	7/1089	30/15253	0.00440701392378946	0.087764486590815	ENSG00000160014/ENSG00000143933/ENSG00000035862/ENSG00000121905/ENSG00000198668/ENSG00000131477/ENSG00000132329	CALM3/CALM2/TIMP2/HPCA/CALM1/RAMP2/RAMP1	7
BP	GO:1905475	regulation of protein localization to membrane	21/1089	159/15253	0.00456561662578511	0.0901422939110814	ENSG00000121905/ENSG00000103769/ENSG00000103154/ENSG00000134308/ENSG00000198420/ENSG00000044524/ENSG00000108953/ENSG00000095637/ENSG00000164885/ENSG00000179841/ENSG00000114126/ENSG00000145675/ENSG00000128245/ENSG00000105329/ENSG00000187446/ENSG00000101040/ENSG00000203879/ENSG00000075711/ENSG00000151150/ENSG00000166997/ENSG00000120756	HPCA/RAB11A/NECAB2/YWHAQ/TCAF1/EPHA3/YWHAE/SORBS1/CDK5/AKAP5/TFDP2/PIK3R1/YWHAH/TGFB1/CHP1/ZMYND8/GDI1/DLG1/ANK3/CNPY4/PLS1	21
BP	GO:0001919	regulation of receptor recycling	6/1089	23/15253	0.00459278395754289	0.0901422939110814	ENSG00000145335/ENSG00000073969/ENSG00000186635/ENSG00000087085/ENSG00000169174/ENSG00000168824	SNCA/NSF/ARAP1/ACHE/PCSK9/NSG1	6
BP	GO:0010880	regulation of release of sequestered calcium ion into cytosol by sarcoplasmic reticulum	6/1089	23/15253	0.00459278395754289	0.0901422939110814	ENSG00000148834/ENSG00000160014/ENSG00000143933/ENSG00000151320/ENSG00000198668/ENSG00000171316	GSTO1/CALM3/CALM2/AKAP6/CALM1/CHD7	6
BP	GO:0019216	regulation of lipid metabolic process	38/1089	343/15253	0.00459659030842805	0.0901422939110814	ENSG00000121769/ENSG00000149809/ENSG00000160752/ENSG00000115738/ENSG00000145335/ENSG00000117461/ENSG00000157404/ENSG00000186350/ENSG00000168291/ENSG00000186480/ENSG00000160285/ENSG00000153395/ENSG00000169710/ENSG00000070831/ENSG00000113161/ENSG00000095637/ENSG00000130164/ENSG00000157184/ENSG00000100100/ENSG00000110921/ENSG00000167508/ENSG00000145675/ENSG00000112972/ENSG00000173208/ENSG00000067064…	FABP3/TM7SF2/FDPS/ID2/SNCA/PIK3R3/KIT/RXRA/PDHB/INSIG1/LSS/LPCAT1/FASN/CDC42/HMGCR/SORBS1/LDLR/CPT2/PIK3IP1/MVK/MVD/PIK3R1/HMGCS1/ABCD2/IDI1/TGFB1/SIK1/FDFT1/SMARCD3/SREBF2/EPHA8/EPHX2/SREBF1/DHCR7/DLAT/PTGS2/DKK3/HDAC3	38
BP	GO:0006171	cAMP biosynthetic process	11/1089	63/15253	0.00463490992679196	0.0903894410809118	ENSG00000160014/ENSG00000198822/ENSG00000143933/ENSG00000113389/ENSG00000035862/ENSG00000121905/ENSG00000078295/ENSG00000198668/ENSG00000131477/ENSG00000132329/ENSG00000142538	CALM3/GRM3/CALM2/NPR3/TIMP2/HPCA/ADCY2/CALM1/RAMP2/RAMP1/PTH2	11
BP	GO:0050772	positive regulation of axonogenesis	13/1089	81/15253	0.00464437766550423	0.0903894410809118	ENSG00000140538/ENSG00000178235/ENSG00000143320/ENSG00000103769/ENSG00000137285/ENSG00000112902/ENSG00000108830/ENSG00000064300/ENSG00000157168/ENSG00000203879/ENSG00000004399/ENSG00000148053/ENSG00000182606	NTRK3/SLITRK1/CRABP2/RAB11A/TUBB2B/SEMA5A/RND2/NGFR/NRG1/GDI1/PLXND1/NTRK2/TRAK1	13
BP	GO:0030804	positive regulation of cyclic nucleotide biosynthetic process	8/1089	38/15253	0.00469045887909226	0.0909418027199096	ENSG00000160014/ENSG00000143933/ENSG00000035862/ENSG00000121905/ENSG00000198668/ENSG00000131477/ENSG00000132329/ENSG00000163273	CALM3/CALM2/TIMP2/HPCA/CALM1/RAMP2/RAMP1/NPPC	8
BP	GO:0007411	axon guidance	29/1089	244/15253	0.0047261033887254	0.0912884180874854	ENSG00000135333/ENSG00000172020/ENSG00000095539/ENSG00000137285/ENSG00000112902/ENSG00000064300/ENSG00000187323/ENSG00000164885/ENSG00000001617/ENSG00000130449/ENSG00000092964/ENSG00000182168/ENSG00000113763/ENSG00000145675/ENSG00000011201/ENSG00000162490/ENSG00000145242/ENSG00000149557/ENSG00000179915/ENSG00000070886/ENSG00000157851/ENSG00000011009/ENSG00000196189/ENSG00000004399/ENSG00000153993…	EPHA7/GAP43/SEMA4G/TUBB2B/SEMA5A/NGFR/DCC/CDK5/SEMA3F/ZSWIM6/DPYSL2/UNC5C/UNC5A/PIK3R1/ANOS1/DRAXIN/EPHA5/FEZ1/NRXN1/EPHA8/DPYSL5/LYPLA2/SEMA4A/PLXND1/SEMA3D/FLRT2/ZSWIM5/PDLIM7/UNC5D	29
BP	GO:0034404	nucleobase-containing small molecule biosynthetic process	26/1089	212/15253	0.00479527888109741	0.0919333689965616	ENSG00000109107/ENSG00000171314/ENSG00000065989/ENSG00000067225/ENSG00000123360/ENSG00000179958/ENSG00000171408/ENSG00000102900/ENSG00000165434/ENSG00000111674/ENSG00000134333/ENSG00000108479/ENSG00000197444/ENSG00000105220/ENSG00000152556/ENSG00000186642/ENSG00000105953/ENSG00000114268/ENSG00000160191/ENSG00000122882/ENSG00000111669/ENSG00000156515/ENSG00000275074/ENSG00000112874/ENSG00000167900…	ALDOC/PGAM1/PDE4A/PKM/PDE1B/DCTPP1/PDE7B/NUP93/PGM2L1/ENO2/LDHA/GALK1/OGDHL/GPI/PFKM/PDE2A/OGDH/PFKFB4/PDE9A/ECD/TPI1/HK1/NUDT18/NUDT12/TK1/NME1	26
BP	GO:0060560	developmental growth involved in morphogenesis	26/1089	212/15253	0.00479527888109741	0.0919333689965616	ENSG00000135333/ENSG00000095539/ENSG00000140538/ENSG00000035403/ENSG00000143320/ENSG00000103769/ENSG00000112902/ENSG00000108830/ENSG00000196338/ENSG00000187323/ENSG00000164885/ENSG00000001617/ENSG00000182636/ENSG00000106078/ENSG00000092964/ENSG00000117139/ENSG00000157168/ENSG00000168036/ENSG00000105329/ENSG00000203879/ENSG00000162490/ENSG00000070193/ENSG00000124772/ENSG00000130558/ENSG00000196189…	EPHA7/SEMA4G/NTRK3/VCL/CRABP2/RAB11A/SEMA5A/RND2/NLGN3/DCC/CDK5/SEMA3F/NDN/COBL/DPYSL2/KDM5B/NRG1/CTNNB1/TGFB1/GDI1/DRAXIN/FGF10/CPNE5/OLFM1/SEMA4A/SEMA3D	26
BP	GO:0000380	alternative mRNA splicing, via spliceosome	10/1089	55/15253	0.00505878648376401	0.0962668331614055	ENSG00000161547/ENSG00000104824/ENSG00000135486/ENSG00000135829/ENSG00000099783/ENSG00000136450/ENSG00000147274/ENSG00000116560/ENSG00000004487/ENSG00000173933	SRSF2/HNRNPL/HNRNPA1/DHX9/HNRNPM/SRSF1/RBMX/SFPQ/KDM1A/RBM4	10
BP	GO:0097345	mitochondrial outer membrane permeabilization	10/1089	55/15253	0.00505878648376401	0.0962668331614055	ENSG00000165943/ENSG00000134308/ENSG00000108953/ENSG00000096092/ENSG00000104765/ENSG00000114126/ENSG00000005022/ENSG00000128245/ENSG00000130770/ENSG00000064655	MOAP1/YWHAQ/YWHAE/TMEM14A/BNIP3L/TFDP2/SLC25A5/YWHAH/ATP5IF1/EYA2	10
BP	GO:0043523	regulation of neuron apoptotic process	24/1089	192/15253	0.00517743636560315	0.0981611367028376	ENSG00000129521/ENSG00000135333/ENSG00000145335/ENSG00000185189/ENSG00000132821/ENSG00000070831/ENSG00000160211/ENSG00000158301/ENSG00000153234/ENSG00000074317/ENSG00000164885/ENSG00000105220/ENSG00000100600/ENSG00000136854/ENSG00000168036/ENSG00000116288/ENSG00000162490/ENSG00000169174/ENSG00000143799/ENSG00000159388/ENSG00000148053/ENSG00000165802/ENSG00000164305/ENSG00000145864	EGLN3/EPHA7/SNCA/NRBP2/VSTM2L/CDC42/G6PD/GPRASP2/NR4A2/SNCB/CDK5/GPI/LGMN/STXBP1/CTNNB1/PARK7/DRAXIN/PCSK9/PARP1/BTG2/NTRK2/NSMF/CASP3/GABRB2	24
BP	GO:0006836	neurotransmitter transport	28/1089	235/15253	0.00525612525113974	0.0987273049773852	ENSG00000089169/ENSG00000070808/ENSG00000145335/ENSG00000180176/ENSG00000179520/ENSG00000141433/ENSG00000173267/ENSG00000069535/ENSG00000132437/ENSG00000137501/ENSG00000134207/ENSG00000164885/ENSG00000136854/ENSG00000110975/ENSG00000110881/ENSG00000099365/ENSG00000120509/ENSG00000169213/ENSG00000116288/ENSG00000165646/ENSG00000149927/ENSG00000179915/ENSG00000147041/ENSG00000185666/ENSG00000135643…	RPH3A/CAMK2A/SNCA/TH/SLC17A8/ADCYAP1/SNCG/MAOB/DDC/SYTL2/SYT6/CDK5/STXBP1/SYT10/ASIC1/STX1B/PDZD11/RAB3B/PARK7/SLC18A2/DOC2A/NRXN1/SYTL5/SYN3/KCNMB4/PPFIA4/PREPL/SYN1	28
BP	GO:0032410	negative regulation of transporter activity	12/1089	73/15253	0.00526494386216496	0.0987273049773852	ENSG00000148834/ENSG00000145335/ENSG00000160014/ENSG00000143933/ENSG00000139890/ENSG00000114279/ENSG00000131507/ENSG00000108953/ENSG00000198668/ENSG00000109062/ENSG00000169174/ENSG00000151150	GSTO1/SNCA/CALM3/CALM2/REM2/FGF12/NDFIP1/YWHAE/CALM1/SLC9A3R1/PCSK9/ANK3	12
BP	GO:0046902	regulation of mitochondrial membrane permeability	12/1089	73/15253	0.00526494386216496	0.0987273049773852	ENSG00000165943/ENSG00000070808/ENSG00000134308/ENSG00000108953/ENSG00000096092/ENSG00000104765/ENSG00000114126/ENSG00000005022/ENSG00000128245/ENSG00000130770/ENSG00000146425/ENSG00000064655	MOAP1/CAMK2A/YWHAQ/YWHAE/TMEM14A/BNIP3L/TFDP2/SLC25A5/YWHAH/ATP5IF1/DYNLT1/EYA2	12
BP	GO:0009636	response to toxic substance	48/1089	461/15253	0.00535136962902117	0.0999830441960392	ENSG00000184602/ENSG00000075624/ENSG00000148834/ENSG00000180176/ENSG00000110092/ENSG00000135486/ENSG00000141433/ENSG00000140538/ENSG00000121905/ENSG00000123360/ENSG00000069535/ENSG00000102900/ENSG00000132437/ENSG00000160211/ENSG00000134333/ENSG00000113161/ENSG00000134202/ENSG00000153234/ENSG00000163288/ENSG00000120903/ENSG00000117139/ENSG00000167693/ENSG00000170962/ENSG00000004487/ENSG00000116288…	SNN/ACTB/GSTO1/TH/CCND1/HNRNPA1/ADCYAP1/NTRK3/HPCA/PDE1B/MAOB/NUP93/DDC/G6PD/LDHA/HMGCR/GSTM3/NR4A2/GABRB1/CHRNA2/KDM5B/NXN/PDGFD/KDM1A/PARK7/AHR/SLC18A2/ACAA1/ADCYAP1R1/NPPC/KCNMB1/TP53INP1/TUFM/GOT2/ACTC1/GRIN3A/PRDX3/PRDX2/EPHX2/FOS/GPX7/SPI1/STAT6/PENK/PTGS2/GRIN2A/CASP3/MGST3	48
BP	GO:0048675	axon extension	16/1089	111/15253	0.00538761614037824	0.100295549743708	ENSG00000095539/ENSG00000140538/ENSG00000035403/ENSG00000103769/ENSG00000112902/ENSG00000196338/ENSG00000164885/ENSG00000001617/ENSG00000182636/ENSG00000092964/ENSG00000157168/ENSG00000203879/ENSG00000162490/ENSG00000130558/ENSG00000196189/ENSG00000153993	SEMA4G/NTRK3/VCL/RAB11A/SEMA5A/NLGN3/CDK5/SEMA3F/NDN/DPYSL2/NRG1/GDI1/DRAXIN/OLFM1/SEMA4A/SEMA3D	16
BP	GO:0046939	nucleotide phosphorylation	17/1089	121/15253	0.00546710196788835	0.101124848641337	ENSG00000109107/ENSG00000171314/ENSG00000067225/ENSG00000102900/ENSG00000165434/ENSG00000111674/ENSG00000134333/ENSG00000108479/ENSG00000197444/ENSG00000105220/ENSG00000152556/ENSG00000105953/ENSG00000114268/ENSG00000122882/ENSG00000111669/ENSG00000156515/ENSG00000239672	ALDOC/PGAM1/PKM/NUP93/PGM2L1/ENO2/LDHA/GALK1/OGDHL/GPI/PFKM/OGDH/PFKFB4/ECD/TPI1/HK1/NME1	17
BP	GO:1990542	mitochondrial transmembrane transport	14/1089	92/15253	0.00551078424457901	0.101124848641337	ENSG00000167863/ENSG00000159199/ENSG00000198899/ENSG00000157184/ENSG00000100075/ENSG00000107745/ENSG00000241837/ENSG00000228253/ENSG00000110955/ENSG00000125648/ENSG00000241468/ENSG00000154518/ENSG00000154723/ENSG00000165629	ATP5PD/ATP5MC1/MT-ATP6/CPT2/SLC25A1/MICU1/ATP5PO/MT-ATP8/ATP5F1B/SLC25A23/ATP5MF/ATP5MC3/ATP5PF/ATP5F1C	14
BP	GO:0070884	regulation of calcineurin-NFAT signaling cascade	5/1089	17/15253	0.00551089093413282	0.101124848641337	ENSG00000058668/ENSG00000151320/ENSG00000157168/ENSG00000172348/ENSG00000187446	ATP2B4/AKAP6/NRG1/RCAN2/CHP1	5
BP	GO:0106056	regulation of calcineurin-mediated signaling	5/1089	17/15253	0.00551089093413282	0.101124848641337	ENSG00000058668/ENSG00000151320/ENSG00000157168/ENSG00000172348/ENSG00000187446	ATP2B4/AKAP6/NRG1/RCAN2/CHP1	5
BP	GO:0003015	heart process	29/1089	247/15253	0.00560928410136673	0.102564063034955	ENSG00000168710/ENSG00000148834/ENSG00000170776/ENSG00000160014/ENSG00000180176/ENSG00000143933/ENSG00000137726/ENSG00000058668/ENSG00000114279/ENSG00000006283/ENSG00000221946/ENSG00000070831/ENSG00000108953/ENSG00000165995/ENSG00000198668/ENSG00000129244/ENSG00000136450/ENSG00000074370/ENSG00000134716/ENSG00000182132/ENSG00000102057/ENSG00000163273/ENSG00000169836/ENSG00000159251/ENSG00000177098…	AHCYL1/GSTO1/AKAP13/CALM3/TH/CALM2/FXYD6/ATP2B4/FGF12/CACNA1G/FXYD7/CDC42/YWHAE/CACNB2/CALM1/ATP1B2/SRSF1/ATP2A3/CYP2J2/KCNIP1/KCND1/NPPC/TACR3/ACTC1/SCN4B/DLG1/SREBF1/ATP1B1/FXYD3	29
BP	GO:0010649	regulation of cell communication by electrical coupling	4/1089	11/15253	0.00567803681643085	0.102724482967682	ENSG00000160014/ENSG00000143933/ENSG00000198668/ENSG00000151150	CALM3/CALM2/CALM1/ANK3	4
BP	GO:0030002	cellular anion homeostasis	4/1089	11/15253	0.00567803681643085	0.102724482967682	ENSG00000143324/ENSG00000124140/ENSG00000109062/ENSG00000166165	XPR1/SLC12A5/SLC9A3R1/CKB	4
BP	GO:0030320	cellular monovalent inorganic anion homeostasis	4/1089	11/15253	0.00567803681643085	0.102724482967682	ENSG00000143324/ENSG00000124140/ENSG00000109062/ENSG00000166165	XPR1/SLC12A5/SLC9A3R1/CKB	4
BP	GO:0090066	regulation of anatomical structure size	48/1089	463/15253	0.00580108821201471	0.104582425380111	ENSG00000135333/ENSG00000122966/ENSG00000095539/ENSG00000141433/ENSG00000140538/ENSG00000143320/ENSG00000205542/ENSG00000103769/ENSG00000158164/ENSG00000112902/ENSG00000113161/ENSG00000108830/ENSG00000169860/ENSG00000187323/ENSG00000090924/ENSG00000164885/ENSG00000001617/ENSG00000077549/ENSG00000132854/ENSG00000128872/ENSG00000092964/ENSG00000157168/ENSG00000136842/ENSG00000004487/ENSG00000169213…	EPHA7/CIT/SEMA4G/ADCYAP1/NTRK3/CRABP2/TMSB4X/RAB11A/TMSB15A/SEMA5A/HMGCR/RND2/P2RY1/DCC/PLEKHG2/CDK5/SEMA3F/CAPZB/KANK4/TMOD2/DPYSL2/NRG1/TMOD1/KDM1A/RAB3B/FER/SLC12A5/GDI1/HP1BP3/NPPC/DRAXIN/SLC9A3R1/ARPC5/KCNMB1/DLG1/EPHX2/OLFM1/CDHR2/CFL1/SEMA4A/ACTR3B/PLS1/KCNMB4/EPS8L1/LAMTOR4/SEMA3D/PTGS2/TMSB10	48
BP	GO:0009063	cellular amino acid catabolic process	16/1089	112/15253	0.00588087561996472	0.105102781801092	ENSG00000058668/ENSG00000153904/ENSG00000103507/ENSG00000160200/ENSG00000105953/ENSG00000198130/ENSG00000112294/ENSG00000123453/ENSG00000116005/ENSG00000115419/ENSG00000159423/ENSG00000125166/ENSG00000164904/ENSG00000153086/ENSG00000162174/ENSG00000065154	ATP2B4/DDAH1/BCKDK/CBS/OGDH/HIBCH/ALDH5A1/SARDH/PCYOX1/GLS/ALDH4A1/GOT2/ALDH7A1/ACMSD/ASRGL1/OAT	16
BP	GO:0017158	regulation of calcium ion-dependent exocytosis	12/1089	74/15253	0.00588636654467514	0.105102781801092	ENSG00000089169/ENSG00000006283/ENSG00000137501/ENSG00000134207/ENSG00000164885/ENSG00000136854/ENSG00000110975/ENSG00000099365/ENSG00000149927/ENSG00000147041/ENSG00000138078/ENSG00000008056	RPH3A/CACNA1G/SYTL2/SYT6/CDK5/STXBP1/SYT10/STX1B/DOC2A/SYTL5/PREPL/SYN1	12
BP	GO:0010389	regulation of G2/M transition of mitotic cell cycle	24/1089	194/15253	0.00589131980512157	0.105102781801092	ENSG00000167552/ENSG00000196230/ENSG00000104833/ENSG00000127824/ENSG00000110092/ENSG00000092010/ENSG00000103769/ENSG00000188229/ENSG00000105568/ENSG00000108953/ENSG00000072571/ENSG00000101367/ENSG00000005249/ENSG00000126067/ENSG00000173692/ENSG00000142507/ENSG00000100387/ENSG00000113558/ENSG00000077380/ENSG00000080824/ENSG00000082014/ENSG00000131467/ENSG00000138107/ENSG00000131462	TUBA1A/TUBB/TUBB4A/TUBA4A/CCND1/PSME1/RAB11A/TUBB4B/PPP2R1A/YWHAE/HMMR/MAPRE1/PRKAR2B/PSMB2/PSMD1/PSMB6/RBX1/SKP1/DYNC1I2/HSP90AA1/SMARCD3/PSME3/ACTR1A/TUBG1	24
BP	GO:0072330	monocarboxylic acid biosynthetic process	32/1089	281/15253	0.0059209318521196	0.105244031240755	ENSG00000109107/ENSG00000171314/ENSG00000131069/ENSG00000067225/ENSG00000145284/ENSG00000131473/ENSG00000186480/ENSG00000169710/ENSG00000102900/ENSG00000165434/ENSG00000111674/ENSG00000134333/ENSG00000108479/ENSG00000197444/ENSG00000074696/ENSG00000105220/ENSG00000152556/ENSG00000204228/ENSG00000105953/ENSG00000114268/ENSG00000097021/ENSG00000019582/ENSG00000122882/ENSG00000111669/ENSG00000116288…	ALDOC/PGAM1/ACSS2/PKM/SCD5/ACLY/INSIG1/FASN/NUP93/PGM2L1/ENO2/LDHA/GALK1/OGDHL/HACD3/GPI/PFKM/HSD17B8/OGDH/PFKFB4/ACOT7/CD74/ECD/TPI1/PARK7/HK1/FADS2/NDUFAB1/ACMSD/VCAN/RBP1/PTGS2	32
BP	GO:0061337	cardiac conduction	18/1089	132/15253	0.00594020417668724	0.105244031240755	ENSG00000168710/ENSG00000160014/ENSG00000143933/ENSG00000137726/ENSG00000058668/ENSG00000006283/ENSG00000221946/ENSG00000108953/ENSG00000165995/ENSG00000198668/ENSG00000129244/ENSG00000074370/ENSG00000182132/ENSG00000102057/ENSG00000163273/ENSG00000177098/ENSG00000143153/ENSG00000089356	AHCYL1/CALM3/CALM2/FXYD6/ATP2B4/CACNA1G/FXYD7/YWHAE/CACNB2/CALM1/ATP1B2/ATP2A3/KCNIP1/KCND1/NPPC/SCN4B/ATP1B1/FXYD3	18
BP	GO:0000910	cytokinesis	21/1089	163/15253	0.00608526044781403	0.107075575961878	ENSG00000117632/ENSG00000160014/ENSG00000122966/ENSG00000143933/ENSG00000072422/ENSG00000103769/ENSG00000124507/ENSG00000070831/ENSG00000108830/ENSG00000133026/ENSG00000198668/ENSG00000138175/ENSG00000182631/ENSG00000137843/ENSG00000090889/ENSG00000198642/ENSG00000134982/ENSG00000114993/ENSG00000184640/ENSG00000151150/ENSG00000172757	STMN1/CALM3/CIT/CALM2/RHOBTB1/RAB11A/PACSIN1/CDC42/RND2/MYH10/CALM1/ARL3/RXFP3/PAK6/KIF4A/KLHL9/APC/RTKN/SEPT9/ANK3/CFL1	21
BP	GO:0008361	regulation of cell size	21/1089	163/15253	0.00608526044781403	0.107075575961878	ENSG00000135333/ENSG00000095539/ENSG00000140538/ENSG00000143320/ENSG00000103769/ENSG00000112902/ENSG00000108830/ENSG00000187323/ENSG00000164885/ENSG00000001617/ENSG00000092964/ENSG00000157168/ENSG00000004487/ENSG00000124140/ENSG00000203879/ENSG00000162490/ENSG00000109062/ENSG00000130558/ENSG00000196189/ENSG00000188186/ENSG00000153993	EPHA7/SEMA4G/NTRK3/CRABP2/RAB11A/SEMA5A/RND2/DCC/CDK5/SEMA3F/DPYSL2/NRG1/KDM1A/SLC12A5/GDI1/DRAXIN/SLC9A3R1/OLFM1/SEMA4A/LAMTOR4/SEMA3D	21
BP	GO:0043154	negative regulation of cysteine-type endopeptidase activity involved in apoptotic process	13/1089	84/15253	0.00635706870421919	0.111476515366137	ENSG00000145335/ENSG00000011422/ENSG00000108953/ENSG00000064300/ENSG00000105220/ENSG00000026508/ENSG00000170542/ENSG00000116133/ENSG00000116288/ENSG00000117676/ENSG00000165672/ENSG00000177189/ENSG00000073756	SNCA/PLAUR/YWHAE/NGFR/GPI/CD44/SERPINB9/DHCR24/PARK7/RPS6KA1/PRDX3/RPS6KA3/PTGS2	13
BP	GO:0051147	regulation of muscle cell differentiation	18/1089	133/15253	0.00642520637468238	0.112288130452783	ENSG00000170776/ENSG00000157404/ENSG00000008294/ENSG00000070831/ENSG00000160211/ENSG00000101096/ENSG00000151320/ENSG00000157168/ENSG00000168036/ENSG00000173933/ENSG00000105329/ENSG00000142178/ENSG00000082014/ENSG00000132466/ENSG00000136999/ENSG00000066032/ENSG00000107984/ENSG00000161055	AKAP13/KIT/SPAG9/CDC42/G6PD/NFATC2/AKAP6/NRG1/CTNNB1/RBM4/TGFB1/SIK1/SMARCD3/ANKRD17/NOV/CTNNA2/DKK1/SCGB3A1	18
BP	GO:0043112	receptor metabolic process	21/1089	164/15253	0.00652390204796007	0.113582701006565	ENSG00000145335/ENSG00000103154/ENSG00000007944/ENSG00000162951/ENSG00000164885/ENSG00000197959/ENSG00000131477/ENSG00000100600/ENSG00000073969/ENSG00000186635/ENSG00000132329/ENSG00000087085/ENSG00000064989/ENSG00000157168/ENSG00000165119/ENSG00000105329/ENSG00000106976/ENSG00000169174/ENSG00000168824/ENSG00000168461/ENSG00000107984	SNCA/NECAB2/MYLIP/LRRTM1/CDK5/DNM3/RAMP2/LGMN/NSF/ARAP1/RAMP1/ACHE/CALCRL/NRG1/HNRNPK/TGFB1/DNM1/PCSK9/NSG1/RAB31/DKK1	21
BP	GO:0032507	maintenance of protein location in cell	12/1089	75/15253	0.00656450101563714	0.113582701006565	ENSG00000205542/ENSG00000186480/ENSG00000158164/ENSG00000197969/ENSG00000164885/ENSG00000113558/ENSG00000116288/ENSG00000156515/ENSG00000151150/ENSG00000082397/ENSG00000034510/ENSG00000138376	TMSB4X/INSIG1/TMSB15A/VPS13A/CDK5/SKP1/PARK7/HK1/ANK3/EPB41L3/TMSB10/BARD1	12
BP	GO:1902110	positive regulation of mitochondrial membrane permeability involved in apoptotic process	10/1089	57/15253	0.00656560182930125	0.113582701006565	ENSG00000165943/ENSG00000134308/ENSG00000108953/ENSG00000096092/ENSG00000104765/ENSG00000114126/ENSG00000005022/ENSG00000128245/ENSG00000130770/ENSG00000064655	MOAP1/YWHAQ/YWHAE/TMEM14A/BNIP3L/TFDP2/SLC25A5/YWHAH/ATP5IF1/EYA2	10
BP	GO:0051262	protein tetramerization	19/1089	144/15253	0.00683965734695651	0.11792670955927	ENSG00000067225/ENSG00000186350/ENSG00000179958/ENSG00000169738/ENSG00000274750/ENSG00000083067/ENSG00000113161/ENSG00000104325/ENSG00000070729/ENSG00000204228/ENSG00000087085/ENSG00000112294/ENSG00000167325/ENSG00000019582/ENSG00000130770/ENSG00000115419/ENSG00000106976/ENSG00000167900/ENSG00000163382	PKM/RXRA/DCTPP1/DCXR/HIST1H3E/TRPM3/HMGCR/DECR1/CNGB1/HSD17B8/ACHE/ALDH5A1/RRM1/CD74/ATP5IF1/GLS/DNM1/TK1/NAXE	19
BP	GO:0009062	fatty acid catabolic process	15/1089	104/15253	0.00687936826762855	0.118214696184199	ENSG00000114054/ENSG00000105379/ENSG00000127884/ENSG00000113790/ENSG00000120437/ENSG00000104325/ENSG00000157184/ENSG00000198130/ENSG00000104823/ENSG00000005469/ENSG00000173208/ENSG00000060971/ENSG00000140374/ENSG00000004779/ENSG00000164039	PCCB/ETFB/ECHS1/EHHADH/ACAT2/DECR1/CPT2/HIBCH/ECH1/CROT/ABCD2/ACAA1/ETFA/NDUFAB1/BDH2	15
BP	GO:0006575	cellular modified amino acid metabolic process	21/1089	165/15253	0.00698810693029079	0.119682978026114	ENSG00000129521/ENSG00000168710/ENSG00000148834/ENSG00000169710/ENSG00000160211/ENSG00000134202/ENSG00000170899/ENSG00000168528/ENSG00000112294/ENSG00000100983/ENSG00000120509/ENSG00000123453/ENSG00000130770/ENSG00000116005/ENSG00000116288/ENSG00000159423/ENSG00000124767/ENSG00000125166/ENSG00000166165/ENSG00000164904/ENSG00000111684	EGLN3/AHCYL1/GSTO1/FASN/G6PD/GSTM3/GSTA4/SERINC2/ALDH5A1/GSS/PDZD11/SARDH/ATP5IF1/PCYOX1/PARK7/ALDH4A1/GLO1/GOT2/CKB/ALDH7A1/LPCAT3	21
BP	GO:0030516	regulation of axon extension	13/1089	85/15253	0.00702804542397586	0.1199671009581	ENSG00000095539/ENSG00000140538/ENSG00000103769/ENSG00000112902/ENSG00000164885/ENSG00000001617/ENSG00000092964/ENSG00000157168/ENSG00000203879/ENSG00000162490/ENSG00000130558/ENSG00000196189/ENSG00000153993	SEMA4G/NTRK3/RAB11A/SEMA5A/CDK5/SEMA3F/DPYSL2/NRG1/GDI1/DRAXIN/OLFM1/SEMA4A/SEMA3D	13
BP	GO:0060571	morphogenesis of an epithelial fold	6/1089	25/15253	0.007129443669779	0.121294972103723	ENSG00000171243/ENSG00000169641/ENSG00000168036/ENSG00000137573/ENSG00000070193/ENSG00000172757	SOSTDC1/LUZP1/CTNNB1/SULF1/FGF10/CFL1	6
BP	GO:0030817	regulation of cAMP biosynthetic process	9/1089	49/15253	0.00715531460023501	0.121333354508276	ENSG00000160014/ENSG00000198822/ENSG00000143933/ENSG00000113389/ENSG00000035862/ENSG00000121905/ENSG00000198668/ENSG00000131477/ENSG00000132329	CALM3/GRM3/CALM2/NPR3/TIMP2/HPCA/CALM1/RAMP2/RAMP1	9
BP	GO:1902307	positive regulation of sodium ion transmembrane transport	5/1089	18/15253	0.00718857652968954	0.121496402005082	ENSG00000173221/ENSG00000129244/ENSG00000187446/ENSG00000151150/ENSG00000143153	GLRX/ATP1B2/CHP1/ANK3/ATP1B1	5
BP	GO:0051149	positive regulation of muscle cell differentiation	12/1089	76/15253	0.00730280034600803	0.123022256320621	ENSG00000157404/ENSG00000008294/ENSG00000070831/ENSG00000101096/ENSG00000151320/ENSG00000157168/ENSG00000168036/ENSG00000173933/ENSG00000105329/ENSG00000082014/ENSG00000066032/ENSG00000161055	KIT/SPAG9/CDC42/NFATC2/AKAP6/NRG1/CTNNB1/RBM4/TGFB1/SMARCD3/CTNNA2/SCGB3A1	12
BP	GO:0001558	regulation of cell growth	40/1089	376/15253	0.00734937863047208	0.123402311775704	ENSG00000135333/ENSG00000095539/ENSG00000140538/ENSG00000163041/ENSG00000143320/ENSG00000103769/ENSG00000101079/ENSG00000070831/ENSG00000112902/ENSG00000160211/ENSG00000105568/ENSG00000108830/ENSG00000187323/ENSG00000151320/ENSG00000164885/ENSG00000204388/ENSG00000001617/ENSG00000068831/ENSG00000092964/ENSG00000168243/ENSG00000157168/ENSG00000105329/ENSG00000156239/ENSG00000203879/ENSG00000162490…	EPHA7/SEMA4G/NTRK3/H3F3A/CRABP2/RAB11A/NDRG3/CDC42/SEMA5A/G6PD/PPP2R1A/RND2/DCC/AKAP6/CDK5/HSPA1B/SEMA3F/RASGRP2/DPYSL2/GNG4/NRG1/TGFB1/N6AMT1/GDI1/DRAXIN/TMEM97/CCDC85B/CPNE5/CLSTN1/RPS6KA1/SIPA1/RPS6KA3/OLFM1/CDHR2/SEMA4A/NOV/EXOSC4/SEMA3D/EPB41L3/SCGB3A1	40
BP	GO:0006027	glycosaminoglycan catabolic process	10/1089	58/15253	0.00743891471542953	0.124498839765071	ENSG00000147257/ENSG00000213420/ENSG00000072571/ENSG00000026508/ENSG00000169439/ENSG00000105329/ENSG00000187446/ENSG00000188157/ENSG00000157766/ENSG00000038427	GPC3/GPC2/HMMR/CD44/SDC2/TGFB1/CHP1/AGRN/ACAN/VCAN	10
BP	GO:1901990	regulation of mitotic cell cycle phase transition	41/1089	388/15253	0.00750235743571483	0.125152962677607	ENSG00000167552/ENSG00000196230/ENSG00000115738/ENSG00000104833/ENSG00000127824/ENSG00000110092/ENSG00000092010/ENSG00000103769/ENSG00000188229/ENSG00000105568/ENSG00000108953/ENSG00000072571/ENSG00000101367/ENSG00000005249/ENSG00000126067/ENSG00000173692/ENSG00000156970/ENSG00000142507/ENSG00000100387/ENSG00000113558/ENSG00000161642/ENSG00000077380/ENSG00000114126/ENSG00000080824/ENSG00000126457…	TUBA1A/TUBB/ID2/TUBB4A/TUBA4A/CCND1/PSME1/RAB11A/TUBB4B/PPP2R1A/YWHAE/HMMR/MAPRE1/PRKAR2B/PSMB2/PSMD1/BUB1B/PSMB6/RBX1/SKP1/ZNF385A/DYNC1I2/TFDP2/HSP90AA1/PRMT1/ECD/TGFB1/CDC14A/SMARCD3/APC/PSME3/ANKRD17/FGF10/DDB1/ACTR1A/RGCC/TUBG1/BTG2/KNTC1/MAD2L1/CENPE	41
BP	GO:0016999	antibiotic metabolic process	17/1089	125/15253	0.00757097586467674	0.125271512388926	ENSG00000131069/ENSG00000145335/ENSG00000168291/ENSG00000131473/ENSG00000069535/ENSG00000197444/ENSG00000105953/ENSG00000112294/ENSG00000053371/ENSG00000101365/ENSG00000116288/ENSG00000117118/ENSG00000165672/ENSG00000143252/ENSG00000167815/ENSG00000150768/ENSG00000122729	ACSS2/SNCA/PDHB/ACLY/MAOB/OGDHL/OGDH/ALDH5A1/AKR7A2/IDH3B/PARK7/SDHB/PRDX3/SDHC/PRDX2/DLAT/ACO1	17
BP	GO:0043271	negative regulation of ion transport	17/1089	125/15253	0.00757097586467674	0.125271512388926	ENSG00000148834/ENSG00000145335/ENSG00000160014/ENSG00000141433/ENSG00000143933/ENSG00000139890/ENSG00000114279/ENSG00000069535/ENSG00000134308/ENSG00000108953/ENSG00000198668/ENSG00000105329/ENSG00000109062/ENSG00000169174/ENSG00000151150/ENSG00000073756/ENSG00000164129	GSTO1/SNCA/CALM3/ADCYAP1/CALM2/REM2/FGF12/MAOB/YWHAQ/YWHAE/CALM1/TGFB1/SLC9A3R1/PCSK9/ANK3/PTGS2/NPY5R	17
BP	GO:0051489	regulation of filopodium assembly	8/1089	41/15253	0.00758260808737949	0.125271512388926	ENSG00000172020/ENSG00000070831/ENSG00000197959/ENSG00000077549/ENSG00000186635/ENSG00000101040/ENSG00000188157/ENSG00000113657	GAP43/CDC42/DNM3/CAPZB/ARAP1/ZMYND8/AGRN/DPYSL3	8
BP	GO:0097711	ciliary basal body-plasma membrane docking	14/1089	96/15253	0.00803936521758469	0.131994660706585	ENSG00000167552/ENSG00000196230/ENSG00000104833/ENSG00000127824/ENSG00000103769/ENSG00000188229/ENSG00000105568/ENSG00000108953/ENSG00000101367/ENSG00000005249/ENSG00000077380/ENSG00000080824/ENSG00000138107/ENSG00000131462	TUBA1A/TUBB/TUBB4A/TUBA4A/RAB11A/TUBB4B/PPP2R1A/YWHAE/MAPRE1/PRKAR2B/DYNC1I2/HSP90AA1/ACTR1A/TUBG1	14
BP	GO:0061478	response to platelet aggregation inhibitor	4/1089	12/15253	0.00804093592860276	0.131994660706585	ENSG00000075624/ENSG00000127955/ENSG00000078295/ENSG00000106546	ACTB/GNAI1/ADCY2/AHR	4
BP	GO:0006631	fatty acid metabolic process	37/1089	344/15253	0.00817131212762507	0.133000367981869	ENSG00000121769/ENSG00000131069/ENSG00000145335/ENSG00000180176/ENSG00000145284/ENSG00000114054/ENSG00000105379/ENSG00000168291/ENSG00000131473/ENSG00000186480/ENSG00000169710/ENSG00000127884/ENSG00000113790/ENSG00000120437/ENSG00000104325/ENSG00000005249/ENSG00000074696/ENSG00000157184/ENSG00000204228/ENSG00000198130/ENSG00000097021/ENSG00000104823/ENSG00000112294/ENSG00000005469/ENSG00000134716…	FABP3/ACSS2/SNCA/TH/SCD5/PCCB/ETFB/PDHB/ACLY/INSIG1/FASN/ECHS1/EHHADH/ACAT2/DECR1/PRKAR2B/HACD3/CPT2/HSD17B8/HIBCH/ACOT7/ECH1/ALDH5A1/CROT/CYP2J2/ABCD2/CD74/ACAA1/ETFA/FADS2/NDUFAB1/EPHX2/SREBF1/LYPLA2/DLAT/PTGS2/BDH2	37
BP	GO:0035384	thioester biosynthetic process	9/1089	50/15253	0.00818717581250409	0.133000367981869	ENSG00000131069/ENSG00000145335/ENSG00000145284/ENSG00000168291/ENSG00000131473/ENSG00000169710/ENSG00000100075/ENSG00000204228/ENSG00000150768	ACSS2/SNCA/SCD5/PDHB/ACLY/FASN/SLC25A1/HSD17B8/DLAT	9
BP	GO:0071616	acyl-CoA biosynthetic process	9/1089	50/15253	0.00818717581250409	0.133000367981869	ENSG00000131069/ENSG00000145335/ENSG00000145284/ENSG00000168291/ENSG00000131473/ENSG00000169710/ENSG00000100075/ENSG00000204228/ENSG00000150768	ACSS2/SNCA/SCD5/PDHB/ACLY/FASN/SLC25A1/HSD17B8/DLAT	9
BP	GO:0010038	response to metal ion	34/1089	310/15253	0.00821828890098804	0.133000367981869	ENSG00000115738/ENSG00000168710/ENSG00000145335/ENSG00000160014/ENSG00000180176/ENSG00000110092/ENSG00000143933/ENSG00000157404/ENSG00000121905/ENSG00000069535/ENSG00000006283/ENSG00000160211/ENSG00000074317/ENSG00000198668/ENSG00000105220/ENSG00000068831/ENSG00000138668/ENSG00000188690/ENSG00000134200/ENSG00000171223/ENSG00000100983/ENSG00000125648/ENSG00000116288/ENSG00000203879/ENSG00000145936…	ID2/AHCYL1/SNCA/CALM3/TH/CCND1/CALM2/KIT/HPCA/MAOB/CACNA1G/G6PD/SNCB/CALM1/GPI/RASGRP2/HNRNPD/UROS/TSHB/JUNB/GSS/SLC25A23/PARK7/GDI1/KCNMB1/FOSB/ANK3/PARP1/FOS/KCNMB4/PENK/PTGS2/CASP3/ACO1	34
BP	GO:0032355	response to estradiol	16/1089	116/15253	0.00823163040448315	0.133000367981869	ENSG00000139874/ENSG00000180176/ENSG00000110092/ENSG00000105220/ENSG00000131477/ENSG00000136854/ENSG00000138668/ENSG00000168036/ENSG00000105329/ENSG00000078549/ENSG00000169836/ENSG00000070193/ENSG00000181195/ENSG00000073756/ENSG00000164305/ENSG00000278195	SSTR1/TH/CCND1/GPI/RAMP2/STXBP1/HNRNPD/CTNNB1/TGFB1/ADCYAP1R1/TACR3/FGF10/PENK/PTGS2/CASP3/SSTR3	16
BP	GO:0046847	filopodium assembly	10/1089	59/15253	0.00839922753669058	0.134142918899146	ENSG00000172020/ENSG00000070831/ENSG00000197959/ENSG00000077549/ENSG00000186635/ENSG00000139132/ENSG00000101040/ENSG00000182957/ENSG00000188157/ENSG00000113657	GAP43/CDC42/DNM3/CAPZB/ARAP1/FGD4/ZMYND8/SPATA13/AGRN/DPYSL3	10
BP	GO:1902686	mitochondrial outer membrane permeabilization involved in programmed cell death	10/1089	59/15253	0.00839922753669058	0.134142918899146	ENSG00000165943/ENSG00000134308/ENSG00000108953/ENSG00000096092/ENSG00000104765/ENSG00000114126/ENSG00000005022/ENSG00000128245/ENSG00000130770/ENSG00000064655	MOAP1/YWHAQ/YWHAE/TMEM14A/BNIP3L/TFDP2/SLC25A5/YWHAH/ATP5IF1/EYA2	10
BP	GO:1904427	positive regulation of calcium ion transmembrane transport	10/1089	59/15253	0.00839922753669058	0.134142918899146	ENSG00000148834/ENSG00000145335/ENSG00000160014/ENSG00000143933/ENSG00000146729/ENSG00000160211/ENSG00000165995/ENSG00000151320/ENSG00000198668/ENSG00000143153	GSTO1/SNCA/CALM3/CALM2/NIPSNAP2/G6PD/CACNB2/AKAP6/CALM1/ATP1B1	10
BP	GO:0016049	cell growth	46/1089	449/15253	0.00840677693373394	0.134142918899146	ENSG00000135333/ENSG00000095539/ENSG00000140538/ENSG00000035403/ENSG00000163041/ENSG00000143320/ENSG00000103769/ENSG00000101079/ENSG00000070831/ENSG00000112902/ENSG00000160211/ENSG00000105568/ENSG00000108830/ENSG00000196338/ENSG00000187323/ENSG00000151320/ENSG00000164885/ENSG00000204388/ENSG00000001617/ENSG00000182636/ENSG00000068831/ENSG00000106078/ENSG00000092964/ENSG00000168243/ENSG00000157168…	EPHA7/SEMA4G/NTRK3/VCL/H3F3A/CRABP2/RAB11A/NDRG3/CDC42/SEMA5A/G6PD/PPP2R1A/RND2/NLGN3/DCC/AKAP6/CDK5/HSPA1B/SEMA3F/NDN/RASGRP2/COBL/DPYSL2/GNG4/NRG1/CTNNB1/TGFB1/N6AMT1/GDI1/DRAXIN/TMEM97/CCDC85B/CPNE5/CLSTN1/NDRG4/RPS6KA1/SIPA1/RPS6KA3/OLFM1/CDHR2/SEMA4A/NOV/EXOSC4/SEMA3D/EPB41L3/SCGB3A1	46
BP	GO:0048013	ephrin receptor signaling pathway	13/1089	87/15253	0.00853760936588909	0.13494294475159	ENSG00000135333/ENSG00000075624/ENSG00000140538/ENSG00000070831/ENSG00000044524/ENSG00000184009/ENSG00000197555/ENSG00000169439/ENSG00000106976/ENSG00000145242/ENSG00000162704/ENSG00000070886/ENSG00000080224	EPHA7/ACTB/NTRK3/CDC42/EPHA3/ACTG1/SIPA1L1/SDC2/DNM1/EPHA5/ARPC5/EPHA8/EPHA6	13
BP	GO:0044057	regulation of system process	48/1089	473/15253	0.00856043697457082	0.13494294475159	ENSG00000168710/ENSG00000148834/ENSG00000170776/ENSG00000160014/ENSG00000180176/ENSG00000143933/ENSG00000109991/ENSG00000157404/ENSG00000137726/ENSG00000058668/ENSG00000114279/ENSG00000006283/ENSG00000221946/ENSG00000160211/ENSG00000108953/ENSG00000165995/ENSG00000196338/ENSG00000163377/ENSG00000151320/ENSG00000198668/ENSG00000129244/ENSG00000074370/ENSG00000143921/ENSG00000064989/ENSG00000160191…	AHCYL1/GSTO1/AKAP13/CALM3/TH/CALM2/P2RX3/KIT/FXYD6/ATP2B4/FGF12/CACNA1G/FXYD7/G6PD/YWHAE/CACNB2/NLGN3/FAM19A4/AKAP6/CALM1/ATP1B2/ATP2A3/ABCG8/CALCRL/PDE9A/CAMK2B/NRG1/CYP2J2/GLS/KCNIP1/KCND1/NPPC/SLC9A3R1/EMP2/TACR3/FGF10/SCN4B/DLG1/JARID2/SREBF1/NOV/PARP1/KCNMB4/S100B/PTGS2/GRIN2A/ATP1B1/FXYD3	48
BP	GO:0042180	cellular ketone metabolic process	25/1089	211/15253	0.00862645168999109	0.13494294475159	ENSG00000121769/ENSG00000145335/ENSG00000092010/ENSG00000168291/ENSG00000186480/ENSG00000058668/ENSG00000113161/ENSG00000126067/ENSG00000173692/ENSG00000105220/ENSG00000142507/ENSG00000173208/ENSG00000053371/ENSG00000116288/ENSG00000131467/ENSG00000124767/ENSG00000125166/ENSG00000180304/ENSG00000072310/ENSG00000153086/ENSG00000139180/ENSG00000150768/ENSG00000073756/ENSG00000167186/ENSG00000050165	FABP3/SNCA/PSME1/PDHB/INSIG1/ATP2B4/HMGCR/PSMB2/PSMD1/GPI/PSMB6/ABCD2/AKR7A2/PARK7/PSME3/GLO1/GOT2/OAZ2/SREBF1/ACMSD/NDUFA9/DLAT/PTGS2/COQ7/DKK3	25
BP	GO:0019318	hexose metabolic process	26/1089	222/15253	0.00867973240340604	0.13494294475159	ENSG00000109107/ENSG00000171314/ENSG00000108528/ENSG00000067225/ENSG00000112893/ENSG00000168291/ENSG00000187676/ENSG00000165434/ENSG00000111674/ENSG00000169738/ENSG00000160211/ENSG00000149476/ENSG00000108479/ENSG00000095637/ENSG00000105220/ENSG00000100075/ENSG00000178567/ENSG00000152556/ENSG00000114268/ENSG00000112294/ENSG00000010322/ENSG00000111669/ENSG00000142178/ENSG00000125166/ENSG00000156515…	ALDOC/PGAM1/SLC25A11/PKM/MAN2A1/PDHB/B3GLCT/PGM2L1/ENO2/DCXR/G6PD/TKFC/GALK1/SORBS1/GPI/SLC25A1/EPM2AIP1/PFKM/PFKFB4/ALDH5A1/NISCH/TPI1/SIK1/GOT2/HK1/DLAT	26
BP	GO:0060047	heart contraction	28/1089	244/15253	0.0086926678849779	0.13494294475159	ENSG00000168710/ENSG00000148834/ENSG00000160014/ENSG00000180176/ENSG00000143933/ENSG00000137726/ENSG00000058668/ENSG00000114279/ENSG00000006283/ENSG00000221946/ENSG00000070831/ENSG00000108953/ENSG00000165995/ENSG00000198668/ENSG00000129244/ENSG00000136450/ENSG00000074370/ENSG00000134716/ENSG00000182132/ENSG00000102057/ENSG00000163273/ENSG00000169836/ENSG00000159251/ENSG00000177098/ENSG00000075711…	AHCYL1/GSTO1/CALM3/TH/CALM2/FXYD6/ATP2B4/FGF12/CACNA1G/FXYD7/CDC42/YWHAE/CACNB2/CALM1/ATP1B2/SRSF1/ATP2A3/CYP2J2/KCNIP1/KCND1/NPPC/TACR3/ACTC1/SCN4B/DLG1/SREBF1/ATP1B1/FXYD3	28
BP	GO:0001964	startle response	6/1089	26/15253	0.0087195518990907	0.13494294475159	ENSG00000157168/ENSG00000179915/ENSG00000198785/ENSG00000066032/ENSG00000181195/ENSG00000183454	NRG1/NRXN1/GRIN3A/CTNNA2/PENK/GRIN2A	6
BP	GO:0010644	cell communication by electrical coupling	6/1089	26/15253	0.0087195518990907	0.13494294475159	ENSG00000160014/ENSG00000143933/ENSG00000198668/ENSG00000129244/ENSG00000151150/ENSG00000143153	CALM3/CALM2/CALM1/ATP1B2/ANK3/ATP1B1	6
BP	GO:0014808	release of sequestered calcium ion into cytosol by sarcoplasmic reticulum	6/1089	26/15253	0.0087195518990907	0.13494294475159	ENSG00000148834/ENSG00000160014/ENSG00000143933/ENSG00000151320/ENSG00000198668/ENSG00000171316	GSTO1/CALM3/CALM2/AKAP6/CALM1/CHD7	6
BP	GO:0033173	calcineurin-NFAT signaling cascade	6/1089	26/15253	0.0087195518990907	0.13494294475159	ENSG00000058668/ENSG00000101096/ENSG00000151320/ENSG00000157168/ENSG00000172348/ENSG00000187446	ATP2B4/NFATC2/AKAP6/NRG1/RCAN2/CHP1	6
BP	GO:1903514	release of sequestered calcium ion into cytosol by endoplasmic reticulum	6/1089	26/15253	0.0087195518990907	0.13494294475159	ENSG00000148834/ENSG00000160014/ENSG00000143933/ENSG00000151320/ENSG00000198668/ENSG00000171316	GSTO1/CALM3/CALM2/AKAP6/CALM1/CHD7	6
BP	GO:0044272	sulfur compound biosynthetic process	22/1089	179/15253	0.00876813842064495	0.13528737298881	ENSG00000131069/ENSG00000148834/ENSG00000145335/ENSG00000145284/ENSG00000138653/ENSG00000168291/ENSG00000131473/ENSG00000169710/ENSG00000134202/ENSG00000100075/ENSG00000171310/ENSG00000138801/ENSG00000204228/ENSG00000160200/ENSG00000170899/ENSG00000175040/ENSG00000100983/ENSG00000154080/ENSG00000157766/ENSG00000038427/ENSG00000150768/ENSG00000143198	ACSS2/GSTO1/SNCA/SCD5/NDST4/PDHB/ACLY/FASN/GSTM3/SLC25A1/CHST11/PAPSS1/HSD17B8/CBS/GSTA4/CHST2/GSS/CHST9/ACAN/VCAN/DLAT/MGST3	22
BP	GO:0044275	cellular carbohydrate catabolic process	8/1089	42/15253	0.00879484340920822	0.135293130049437	ENSG00000171314/ENSG00000165434/ENSG00000149476/ENSG00000198668/ENSG00000152556/ENSG00000162688/ENSG00000111669/ENSG00000068976	PGAM1/PGM2L1/TKFC/CALM1/PFKM/AGL/TPI1/PYGM	8
BP	GO:0060079	excitatory postsynaptic potential	15/1089	107/15253	0.00891547813450917	0.136739482552562	ENSG00000145335/ENSG00000109991/ENSG00000149403/ENSG00000152578/ENSG00000196338/ENSG00000164885/ENSG00000120903/ENSG00000108852/ENSG00000120251/ENSG00000099365/ENSG00000101040/ENSG00000179915/ENSG00000198785/ENSG00000145451/ENSG00000183454	SNCA/P2RX3/GRIK4/GRIA4/NLGN3/CDK5/CHRNA2/MPP2/GRIA2/STX1B/ZMYND8/NRXN1/GRIN3A/GLRA3/GRIN2A	15
BP	GO:0009713	catechol-containing compound biosynthetic process	5/1089	19/15253	0.00919212437313749	0.139731168725386	ENSG00000145335/ENSG00000180176/ENSG00000132437/ENSG00000153234/ENSG00000116288	SNCA/TH/DDC/NR4A2/PARK7	5
BP	GO:0042423	catecholamine biosynthetic process	5/1089	19/15253	0.00919212437313749	0.139731168725386	ENSG00000145335/ENSG00000180176/ENSG00000132437/ENSG00000153234/ENSG00000116288	SNCA/TH/DDC/NR4A2/PARK7	5
BP	GO:0046823	negative regulation of nucleocytoplasmic transport	5/1089	19/15253	0.00919212437313749	0.139731168725386	ENSG00000164885/ENSG00000186642/ENSG00000116288/ENSG00000187446/ENSG00000138376	CDK5/PDE2A/PARK7/CHP1/BARD1	5
BP	GO:0097061	dendritic spine organization	11/1089	69/15253	0.00930146967712974	0.140976257230362	ENSG00000070831/ENSG00000158301/ENSG00000196338/ENSG00000135387/ENSG00000164885/ENSG00000197959/ENSG00000135905/ENSG00000058404/ENSG00000197555/ENSG00000101040/ENSG00000172757	CDC42/GPRASP2/NLGN3/CAPRIN1/CDK5/DNM3/DOCK10/CAMK2B/SIPA1L1/ZMYND8/CFL1	11
BP	GO:0007605	sensory perception of sound	18/1089	138/15253	0.00935530525412326	0.141366062021181	ENSG00000180176/ENSG00000179520/ENSG00000104313/ENSG00000157404/ENSG00000105991/ENSG00000150275/ENSG00000171316/ENSG00000095777/ENSG00000186862/ENSG00000042781/ENSG00000149972/ENSG00000106976/ENSG00000109062/ENSG00000164904/ENSG00000091536/ENSG00000105357/ENSG00000164305/ENSG00000145864	TH/SLC17A8/EYA1/KIT/HOXA1/PCDH15/CHD7/MYO3A/PDZD7/USH2A/CNTN5/DNM1/SLC9A3R1/ALDH7A1/MYO15A/MYH14/CASP3/GABRB2	18
BP	GO:0048640	negative regulation of developmental growth	13/1089	88/15253	0.00938221626103981	0.141366062021181	ENSG00000135333/ENSG00000095539/ENSG00000095587/ENSG00000112902/ENSG00000160211/ENSG00000187323/ENSG00000164885/ENSG00000001617/ENSG00000100600/ENSG00000162490/ENSG00000008083/ENSG00000196189/ENSG00000153993	EPHA7/SEMA4G/TLL2/SEMA5A/G6PD/DCC/CDK5/SEMA3F/LGMN/DRAXIN/JARID2/SEMA4A/SEMA3D	13
BP	GO:0060078	regulation of postsynaptic membrane potential	17/1089	128/15253	0.00954138872334689	0.143344021229697	ENSG00000145335/ENSG00000141433/ENSG00000109991/ENSG00000149403/ENSG00000152578/ENSG00000196338/ENSG00000164885/ENSG00000120903/ENSG00000108852/ENSG00000011677/ENSG00000120251/ENSG00000099365/ENSG00000101040/ENSG00000179915/ENSG00000198785/ENSG00000145451/ENSG00000183454	SNCA/ADCYAP1/P2RX3/GRIK4/GRIA4/NLGN3/CDK5/CHRNA2/MPP2/GABRA3/GRIA2/STX1B/ZMYND8/NRXN1/GRIN3A/GLRA3/GRIN2A	17
BP	GO:1901606	alpha-amino acid catabolic process	14/1089	98/15253	0.00960892275910602	0.143937740922119	ENSG00000058668/ENSG00000153904/ENSG00000160200/ENSG00000105953/ENSG00000198130/ENSG00000112294/ENSG00000123453/ENSG00000115419/ENSG00000159423/ENSG00000125166/ENSG00000164904/ENSG00000153086/ENSG00000162174/ENSG00000065154	ATP2B4/DDAH1/CBS/OGDH/HIBCH/ALDH5A1/SARDH/GLS/ALDH4A1/GOT2/ALDH7A1/ACMSD/ASRGL1/OAT	14
BP	GO:0000086	G2/M transition of mitotic cell cycle	28/1089	246/15253	0.00966505508322083	0.144357712260432	ENSG00000167552/ENSG00000196230/ENSG00000104833/ENSG00000122966/ENSG00000127824/ENSG00000110092/ENSG00000092010/ENSG00000103769/ENSG00000188229/ENSG00000058091/ENSG00000105568/ENSG00000108953/ENSG00000072571/ENSG00000143420/ENSG00000101367/ENSG00000005249/ENSG00000126067/ENSG00000173692/ENSG00000142507/ENSG00000100387/ENSG00000113558/ENSG00000077380/ENSG00000080824/ENSG00000082014/ENSG00000131467…	TUBA1A/TUBB/TUBB4A/CIT/TUBA4A/CCND1/PSME1/RAB11A/TUBB4B/CDK14/PPP2R1A/YWHAE/HMMR/ENSA/MAPRE1/PRKAR2B/PSMB2/PSMD1/PSMB6/RBX1/SKP1/DYNC1I2/HSP90AA1/SMARCD3/PSME3/ACTR1A/TUBG1/NES	28
BP	GO:0008202	steroid metabolic process	31/1089	280/15253	0.00989542455768405	0.147370119934437	ENSG00000149809/ENSG00000160752/ENSG00000157404/ENSG00000186350/ENSG00000131473/ENSG00000186480/ENSG00000160285/ENSG00000169710/ENSG00000123179/ENSG00000160211/ENSG00000113161/ENSG00000120437/ENSG00000278535/ENSG00000130164/ENSG00000100600/ENSG00000204228/ENSG00000110921/ENSG00000167508/ENSG00000116133/ENSG00000112972/ENSG00000128245/ENSG00000067064/ENSG00000060971/ENSG00000079459/ENSG00000198911…	TM7SF2/FDPS/KIT/RXRA/ACLY/INSIG1/LSS/FASN/EBPL/G6PD/HMGCR/ACAT2/DHRS11/LDLR/LGMN/HSD17B8/MVK/MVD/DHCR24/HMGCS1/YWHAH/IDI1/ACAA1/FDFT1/SREBF2/EPHX2/PCSK9/SREBF1/FAXDC2/DHCR7/DKK3	31
BP	GO:0010466	negative regulation of peptidase activity	24/1089	203/15253	0.0101837147792988	0.151225221202419	ENSG00000145335/ENSG00000147257/ENSG00000114204/ENSG00000035862/ENSG00000011422/ENSG00000184500/ENSG00000108953/ENSG00000064300/ENSG00000166396/ENSG00000196104/ENSG00000105220/ENSG00000163536/ENSG00000026508/ENSG00000170542/ENSG00000116133/ENSG00000011201/ENSG00000116288/ENSG00000101443/ENSG00000089220/ENSG00000215018/ENSG00000117676/ENSG00000165672/ENSG00000177189/ENSG00000073756	SNCA/GPC3/SERPINI2/TIMP2/PLAUR/PROS1/YWHAE/NGFR/SERPINB7/SPOCK3/GPI/SERPINI1/CD44/SERPINB9/DHCR24/ANOS1/PARK7/WFDC2/PEBP1/COL28A1/RPS6KA1/PRDX3/RPS6KA3/PTGS2	24
BP	GO:1901987	regulation of cell cycle phase transition	43/1089	419/15253	0.0102916659656645	0.152387837843182	ENSG00000167552/ENSG00000196230/ENSG00000115738/ENSG00000099994/ENSG00000104833/ENSG00000127824/ENSG00000110092/ENSG00000092010/ENSG00000103769/ENSG00000058668/ENSG00000188229/ENSG00000105568/ENSG00000108953/ENSG00000072571/ENSG00000101367/ENSG00000005249/ENSG00000126067/ENSG00000173692/ENSG00000156970/ENSG00000142507/ENSG00000100387/ENSG00000113558/ENSG00000161642/ENSG00000077380/ENSG00000114126…	TUBA1A/TUBB/ID2/SUSD2/TUBB4A/TUBA4A/CCND1/PSME1/RAB11A/ATP2B4/TUBB4B/PPP2R1A/YWHAE/HMMR/MAPRE1/PRKAR2B/PSMB2/PSMD1/BUB1B/PSMB6/RBX1/SKP1/ZNF385A/DYNC1I2/TFDP2/HSP90AA1/PRMT1/ECD/TGFB1/CDC14A/SMARCD3/APC/PSME3/ANKRD17/FGF10/DDB1/ACTR1A/RGCC/TUBG1/BTG2/KNTC1/MAD2L1/CENPE	43
BP	GO:1902903	regulation of supramolecular fiber organization	34/1089	315/15253	0.0103681683350625	0.153079450878021	ENSG00000117632/ENSG00000145335/ENSG00000170776/ENSG00000104833/ENSG00000122966/ENSG00000088280/ENSG00000205542/ENSG00000158164/ENSG00000070831/ENSG00000112902/ENSG00000078018/ENSG00000101367/ENSG00000090924/ENSG00000204388/ENSG00000130164/ENSG00000077549/ENSG00000125968/ENSG00000132854/ENSG00000128872/ENSG00000186635/ENSG00000136842/ENSG00000104435/ENSG00000145675/ENSG00000116288/ENSG00000151422…	STMN1/SNCA/AKAP13/TUBB4A/CIT/ASAP3/TMSB4X/TMSB15A/CDC42/SEMA5A/MAP2/MAPRE1/PLEKHG2/HSPA1B/LDLR/CAPZB/ID1/KANK4/TMOD2/ARAP1/TMOD1/STMN2/PIK3R1/PARK7/FER/APC/ARPC5/DLG1/ARHGEF15/RGCC/CFL1/ACTR3B/EPS8L1/TMSB10	34
BP	GO:0046835	carbohydrate phosphorylation	6/1089	27/15253	0.0105482357866713	0.155200342388967	ENSG00000149476/ENSG00000108479/ENSG00000152556/ENSG00000111670/ENSG00000114268/ENSG00000156515	TKFC/GALK1/PFKM/GNPTAB/PFKFB4/HK1	6
BP	GO:0032781	positive regulation of ATPase activity	9/1089	52/15253	0.0105856118097905	0.155200342388967	ENSG00000135829/ENSG00000205542/ENSG00000170364/ENSG00000129244/ENSG00000034713/ENSG00000077380/ENSG00000070193/ENSG00000173209/ENSG00000143153	DHX9/TMSB4X/SETMAR/ATP1B2/GABARAPL2/DYNC1I2/FGF10/AHSA2P/ATP1B1	9
BP	GO:0035794	positive regulation of mitochondrial membrane permeability	10/1089	61/15253	0.010602436780562	0.155200342388967	ENSG00000165943/ENSG00000134308/ENSG00000108953/ENSG00000096092/ENSG00000104765/ENSG00000114126/ENSG00000005022/ENSG00000128245/ENSG00000130770/ENSG00000064655	MOAP1/YWHAQ/YWHAE/TMEM14A/BNIP3L/TFDP2/SLC25A5/YWHAH/ATP5IF1/EYA2	10
BP	GO:0030517	negative regulation of axon extension	7/1089	35/15253	0.0106658922088004	0.155244629373418	ENSG00000095539/ENSG00000112902/ENSG00000164885/ENSG00000001617/ENSG00000162490/ENSG00000196189/ENSG00000153993	SEMA4G/SEMA5A/CDK5/SEMA3F/DRAXIN/SEMA4A/SEMA3D	7
BP	GO:1903170	negative regulation of calcium ion transmembrane transport	7/1089	35/15253	0.0106658922088004	0.155244629373418	ENSG00000148834/ENSG00000160014/ENSG00000143933/ENSG00000139890/ENSG00000108953/ENSG00000198668/ENSG00000105329	GSTO1/CALM3/CALM2/REM2/YWHAE/CALM1/TGFB1	7
BP	GO:0040013	negative regulation of locomotion	31/1089	282/15253	0.0109010146040761	0.15740052166946	ENSG00000095539/ENSG00000035403/ENSG00000198420/ENSG00000112902/ENSG00000152894/ENSG00000189403/ENSG00000166068/ENSG00000123612/ENSG00000196220/ENSG00000196104/ENSG00000091879/ENSG00000001617/ENSG00000153233/ENSG00000157168/ENSG00000133121/ENSG00000137573/ENSG00000010322/ENSG00000105329/ENSG00000101040/ENSG00000109062/ENSG00000110880/ENSG00000164938/ENSG00000103034/ENSG00000164442/ENSG00000113657…	SEMA4G/VCL/TCAF1/SEMA5A/PTPRK/HMGB1/SPRED1/ACVR1C/SRGAP3/SPOCK3/ANGPT2/SEMA3F/PTPRR/NRG1/STARD13/SULF1/NISCH/TGFB1/ZMYND8/SLC9A3R1/CORO1C/TP53INP1/NDRG4/CITED2/DPYSL3/RGCC/SEMA4A/NOV/SINHCAF/SEMA3D/PTPRG	31
BP	GO:0048642	negative regulation of skeletal muscle tissue development	4/1089	13/15253	0.0109671830980278	0.15740052166946	ENSG00000095587/ENSG00000105329/ENSG00000160307/ENSG00000107984	TLL2/TGFB1/S100B/DKK1	4
BP	GO:1902166	negative regulation of intrinsic apoptotic signaling pathway in response to DNA damage by p53 class mediator	4/1089	13/15253	0.0109671830980278	0.15740052166946	ENSG00000026508/ENSG00000161642/ENSG00000004487/ENSG00000019582	CD44/ZNF385A/KDM1A/CD74	4
BP	GO:1903539	protein localization to postsynaptic membrane	4/1089	13/15253	0.0109671830980278	0.15740052166946	ENSG00000103769/ENSG00000099365/ENSG00000168824/ENSG00000183454	RAB11A/STX1B/NSG1/GRIN2A	4
BP	GO:2000651	positive regulation of sodium ion transmembrane transporter activity	4/1089	13/15253	0.0109671830980278	0.15740052166946	ENSG00000173221/ENSG00000187446/ENSG00000151150/ENSG00000143153	GLRX/CHP1/ANK3/ATP1B1	4
BP	GO:0035249	synaptic transmission, glutamatergic	13/1089	90/15253	0.0112664477411841	0.160797245817233	ENSG00000198822/ENSG00000179520/ENSG00000141433/ENSG00000149403/ENSG00000152578/ENSG00000196338/ENSG00000164885/ENSG00000136854/ENSG00000120251/ENSG00000174871/ENSG00000179915/ENSG00000107984/ENSG00000073756	GRM3/SLC17A8/ADCYAP1/GRIK4/GRIA4/NLGN3/CDK5/STXBP1/GRIA2/CNIH2/NRXN1/DKK1/PTGS2	13
BP	GO:0060996	dendritic spine development	13/1089	90/15253	0.0112664477411841	0.160797245817233	ENSG00000070831/ENSG00000158301/ENSG00000196338/ENSG00000135387/ENSG00000164885/ENSG00000197959/ENSG00000135905/ENSG00000058404/ENSG00000157168/ENSG00000197555/ENSG00000101040/ENSG00000124140/ENSG00000172757	CDC42/GPRASP2/NLGN3/CAPRIN1/CDK5/DNM3/DOCK10/CAMK2B/NRG1/SIPA1L1/ZMYND8/SLC12A5/CFL1	13
BP	GO:0051928	positive regulation of calcium ion transport	14/1089	100/15253	0.0114097375366274	0.162391222889727	ENSG00000070808/ENSG00000148834/ENSG00000145335/ENSG00000160014/ENSG00000065534/ENSG00000143933/ENSG00000109991/ENSG00000146729/ENSG00000160211/ENSG00000165995/ENSG00000151320/ENSG00000198668/ENSG00000078549/ENSG00000143153	CAMK2A/GSTO1/SNCA/CALM3/MYLK/CALM2/P2RX3/NIPSNAP2/G6PD/CACNB2/AKAP6/CALM1/ADCYAP1R1/ATP1B1	14
BP	GO:0008306	associative learning	11/1089	71/15253	0.0114747550610055	0.162865446142117	ENSG00000157404/ENSG00000177030/ENSG00000123360/ENSG00000113161/ENSG00000196338/ENSG00000164885/ENSG00000110881/ENSG00000103034/ENSG00000170345/ENSG00000159388/ENSG00000183454	KIT/DEAF1/PDE1B/HMGCR/NLGN3/CDK5/ASIC1/NDRG4/FOS/BTG2/GRIN2A	11
BP	GO:0030308	negative regulation of cell growth	20/1089	162/15253	0.0115173858198845	0.162904998761178	ENSG00000135333/ENSG00000095539/ENSG00000101079/ENSG00000112902/ENSG00000160211/ENSG00000105568/ENSG00000187323/ENSG00000164885/ENSG00000204388/ENSG00000001617/ENSG00000168243/ENSG00000105329/ENSG00000162490/ENSG00000175602/ENSG00000213445/ENSG00000074276/ENSG00000196189/ENSG00000136999/ENSG00000153993/ENSG00000161055	EPHA7/SEMA4G/NDRG3/SEMA5A/G6PD/PPP2R1A/DCC/CDK5/HSPA1B/SEMA3F/GNG4/TGFB1/DRAXIN/CCDC85B/SIPA1/CDHR2/SEMA4A/NOV/SEMA3D/SCGB3A1	20
BP	GO:0048843	negative regulation of axon extension involved in axon guidance	5/1089	20/15253	0.0115493684224613	0.162904998761178	ENSG00000095539/ENSG00000112902/ENSG00000001617/ENSG00000196189/ENSG00000153993	SEMA4G/SEMA5A/SEMA3F/SEMA4A/SEMA3D	5
BP	GO:0001764	neuron migration	18/1089	141/15253	0.0115726595071682	0.162904998761178	ENSG00000112139/ENSG00000140538/ENSG00000137285/ENSG00000077097/ENSG00000108953/ENSG00000153234/ENSG00000187323/ENSG00000162946/ENSG00000164885/ENSG00000152580/ENSG00000182636/ENSG00000157168/ENSG00000168036/ENSG00000148053/ENSG00000165802/ENSG00000185070/ENSG00000156687/ENSG00000119042	MDGA1/NTRK3/TUBB2B/TOP2B/YWHAE/NR4A2/DCC/DISC1/CDK5/IGSF10/NDN/NRG1/CTNNB1/NTRK2/NSMF/FLRT2/UNC5D/SATB2	18
BP	GO:0051932	synaptic transmission, GABAergic	8/1089	44/15253	0.0116454880159671	0.163482288049287	ENSG00000136854/ENSG00000011677/ENSG00000010322/ENSG00000152910/ENSG00000106976/ENSG00000185666/ENSG00000164129/ENSG00000145864	STXBP1/GABRA3/NISCH/CNTNAP4/DNM1/SYN3/NPY5R/GABRB2	8
BP	GO:0016052	carbohydrate catabolic process	21/1089	173/15253	0.0117550819514611	0.164571147320455	ENSG00000109107/ENSG00000171314/ENSG00000067225/ENSG00000102900/ENSG00000165434/ENSG00000111674/ENSG00000169738/ENSG00000134333/ENSG00000149476/ENSG00000108479/ENSG00000197444/ENSG00000198668/ENSG00000105220/ENSG00000152556/ENSG00000105953/ENSG00000114268/ENSG00000162688/ENSG00000122882/ENSG00000111669/ENSG00000068976/ENSG00000156515	ALDOC/PGAM1/PKM/NUP93/PGM2L1/ENO2/DCXR/LDHA/TKFC/GALK1/OGDHL/CALM1/GPI/PFKM/OGDH/PFKFB4/AGL/ECD/TPI1/PYGM/HK1	21
BP	GO:0046928	regulation of neurotransmitter secretion	9/1089	53/15253	0.0119659351314469	0.166695994253035	ENSG00000070808/ENSG00000145335/ENSG00000173267/ENSG00000136854/ENSG00000110881/ENSG00000099365/ENSG00000135643/ENSG00000138078/ENSG00000008056	CAMK2A/SNCA/SNCG/STXBP1/ASIC1/STX1B/KCNMB4/PREPL/SYN1	9
BP	GO:0062013	positive regulation of small molecule metabolic process	19/1089	152/15253	0.0119717442349883	0.166695994253035	ENSG00000145335/ENSG00000160014/ENSG00000143933/ENSG00000035862/ENSG00000205542/ENSG00000121905/ENSG00000095637/ENSG00000169860/ENSG00000198668/ENSG00000131477/ENSG00000178567/ENSG00000132329/ENSG00000114268/ENSG00000173208/ENSG00000116288/ENSG00000078549/ENSG00000163273/ENSG00000072310/ENSG00000073756	SNCA/CALM3/CALM2/TIMP2/TMSB4X/HPCA/SORBS1/P2RY1/CALM1/RAMP2/EPM2AIP1/RAMP1/PFKFB4/ABCD2/PARK7/ADCYAP1R1/NPPC/SREBF1/PTGS2	19
BP	GO:0070838	divalent metal ion transport	43/1089	423/15253	0.0120141863620554	0.166834836562812	ENSG00000070808/ENSG00000148834/ENSG00000145335/ENSG00000160014/ENSG00000065534/ENSG00000143933/ENSG00000109991/ENSG00000139890/ENSG00000121905/ENSG00000058668/ENSG00000146729/ENSG00000006283/ENSG00000083067/ENSG00000160211/ENSG00000108953/ENSG00000185933/ENSG00000165995/ENSG00000151320/ENSG00000198668/ENSG00000164885/ENSG00000131477/ENSG00000171316/ENSG00000107745/ENSG00000177685/ENSG00000186642…	CAMK2A/GSTO1/SNCA/CALM3/MYLK/CALM2/P2RX3/REM2/HPCA/ATP2B4/NIPSNAP2/CACNA1G/TRPM3/G6PD/YWHAE/CALHM1/CACNB2/AKAP6/CALM1/CDK5/RAMP2/CHD7/MICU1/CRACR2B/PDE2A/RAMP1/ATP2A3/CALCRL/CAMK2B/CTNNB1/ASIC1/SLC24A3/SLC25A23/TGFB1/SLC39A10/ADCYAP1R1/VDAC1/GRIN3A/NCS1/RASA3/PTGS2/GRIN2A/ATP1B1	43
BP	GO:0010559	regulation of glycoprotein biosynthetic process	7/1089	36/15253	0.0124452428028387	0.170516420055961	ENSG00000103154/ENSG00000136156/ENSG00000132329/ENSG00000168036/ENSG00000187446/ENSG00000123119/ENSG00000105639	NECAB2/ITM2B/RAMP1/CTNNB1/CHP1/NECAB1/JAK3	7
BP	GO:0035307	positive regulation of protein dephosphorylation	7/1089	36/15253	0.0124452428028387	0.170516420055961	ENSG00000160014/ENSG00000143933/ENSG00000151320/ENSG00000198668/ENSG00000105329/ENSG00000196950/ENSG00000165802	CALM3/CALM2/AKAP6/CALM1/TGFB1/SLC39A10/NSMF	7
BP	GO:0035418	protein localization to synapse	7/1089	36/15253	0.0124452428028387	0.170516420055961	ENSG00000103769/ENSG00000162951/ENSG00000164885/ENSG00000099365/ENSG00000179915/ENSG00000168824/ENSG00000183454	RAB11A/LRRTM1/CDK5/STX1B/NRXN1/NSG1/GRIN2A	7
BP	GO:0048791	calcium ion-regulated exocytosis of neurotransmitter	7/1089	36/15253	0.0124452428028387	0.170516420055961	ENSG00000089169/ENSG00000137501/ENSG00000134207/ENSG00000110975/ENSG00000099365/ENSG00000149927/ENSG00000147041	RPH3A/SYTL2/SYT6/SYT10/STX1B/DOC2A/SYTL5	7
BP	GO:0071377	cellular response to glucagon stimulus	7/1089	36/15253	0.0124452428028387	0.170516420055961	ENSG00000186469/ENSG00000078295/ENSG00000005249/ENSG00000168243/ENSG00000162188/ENSG00000176533/ENSG00000108946	GNG2/ADCY2/PRKAR2B/GNG4/GNG3/GNG7/PRKAR1A	7
BP	GO:0050848	regulation of calcium-mediated signaling	11/1089	72/15253	0.0126969993158372	0.172817431088221	ENSG00000148834/ENSG00000160014/ENSG00000143933/ENSG00000109991/ENSG00000058668/ENSG00000151320/ENSG00000198668/ENSG00000140945/ENSG00000157168/ENSG00000172348/ENSG00000187446	GSTO1/CALM3/CALM2/P2RX3/ATP2B4/AKAP6/CALM1/CDH13/NRG1/RCAN2/CHP1	11
BP	GO:0106027	neuron projection organization	11/1089	72/15253	0.0126969993158372	0.172817431088221	ENSG00000070831/ENSG00000158301/ENSG00000196338/ENSG00000135387/ENSG00000164885/ENSG00000197959/ENSG00000135905/ENSG00000058404/ENSG00000197555/ENSG00000101040/ENSG00000172757	CDC42/GPRASP2/NLGN3/CAPRIN1/CDK5/DNM3/DOCK10/CAMK2B/SIPA1L1/ZMYND8/CFL1	11
BP	GO:0010951	negative regulation of endopeptidase activity	23/1089	196/15253	0.0127382339917418	0.172817431088221	ENSG00000145335/ENSG00000114204/ENSG00000035862/ENSG00000011422/ENSG00000184500/ENSG00000108953/ENSG00000064300/ENSG00000166396/ENSG00000196104/ENSG00000105220/ENSG00000163536/ENSG00000026508/ENSG00000170542/ENSG00000116133/ENSG00000011201/ENSG00000116288/ENSG00000101443/ENSG00000089220/ENSG00000215018/ENSG00000117676/ENSG00000165672/ENSG00000177189/ENSG00000073756	SNCA/SERPINI2/TIMP2/PLAUR/PROS1/YWHAE/NGFR/SERPINB7/SPOCK3/GPI/SERPINI1/CD44/SERPINB9/DHCR24/ANOS1/PARK7/WFDC2/PEBP1/COL28A1/RPS6KA1/PRDX3/RPS6KA3/PTGS2	23
BP	GO:0070372	regulation of ERK1 and ERK2 cascade	30/1089	274/15253	0.012771230524054	0.172817431088221	ENSG00000135333/ENSG00000141433/ENSG00000140538/ENSG00000157404/ENSG00000103154/ENSG00000111846/ENSG00000044524/ENSG00000189403/ENSG00000121764/ENSG00000113161/ENSG00000166068/ENSG00000169860/ENSG00000186897/ENSG00000048540/ENSG00000026508/ENSG00000165795/ENSG00000153233/ENSG00000170962/ENSG00000019582/ENSG00000105329/ENSG00000109062/ENSG00000115137/ENSG00000145242/ENSG00000070193/ENSG00000103034…	EPHA7/ADCYAP1/NTRK3/KIT/NECAB2/GCNT2/EPHA3/HMGB1/HCRTR1/HMGCR/SPRED1/P2RY1/C1QL4/LMO3/CD44/NDRG2/PTPRR/PDGFD/CD74/TGFB1/SLC9A3R1/DNAJC27/EPHA5/FGF10/NDRG4/EPHA8/DLG1/NTRK2/EPHA6/NPY5R	30
BP	GO:0044344	cellular response to fibroblast growth factor stimulus	17/1089	132/15253	0.0127813592474745	0.172817431088221	ENSG00000145335/ENSG00000135486/ENSG00000174721/ENSG00000114279/ENSG00000166068/ENSG00000099783/ENSG00000026508/ENSG00000117139/ENSG00000188342/ENSG00000168036/ENSG00000137573/ENSG00000011201/ENSG00000147596/ENSG00000070193/ENSG00000169045/ENSG00000100142/ENSG00000185070	SNCA/HNRNPA1/FGFBP3/FGF12/SPRED1/HNRNPM/CD44/KDM5B/GTF2F2/CTNNB1/SULF1/ANOS1/PRDM14/FGF10/HNRNPH1/POLR2F/FLRT2	17
BP	GO:0030810	positive regulation of nucleotide biosynthetic process	10/1089	63/15253	0.0132187298682257	0.177207867381334	ENSG00000160014/ENSG00000143933/ENSG00000035862/ENSG00000205542/ENSG00000121905/ENSG00000198668/ENSG00000131477/ENSG00000132329/ENSG00000114268/ENSG00000163273	CALM3/CALM2/TIMP2/TMSB4X/HPCA/CALM1/RAMP2/RAMP1/PFKFB4/NPPC	10
BP	GO:1900373	positive regulation of purine nucleotide biosynthetic process	10/1089	63/15253	0.0132187298682257	0.177207867381334	ENSG00000160014/ENSG00000143933/ENSG00000035862/ENSG00000205542/ENSG00000121905/ENSG00000198668/ENSG00000131477/ENSG00000132329/ENSG00000114268/ENSG00000163273	CALM3/CALM2/TIMP2/TMSB4X/HPCA/CALM1/RAMP2/RAMP1/PFKFB4/NPPC	10
BP	GO:1905710	positive regulation of membrane permeability	10/1089	63/15253	0.0132187298682257	0.177207867381334	ENSG00000165943/ENSG00000134308/ENSG00000108953/ENSG00000096092/ENSG00000104765/ENSG00000114126/ENSG00000005022/ENSG00000128245/ENSG00000130770/ENSG00000064655	MOAP1/YWHAQ/YWHAE/TMEM14A/BNIP3L/TFDP2/SLC25A5/YWHAH/ATP5IF1/EYA2	10
BP	GO:0019932	second-messenger-mediated signaling	33/1089	309/15253	0.0132440290140973	0.177207867381334	ENSG00000104490/ENSG00000065989/ENSG00000148834/ENSG00000170776/ENSG00000160014/ENSG00000141433/ENSG00000143933/ENSG00000109991/ENSG00000121905/ENSG00000058668/ENSG00000127955/ENSG00000101096/ENSG00000105568/ENSG00000186469/ENSG00000078295/ENSG00000151320/ENSG00000198668/ENSG00000153904/ENSG00000131477/ENSG00000140945/ENSG00000186642/ENSG00000132329/ENSG00000064989/ENSG00000160191/ENSG00000157168…	NCALD/PDE4A/GSTO1/AKAP13/CALM3/ADCYAP1/CALM2/P2RX3/HPCA/ATP2B4/GNAI1/NFATC2/PPP2R1A/GNG2/ADCY2/AKAP6/CALM1/DDAH1/RAMP2/CDH13/PDE2A/RAMP1/CALCRL/PDE9A/NRG1/RCAN2/AHR/CHP1/ADCYAP1R1/SLC9A3R1/EPHA5/GRIN2A/ATP1B1	33
BP	GO:0045806	negative regulation of endocytosis	8/1089	45/15253	0.0133017602465173	0.177265346556423	ENSG00000103154/ENSG00000124507/ENSG00000044524/ENSG00000189403/ENSG00000162951/ENSG00000099365/ENSG00000105329/ENSG00000169174	NECAB2/PACSIN1/EPHA3/HMGB1/LRRTM1/STX1B/TGFB1/PCSK9	8
BP	GO:0007015	actin filament organization	38/1089	367/15253	0.0133173265416075	0.177265346556423	ENSG00000198736/ENSG00000117632/ENSG00000122966/ENSG00000088280/ENSG00000102024/ENSG00000205542/ENSG00000072422/ENSG00000124507/ENSG00000158164/ENSG00000070831/ENSG00000112902/ENSG00000095637/ENSG00000108830/ENSG00000090924/ENSG00000262246/ENSG00000077549/ENSG00000125968/ENSG00000132854/ENSG00000106078/ENSG00000128641/ENSG00000128872/ENSG00000186635/ENSG00000136842/ENSG00000145675/ENSG00000151422…	MSRB1/STMN1/CIT/ASAP3/PLS3/TMSB4X/RHOBTB1/PACSIN1/TMSB15A/CDC42/SEMA5A/SORBS1/RND2/PLEKHG2/CORO7/CAPZB/ID1/KANK4/COBL/MYO1B/TMOD2/ARAP1/TMOD1/PIK3R1/FER/EMP2/ARPC5/TPM4/ACTC1/DLG1/DPYSL3/ARHGEF15/RGCC/CFL1/ACTR3B/PLS1/EPS8L1/TMSB10	38
BP	GO:0019886	antigen processing and presentation of exogenous peptide antigen via MHC class II	13/1089	92/15253	0.0134315571113836	0.17819185132095	ENSG00000242574/ENSG00000204257/ENSG00000077549/ENSG00000100600/ENSG00000115073/ENSG00000077380/ENSG00000100280/ENSG00000019582/ENSG00000090889/ENSG00000075945/ENSG00000138107/ENSG00000138778/ENSG00000106367	HLA-DMB/HLA-DMA/CAPZB/LGMN/ACTR1B/DYNC1I2/AP1B1/CD74/KIF4A/KIFAP3/ACTR1A/CENPE/AP1S1	13
BP	GO:0072511	divalent inorganic cation transport	43/1089	426/15253	0.0134562939494995	0.17819185132095	ENSG00000070808/ENSG00000148834/ENSG00000145335/ENSG00000160014/ENSG00000065534/ENSG00000143933/ENSG00000109991/ENSG00000139890/ENSG00000121905/ENSG00000058668/ENSG00000146729/ENSG00000006283/ENSG00000083067/ENSG00000160211/ENSG00000108953/ENSG00000185933/ENSG00000165995/ENSG00000151320/ENSG00000198668/ENSG00000164885/ENSG00000131477/ENSG00000171316/ENSG00000107745/ENSG00000177685/ENSG00000186642…	CAMK2A/GSTO1/SNCA/CALM3/MYLK/CALM2/P2RX3/REM2/HPCA/ATP2B4/NIPSNAP2/CACNA1G/TRPM3/G6PD/YWHAE/CALHM1/CACNB2/AKAP6/CALM1/CDK5/RAMP2/CHD7/MICU1/CRACR2B/PDE2A/RAMP1/ATP2A3/CALCRL/CAMK2B/CTNNB1/ASIC1/SLC24A3/SLC25A23/TGFB1/SLC39A10/ADCYAP1R1/VDAC1/GRIN3A/NCS1/RASA3/PTGS2/GRIN2A/ATP1B1	43
BP	GO:0009187	cyclic nucleotide metabolic process	17/1089	133/15253	0.0137128644098665	0.181122615264509	ENSG00000065989/ENSG00000160014/ENSG00000198822/ENSG00000143933/ENSG00000113389/ENSG00000035862/ENSG00000121905/ENSG00000123360/ENSG00000171408/ENSG00000078295/ENSG00000198668/ENSG00000131477/ENSG00000186642/ENSG00000132329/ENSG00000160191/ENSG00000142538/ENSG00000163273	PDE4A/CALM3/GRM3/CALM2/NPR3/TIMP2/HPCA/PDE1B/PDE7B/ADCY2/CALM1/RAMP2/PDE2A/RAMP1/PDE9A/PTH2/NPPC	17
BP	GO:0070997	neuron death	33/1089	310/15253	0.0138427633958034	0.182369534173431	ENSG00000129521/ENSG00000135333/ENSG00000091592/ENSG00000145335/ENSG00000122966/ENSG00000185189/ENSG00000132821/ENSG00000070831/ENSG00000160211/ENSG00000158301/ENSG00000153234/ENSG00000064300/ENSG00000187323/ENSG00000074317/ENSG00000164885/ENSG00000105220/ENSG00000100600/ENSG00000136854/ENSG00000116133/ENSG00000168036/ENSG00000116288/ENSG00000187446/ENSG00000162490/ENSG00000169174/ENSG00000143799…	EGLN3/EPHA7/NLRP1/SNCA/CIT/NRBP2/VSTM2L/CDC42/G6PD/GPRASP2/NR4A2/NGFR/DCC/SNCB/CDK5/GPI/LGMN/STXBP1/DHCR24/CTNNB1/PARK7/CHP1/DRAXIN/PCSK9/PARP1/FOS/BTG2/NTRK2/DKK1/NSMF/DPYSL4/CASP3/GABRB2	33
BP	GO:0090090	negative regulation of canonical Wnt signaling pathway	20/1089	165/15253	0.013915916706076	0.182864399068589	ENSG00000147257/ENSG00000171243/ENSG00000092010/ENSG00000198561/ENSG00000144642/ENSG00000126067/ENSG00000173692/ENSG00000142507/ENSG00000100387/ENSG00000145907/ENSG00000155011/ENSG00000134982/ENSG00000162490/ENSG00000131467/ENSG00000112837/ENSG00000104371/ENSG00000150457/ENSG00000122870/ENSG00000107984/ENSG00000050165	GPC3/SOSTDC1/PSME1/CTNND1/RBMS3/PSMB2/PSMD1/PSMB6/RBX1/G3BP1/DKK2/APC/DRAXIN/PSME3/TBX18/DKK4/LATS2/BICC1/DKK1/DKK3	20
BP	GO:0099565	chemical synaptic transmission, postsynaptic	16/1089	123/15253	0.0140986139062186	0.184792546556508	ENSG00000145335/ENSG00000109991/ENSG00000149403/ENSG00000152578/ENSG00000196338/ENSG00000164885/ENSG00000120903/ENSG00000108852/ENSG00000011677/ENSG00000120251/ENSG00000099365/ENSG00000101040/ENSG00000179915/ENSG00000198785/ENSG00000145451/ENSG00000183454	SNCA/P2RX3/GRIK4/GRIA4/NLGN3/CDK5/CHRNA2/MPP2/GABRA3/GRIA2/STX1B/ZMYND8/NRXN1/GRIN3A/GLRA3/GRIN2A	16
BP	GO:0030178	negative regulation of Wnt signaling pathway	23/1089	198/15253	0.0142594830276005	0.184872034735137	ENSG00000147257/ENSG00000171243/ENSG00000110092/ENSG00000092010/ENSG00000198561/ENSG00000144642/ENSG00000087095/ENSG00000126067/ENSG00000173692/ENSG00000142507/ENSG00000100387/ENSG00000145907/ENSG00000167693/ENSG00000155011/ENSG00000134982/ENSG00000162490/ENSG00000131467/ENSG00000112837/ENSG00000104371/ENSG00000150457/ENSG00000122870/ENSG00000107984/ENSG00000050165	GPC3/SOSTDC1/CCND1/PSME1/CTNND1/RBMS3/NLK/PSMB2/PSMD1/PSMB6/RBX1/G3BP1/NXN/DKK2/APC/DRAXIN/PSME3/TBX18/DKK4/LATS2/BICC1/DKK1/DKK3	23
BP	GO:0009404	toxin metabolic process	5/1089	21/15253	0.0142862428114427	0.184872034735137	ENSG00000148834/ENSG00000180176/ENSG00000132437/ENSG00000160200/ENSG00000060971	GSTO1/TH/DDC/CBS/ACAA1	5
BP	GO:0010882	regulation of cardiac muscle contraction by calcium ion signaling	5/1089	21/15253	0.0142862428114427	0.184872034735137	ENSG00000148834/ENSG00000160014/ENSG00000143933/ENSG00000198668/ENSG00000143153	GSTO1/CALM3/CALM2/CALM1/ATP1B1	5
BP	GO:0014075	response to amine	7/1089	37/15253	0.0144286393183199	0.184872034735137	ENSG00000180176/ENSG00000123360/ENSG00000153234/ENSG00000188690/ENSG00000165646/ENSG00000183454/ENSG00000239672	TH/PDE1B/NR4A2/UROS/SLC18A2/GRIN2A/NME1	7
BP	GO:0033865	nucleoside bisphosphate metabolic process	7/1089	37/15253	0.0144286393183199	0.184872034735137	ENSG00000131473/ENSG00000113161/ENSG00000138801/ENSG00000097021/ENSG00000005469/ENSG00000169902/ENSG00000162813	ACLY/HMGCR/PAPSS1/ACOT7/CROT/TPST1/BPNT1	7
BP	GO:0033875	ribonucleoside bisphosphate metabolic process	7/1089	37/15253	0.0144286393183199	0.184872034735137	ENSG00000131473/ENSG00000113161/ENSG00000138801/ENSG00000097021/ENSG00000005469/ENSG00000169902/ENSG00000162813	ACLY/HMGCR/PAPSS1/ACOT7/CROT/TPST1/BPNT1	7
BP	GO:0034032	purine nucleoside bisphosphate metabolic process	7/1089	37/15253	0.0144286393183199	0.184872034735137	ENSG00000131473/ENSG00000113161/ENSG00000138801/ENSG00000097021/ENSG00000005469/ENSG00000169902/ENSG00000162813	ACLY/HMGCR/PAPSS1/ACOT7/CROT/TPST1/BPNT1	7
BP	GO:0050798	activated T cell proliferation	7/1089	37/15253	0.0144286393183199	0.184872034735137	ENSG00000137507/ENSG00000272398/ENSG00000189403/ENSG00000182568/ENSG00000108946/ENSG00000026950/ENSG00000164305	LRRC32/CD24/HMGB1/SATB1/PRKAR1A/BTN3A1/CASP3	7
BP	GO:0048814	regulation of dendrite morphogenesis	12/1089	83/15253	0.0144573837555433	0.184872034735137	ENSG00000158301/ENSG00000196338/ENSG00000135387/ENSG00000164885/ENSG00000197959/ENSG00000125968/ENSG00000058404/ENSG00000197555/ENSG00000169439/ENSG00000128245/ENSG00000172757/ENSG00000165802	GPRASP2/NLGN3/CAPRIN1/CDK5/DNM3/ID1/CAMK2B/SIPA1L1/SDC2/YWHAH/CFL1/NSMF	12
BP	GO:0001921	positive regulation of receptor recycling	4/1089	14/15253	0.0145004729463332	0.184872034735137	ENSG00000145335/ENSG00000073969/ENSG00000186635/ENSG00000168824	SNCA/NSF/ARAP1/NSG1	4
BP	GO:0045063	T-helper 1 cell differentiation	4/1089	14/15253	0.0145004729463332	0.184872034735137	ENSG00000189403/ENSG00000196189/ENSG00000105639/ENSG00000166888	HMGB1/SEMA4A/JAK3/STAT6	4
BP	GO:2000117	negative regulation of cysteine-type endopeptidase activity	13/1089	93/15253	0.0146273333759573	0.185989020810909	ENSG00000145335/ENSG00000011422/ENSG00000108953/ENSG00000064300/ENSG00000105220/ENSG00000026508/ENSG00000170542/ENSG00000116133/ENSG00000116288/ENSG00000117676/ENSG00000165672/ENSG00000177189/ENSG00000073756	SNCA/PLAUR/YWHAE/NGFR/GPI/CD44/SERPINB9/DHCR24/PARK7/RPS6KA1/PRDX3/RPS6KA3/PTGS2	13
BP	GO:0006026	aminoglycan catabolic process	10/1089	64/15253	0.0146954114471588	0.185989020810909	ENSG00000147257/ENSG00000213420/ENSG00000072571/ENSG00000026508/ENSG00000169439/ENSG00000105329/ENSG00000187446/ENSG00000188157/ENSG00000157766/ENSG00000038427	GPC3/GPC2/HMMR/CD44/SDC2/TGFB1/CHP1/AGRN/ACAN/VCAN	10
BP	GO:0008277	regulation of G-protein coupled receptor protein signaling pathway	17/1089	134/15253	0.0146966801185732	0.185989020810909	ENSG00000117632/ENSG00000145335/ENSG00000086717/ENSG00000141433/ENSG00000103154/ENSG00000058668/ENSG00000183783/ENSG00000070729/ENSG00000198668/ENSG00000131477/ENSG00000128872/ENSG00000132329/ENSG00000168243/ENSG00000146425/ENSG00000176533/ENSG00000106976/ENSG00000117152	STMN1/SNCA/PPEF1/ADCYAP1/NECAB2/ATP2B4/KCTD8/CNGB1/CALM1/RAMP2/TMOD2/RAMP1/GNG4/DYNLT1/GNG7/DNM1/RGS4	17
BP	GO:0003156	regulation of animal organ formation	6/1089	29/15253	0.0149902201526024	0.18694114355357	ENSG00000104313/ENSG00000168036/ENSG00000137573/ENSG00000070193/ENSG00000164442/ENSG00000107984	EYA1/CTNNB1/SULF1/FGF10/CITED2/DKK1	6
BP	GO:0015991	ATP hydrolysis coupled proton transport	6/1089	29/15253	0.0149902201526024	0.18694114355357	ENSG00000171130/ENSG00000159199/ENSG00000114573/ENSG00000159720/ENSG00000131100/ENSG00000154518	ATP6V0E2/ATP5MC1/ATP6V1A/ATP6V0D1/ATP6V1E1/ATP5MC3	6
BP	GO:0016486	peptide hormone processing	6/1089	29/15253	0.0149902201526024	0.18694114355357	ENSG00000135346/ENSG00000099139/ENSG00000125851/ENSG00000134200/ENSG00000109472/ENSG00000175426	CGA/PCSK5/PCSK2/TSHB/CPE/PCSK1	6
BP	GO:0043516	regulation of DNA damage response, signal transduction by p53 class mediator	6/1089	29/15253	0.0149902201526024	0.18694114355357	ENSG00000166068/ENSG00000026508/ENSG00000161642/ENSG00000004487/ENSG00000019582/ENSG00000175054	SPRED1/CD44/ZNF385A/KDM1A/CD74/ATR	6
BP	GO:0051491	positive regulation of filopodium assembly	6/1089	29/15253	0.0149902201526024	0.18694114355357	ENSG00000070831/ENSG00000197959/ENSG00000186635/ENSG00000101040/ENSG00000188157/ENSG00000113657	CDC42/DNM3/ARAP1/ZMYND8/AGRN/DPYSL3	6
BP	GO:0097720	calcineurin-mediated signaling	6/1089	29/15253	0.0149902201526024	0.18694114355357	ENSG00000058668/ENSG00000101096/ENSG00000151320/ENSG00000157168/ENSG00000172348/ENSG00000187446	ATP2B4/NFATC2/AKAP6/NRG1/RCAN2/CHP1	6
BP	GO:1904377	positive regulation of protein localization to cell periphery	9/1089	55/15253	0.0151230111208268	0.188140511231981	ENSG00000103769/ENSG00000127955/ENSG00000044524/ENSG00000095637/ENSG00000179841/ENSG00000145675/ENSG00000075711/ENSG00000166997/ENSG00000120756	RAB11A/GNAI1/EPHA3/SORBS1/AKAP5/PIK3R1/DLG1/CNPY4/PLS1	9
BP	GO:1904063	negative regulation of cation transmembrane transport	11/1089	74/15253	0.0154349779869129	0.191557770282025	ENSG00000148834/ENSG00000160014/ENSG00000143933/ENSG00000139890/ENSG00000114279/ENSG00000108953/ENSG00000198668/ENSG00000105329/ENSG00000109062/ENSG00000169174/ENSG00000151150	GSTO1/CALM3/CALM2/REM2/FGF12/YWHAE/CALM1/TGFB1/SLC9A3R1/PCSK9/ANK3	11
BP	GO:0030534	adult behavior	17/1089	135/15253	0.01573467941504	0.194806705625243	ENSG00000115738/ENSG00000145335/ENSG00000173267/ENSG00000178235/ENSG00000114279/ENSG00000157045/ENSG00000196338/ENSG00000153234/ENSG00000164885/ENSG00000171316/ENSG00000100095/ENSG00000136842/ENSG00000116288/ENSG00000150361/ENSG00000106976/ENSG00000179915/ENSG00000153902	ID2/SNCA/SNCG/SLITRK1/FGF12/NTAN1/NLGN3/NR4A2/CDK5/CHD7/SEZ6L/TMOD1/PARK7/KLHL1/DNM1/NRXN1/LGI4	17
BP	GO:0002495	antigen processing and presentation of peptide antigen via MHC class II	13/1089	94/15253	0.0159028163726787	0.196415073372171	ENSG00000242574/ENSG00000204257/ENSG00000077549/ENSG00000100600/ENSG00000115073/ENSG00000077380/ENSG00000100280/ENSG00000019582/ENSG00000090889/ENSG00000075945/ENSG00000138107/ENSG00000138778/ENSG00000106367	HLA-DMB/HLA-DMA/CAPZB/LGMN/ACTR1B/DYNC1I2/AP1B1/CD74/KIF4A/KIFAP3/ACTR1A/CENPE/AP1S1	13
BP	GO:0032413	negative regulation of ion transmembrane transporter activity	10/1089	65/15253	0.0162916653546394	0.199777032439469	ENSG00000148834/ENSG00000160014/ENSG00000143933/ENSG00000139890/ENSG00000114279/ENSG00000108953/ENSG00000198668/ENSG00000109062/ENSG00000169174/ENSG00000151150	GSTO1/CALM3/CALM2/REM2/FGF12/YWHAE/CALM1/SLC9A3R1/PCSK9/ANK3	10
BP	GO:0038034	signal transduction in absence of ligand	10/1089	65/15253	0.0162916653546394	0.199777032439469	ENSG00000165943/ENSG00000104313/ENSG00000105568/ENSG00000187323/ENSG00000204388/ENSG00000136156/ENSG00000101955/ENSG00000064655/ENSG00000070193/ENSG00000164305	MOAP1/EYA1/PPP2R1A/DCC/HSPA1B/ITM2B/SRPX/EYA2/FGF10/CASP3	10
BP	GO:0097192	extrinsic apoptotic signaling pathway in absence of ligand	10/1089	65/15253	0.0162916653546394	0.199777032439469	ENSG00000165943/ENSG00000104313/ENSG00000105568/ENSG00000187323/ENSG00000204388/ENSG00000136156/ENSG00000101955/ENSG00000064655/ENSG00000070193/ENSG00000164305	MOAP1/EYA1/PPP2R1A/DCC/HSPA1B/ITM2B/SRPX/EYA2/FGF10/CASP3	10
BP	GO:0043254	regulation of protein complex assembly	42/1089	420/15253	0.0167028659903173	0.203556094373324	ENSG00000117632/ENSG00000145335/ENSG00000104833/ENSG00000205542/ENSG00000186480/ENSG00000158164/ENSG00000070831/ENSG00000189403/ENSG00000137343/ENSG00000078018/ENSG00000101367/ENSG00000090924/ENSG00000272047/ENSG00000204388/ENSG00000077549/ENSG00000132854/ENSG00000136854/ENSG00000128872/ENSG00000100387/ENSG00000188342/ENSG00000080824/ENSG00000168036/ENSG00000136842/ENSG00000104435/ENSG00000215305…	STMN1/SNCA/TUBB4A/TMSB4X/INSIG1/TMSB15A/CDC42/HMGB1/ATAT1/MAP2/MAPRE1/PLEKHG2/GTF2H5/HSPA1B/CAPZB/KANK4/STXBP1/TMOD2/RBX1/GTF2F2/HSP90AA1/CTNNB1/TMOD1/STMN2/VPS16/STX1B/TGFB1/PARK7/FER/TPPP3/ARPC5/DDB1/ATF7IP/ATR/DLG1/PARP1/ACTR3B/EPS8L1/TPPP/DKK1/TMSB10/SVIP	42
BP	GO:0051668	localization within membrane	15/1089	115/15253	0.0167184357689138	0.203556094373324	ENSG00000272398/ENSG00000103769/ENSG00000186480/ENSG00000164885/ENSG00000197959/ENSG00000140945/ENSG00000099365/ENSG00000174871/ENSG00000105329/ENSG00000106976/ENSG00000179915/ENSG00000188157/ENSG00000075711/ENSG00000168824/ENSG00000143153	CD24/RAB11A/INSIG1/CDK5/DNM3/CDH13/STX1B/CNIH2/TGFB1/DNM1/NRXN1/AGRN/DLG1/NSG1/ATP1B1	15
BP	GO:1902749	regulation of cell cycle G2/M phase transition	24/1089	212/15253	0.0167186982922426	0.203556094373324	ENSG00000167552/ENSG00000196230/ENSG00000104833/ENSG00000127824/ENSG00000110092/ENSG00000092010/ENSG00000103769/ENSG00000188229/ENSG00000105568/ENSG00000108953/ENSG00000072571/ENSG00000101367/ENSG00000005249/ENSG00000126067/ENSG00000173692/ENSG00000142507/ENSG00000100387/ENSG00000113558/ENSG00000077380/ENSG00000080824/ENSG00000082014/ENSG00000131467/ENSG00000138107/ENSG00000131462	TUBA1A/TUBB/TUBB4A/TUBA4A/CCND1/PSME1/RAB11A/TUBB4B/PPP2R1A/YWHAE/HMMR/MAPRE1/PRKAR2B/PSMB2/PSMD1/PSMB6/RBX1/SKP1/DYNC1I2/HSP90AA1/SMARCD3/PSME3/ACTR1A/TUBG1	24
BP	GO:0097164	ammonium ion metabolic process	22/1089	190/15253	0.0168411415474707	0.204562140120341	ENSG00000121769/ENSG00000146070/ENSG00000145335/ENSG00000180176/ENSG00000189221/ENSG00000123360/ENSG00000153395/ENSG00000069535/ENSG00000132437/ENSG00000155368/ENSG00000153234/ENSG00000074317/ENSG00000130164/ENSG00000087085/ENSG00000005469/ENSG00000053371/ENSG00000123453/ENSG00000116288/ENSG00000169836/ENSG00000164904/ENSG00000111684/ENSG00000183454	FABP3/PLA2G7/SNCA/TH/MAOA/PDE1B/LPCAT1/MAOB/DDC/DBI/NR4A2/SNCB/LDLR/ACHE/CROT/AKR7A2/SARDH/PARK7/TACR3/ALDH7A1/LPCAT3/GRIN2A	22
BP	GO:2001259	positive regulation of cation channel activity	9/1089	56/15253	0.0169132529931259	0.204953523298776	ENSG00000148834/ENSG00000160014/ENSG00000143933/ENSG00000146729/ENSG00000165995/ENSG00000196338/ENSG00000151320/ENSG00000198668/ENSG00000151150	GSTO1/CALM3/CALM2/NIPSNAP2/CACNB2/NLGN3/AKAP6/CALM1/ANK3	9
BP	GO:0006749	glutathione metabolic process	8/1089	47/15253	0.0171199339459835	0.206000516661506	ENSG00000148834/ENSG00000160211/ENSG00000134202/ENSG00000170899/ENSG00000112294/ENSG00000100983/ENSG00000116288/ENSG00000124767	GSTO1/G6PD/GSTM3/GSTA4/ALDH5A1/GSS/PARK7/GLO1	8
BP	GO:0008542	visual learning	8/1089	47/15253	0.0171199339459835	0.206000516661506	ENSG00000157404/ENSG00000177030/ENSG00000123360/ENSG00000113161/ENSG00000196338/ENSG00000164885/ENSG00000103034/ENSG00000183454	KIT/DEAF1/PDE1B/HMGCR/NLGN3/CDK5/NDRG4/GRIN2A	8
BP	GO:0016339	calcium-dependent cell-cell adhesion via plasma membrane cell adhesion molecules	8/1089	47/15253	0.0171199339459835	0.206000516661506	ENSG00000081138/ENSG00000154162/ENSG00000101542/ENSG00000140945/ENSG00000113100/ENSG00000040731/ENSG00000075945/ENSG00000112852	CDH7/CDH12/CDH20/CDH13/CDH9/CDH10/KIFAP3/PCDHB2	8
BP	GO:0002504	antigen processing and presentation of peptide or polysaccharide antigen via MHC class II	13/1089	95/15253	0.017261171420574	0.206307115023458	ENSG00000242574/ENSG00000204257/ENSG00000077549/ENSG00000100600/ENSG00000115073/ENSG00000077380/ENSG00000100280/ENSG00000019582/ENSG00000090889/ENSG00000075945/ENSG00000138107/ENSG00000138778/ENSG00000106367	HLA-DMB/HLA-DMA/CAPZB/LGMN/ACTR1B/DYNC1I2/AP1B1/CD74/KIF4A/KIFAP3/ACTR1A/CENPE/AP1S1	13
BP	GO:0001773	myeloid dendritic cell activation	5/1089	22/15253	0.017426486555115	0.206307115023458	ENSG00000189403/ENSG00000105329/ENSG00000168062/ENSG00000064201/ENSG00000066336	HMGB1/TGFB1/BATF2/TSPAN32/SPI1	5
BP	GO:0005980	glycogen catabolic process	5/1089	22/15253	0.017426486555115	0.206307115023458	ENSG00000165434/ENSG00000198668/ENSG00000152556/ENSG00000162688/ENSG00000068976	PGM2L1/CALM1/PFKM/AGL/PYGM	5
BP	GO:0009214	cyclic nucleotide catabolic process	5/1089	22/15253	0.017426486555115	0.206307115023458	ENSG00000065989/ENSG00000123360/ENSG00000171408/ENSG00000186642/ENSG00000160191	PDE4A/PDE1B/PDE7B/PDE2A/PDE9A	5
BP	GO:0086064	cell communication by electrical coupling involved in cardiac conduction	5/1089	22/15253	0.017426486555115	0.206307115023458	ENSG00000160014/ENSG00000143933/ENSG00000198668/ENSG00000129244/ENSG00000143153	CALM3/CALM2/CALM1/ATP1B2/ATP1B1	5
BP	GO:0099072	regulation of postsynaptic membrane neurotransmitter receptor levels	5/1089	22/15253	0.017426486555115	0.206307115023458	ENSG00000103769/ENSG00000197959/ENSG00000099365/ENSG00000106976/ENSG00000168824	RAB11A/DNM3/STX1B/DNM1/NSG1	5
BP	GO:1902668	negative regulation of axon guidance	5/1089	22/15253	0.017426486555115	0.206307115023458	ENSG00000095539/ENSG00000112902/ENSG00000001617/ENSG00000196189/ENSG00000153993	SEMA4G/SEMA5A/SEMA3F/SEMA4A/SEMA3D	5
BP	GO:0070296	sarcoplasmic reticulum calcium ion transport	6/1089	30/15253	0.0176360217098056	0.207829998956378	ENSG00000148834/ENSG00000160014/ENSG00000143933/ENSG00000151320/ENSG00000198668/ENSG00000171316	GSTO1/CALM3/CALM2/AKAP6/CALM1/CHD7	6
BP	GO:0099131	ATP hydrolysis coupled ion transmembrane transport	6/1089	30/15253	0.0176360217098056	0.207829998956378	ENSG00000171130/ENSG00000159199/ENSG00000114573/ENSG00000159720/ENSG00000131100/ENSG00000154518	ATP6V0E2/ATP5MC1/ATP6V1A/ATP6V0D1/ATP6V1E1/ATP5MC3	6
BP	GO:1901654	response to ketone	20/1089	169/15253	0.0177090562565808	0.208213114522453	ENSG00000180176/ENSG00000110092/ENSG00000140538/ENSG00000121905/ENSG00000069535/ENSG00000127955/ENSG00000186469/ENSG00000078295/ENSG00000105220/ENSG00000131477/ENSG00000163288/ENSG00000138668/ENSG00000105329/ENSG00000116288/ENSG00000106546/ENSG00000072310/ENSG00000125740/ENSG00000143799/ENSG00000170345/ENSG00000239672	TH/CCND1/NTRK3/HPCA/MAOB/GNAI1/GNG2/ADCY2/GPI/RAMP2/GABRB1/HNRNPD/TGFB1/PARK7/AHR/SREBF1/FOSB/PARP1/FOS/NME1	20
BP	GO:0030802	regulation of cyclic nucleotide biosynthetic process	10/1089	66/15253	0.0180128321060478	0.210554935949802	ENSG00000160014/ENSG00000198822/ENSG00000143933/ENSG00000113389/ENSG00000035862/ENSG00000121905/ENSG00000198668/ENSG00000131477/ENSG00000132329/ENSG00000163273	CALM3/GRM3/CALM2/NPR3/TIMP2/HPCA/CALM1/RAMP2/RAMP1/NPPC	10
BP	GO:0009416	response to light stimulus	31/1089	293/15253	0.0180249925724081	0.210554935949802	ENSG00000115738/ENSG00000180176/ENSG00000110092/ENSG00000086717/ENSG00000157404/ENSG00000177030/ENSG00000123360/ENSG00000105991/ENSG00000152894/ENSG00000113161/ENSG00000196338/ENSG00000070729/ENSG00000198668/ENSG00000164885/ENSG00000125971/ENSG00000145675/ENSG00000112972/ENSG00000004487/ENSG00000173933/ENSG00000142178/ENSG00000144290/ENSG00000164938/ENSG00000167986/ENSG00000103034/ENSG00000175054…	ID2/TH/CCND1/PPEF1/KIT/DEAF1/PDE1B/HOXA1/PTPRK/HMGCR/NLGN3/CNGB1/CALM1/CDK5/DYNLRB1/PIK3R1/HMGCS1/KDM1A/RBM4/SIK1/SLC4A10/TP53INP1/DDB1/NDRG4/ATR/PARP1/FOS/GJA10/PTGS2/GRIN2A/CASP3	31
BP	GO:0051493	regulation of cytoskeleton organization	47/1089	482/15253	0.0180311739622251	0.210554935949802	ENSG00000117632/ENSG00000145335/ENSG00000170776/ENSG00000104833/ENSG00000122966/ENSG00000088280/ENSG00000140538/ENSG00000205542/ENSG00000072422/ENSG00000158164/ENSG00000070831/ENSG00000127955/ENSG00000112902/ENSG00000044524/ENSG00000137343/ENSG00000108830/ENSG00000078018/ENSG00000101367/ENSG00000090924/ENSG00000164885/ENSG00000204388/ENSG00000197457/ENSG00000077549/ENSG00000125968/ENSG00000132854…	STMN1/SNCA/AKAP13/TUBB4A/CIT/ASAP3/NTRK3/TMSB4X/RHOBTB1/TMSB15A/CDC42/GNAI1/SEMA5A/EPHA3/ATAT1/RND2/MAP2/MAPRE1/PLEKHG2/CDK5/HSPA1B/STMN3/CAPZB/ID1/KANK4/TMOD2/ARAP1/RANBP3L/CTNNB1/TMOD1/STMN2/PIK3R1/TGFB1/DYNLT1/FER/APC/STMN4/EPHA5/ARPC5/DLG1/ARHGEF15/RGCC/CFL1/ACTR3B/EPS8L1/TMSB10/NES	47
BP	GO:0051258	protein polymerization	28/1089	259/15253	0.0183627260032585	0.213940331530027	ENSG00000198736/ENSG00000117632/ENSG00000145335/ENSG00000104833/ENSG00000205542/ENSG00000158164/ENSG00000078018/ENSG00000101367/ENSG00000090924/ENSG00000262246/ENSG00000204388/ENSG00000197959/ENSG00000077549/ENSG00000132854/ENSG00000106078/ENSG00000128872/ENSG00000136842/ENSG00000104435/ENSG00000151422/ENSG00000159713/ENSG00000106976/ENSG00000162704/ENSG00000075711/ENSG00000133627/ENSG00000131462…	MSRB1/STMN1/SNCA/TUBB4A/TMSB4X/TMSB15A/MAP2/MAPRE1/PLEKHG2/CORO7/HSPA1B/DNM3/CAPZB/KANK4/COBL/TMOD2/TMOD1/STMN2/FER/TPPP3/DNM1/ARPC5/DLG1/ACTR3B/TUBG1/EPS8L1/TPPP/TMSB10	28
BP	GO:0006122	mitochondrial electron transport, ubiquinol to cytochrome c	4/1089	15/15253	0.0186772119543857	0.215164831887071	ENSG00000184076/ENSG00000127540/ENSG00000172115/ENSG00000010256	UQCR10/UQCR11/CYCS/UQCRC1	4
BP	GO:0010801	negative regulation of peptidyl-threonine phosphorylation	4/1089	15/15253	0.0186772119543857	0.215164831887071	ENSG00000160014/ENSG00000143933/ENSG00000166068/ENSG00000198668	CALM3/CALM2/SPRED1/CALM1	4
BP	GO:0015936	coenzyme A metabolic process	4/1089	15/15253	0.0186772119543857	0.215164831887071	ENSG00000131473/ENSG00000113161/ENSG00000097021/ENSG00000005469	ACLY/HMGCR/ACOT7/CROT	4
BP	GO:0050774	negative regulation of dendrite morphogenesis	4/1089	15/15253	0.0186772119543857	0.215164831887071	ENSG00000196338/ENSG00000197959/ENSG00000125968/ENSG00000128245	NLGN3/DNM3/ID1/YWHAH	4
BP	GO:0071677	positive regulation of mononuclear cell migration	4/1089	15/15253	0.0186772119543857	0.215164831887071	ENSG00000146070/ENSG00000189403/ENSG00000170962/ENSG00000105329	PLA2G7/HMGB1/PDGFD/TGFB1	4
BP	GO:0034766	negative regulation of ion transmembrane transport	12/1089	86/15253	0.018790633548529	0.215743791355525	ENSG00000148834/ENSG00000160014/ENSG00000143933/ENSG00000139890/ENSG00000114279/ENSG00000134308/ENSG00000108953/ENSG00000198668/ENSG00000105329/ENSG00000109062/ENSG00000169174/ENSG00000151150	GSTO1/CALM3/CALM2/REM2/FGF12/YWHAQ/YWHAE/CALM1/TGFB1/SLC9A3R1/PCSK9/ANK3	12
BP	GO:0006006	glucose metabolic process	21/1089	181/15253	0.0188240551821143	0.215743791355525	ENSG00000109107/ENSG00000171314/ENSG00000108528/ENSG00000067225/ENSG00000168291/ENSG00000165434/ENSG00000111674/ENSG00000169738/ENSG00000160211/ENSG00000095637/ENSG00000105220/ENSG00000100075/ENSG00000178567/ENSG00000152556/ENSG00000112294/ENSG00000010322/ENSG00000111669/ENSG00000142178/ENSG00000125166/ENSG00000156515/ENSG00000150768	ALDOC/PGAM1/SLC25A11/PKM/PDHB/PGM2L1/ENO2/DCXR/G6PD/SORBS1/GPI/SLC25A1/EPM2AIP1/PFKM/ALDH5A1/NISCH/TPI1/SIK1/GOT2/HK1/DLAT	21
BP	GO:0099175	regulation of postsynapse organization	9/1089	57/15253	0.0188534375863431	0.215743791355525	ENSG00000158301/ENSG00000196338/ENSG00000135387/ENSG00000164885/ENSG00000197959/ENSG00000058404/ENSG00000197555/ENSG00000101040/ENSG00000172757	GPRASP2/NLGN3/CAPRIN1/CDK5/DNM3/CAMK2B/SIPA1L1/ZMYND8/CFL1	9
BP	GO:0035337	fatty-acyl-CoA metabolic process	7/1089	39/15253	0.0190531330234007	0.216973587077254	ENSG00000145284/ENSG00000131473/ENSG00000169710/ENSG00000100075/ENSG00000204228/ENSG00000097021/ENSG00000064763	SCD5/ACLY/FASN/SLC25A1/HSD17B8/ACOT7/FAR2	7
BP	GO:0010770	positive regulation of cell morphogenesis involved in differentiation	17/1089	138/15253	0.0191925908846535	0.216973587077254	ENSG00000140538/ENSG00000178235/ENSG00000143320/ENSG00000103769/ENSG00000137285/ENSG00000070831/ENSG00000112902/ENSG00000158301/ENSG00000108830/ENSG00000064300/ENSG00000135387/ENSG00000058404/ENSG00000157168/ENSG00000203879/ENSG00000004399/ENSG00000148053/ENSG00000182606	NTRK3/SLITRK1/CRABP2/RAB11A/TUBB2B/CDC42/SEMA5A/GPRASP2/RND2/NGFR/CAPRIN1/CAMK2B/NRG1/GDI1/PLXND1/NTRK2/TRAK1	17
BP	GO:0071774	response to fibroblast growth factor	17/1089	138/15253	0.0191925908846535	0.216973587077254	ENSG00000145335/ENSG00000135486/ENSG00000174721/ENSG00000114279/ENSG00000166068/ENSG00000099783/ENSG00000026508/ENSG00000117139/ENSG00000188342/ENSG00000168036/ENSG00000137573/ENSG00000011201/ENSG00000147596/ENSG00000070193/ENSG00000169045/ENSG00000100142/ENSG00000185070	SNCA/HNRNPA1/FGFBP3/FGF12/SPRED1/HNRNPM/CD44/KDM5B/GTF2F2/CTNNB1/SULF1/ANOS1/PRDM14/FGF10/HNRNPH1/POLR2F/FLRT2	17
BP	GO:0070588	calcium ion transmembrane transport	30/1089	283/15253	0.0192701116724581	0.216973587077254	ENSG00000148834/ENSG00000145335/ENSG00000160014/ENSG00000143933/ENSG00000139890/ENSG00000121905/ENSG00000058668/ENSG00000146729/ENSG00000006283/ENSG00000083067/ENSG00000160211/ENSG00000108953/ENSG00000185933/ENSG00000165995/ENSG00000151320/ENSG00000198668/ENSG00000171316/ENSG00000107745/ENSG00000186642/ENSG00000074370/ENSG00000110881/ENSG00000185052/ENSG00000125648/ENSG00000105329/ENSG00000213585…	GSTO1/SNCA/CALM3/CALM2/REM2/HPCA/ATP2B4/NIPSNAP2/CACNA1G/TRPM3/G6PD/YWHAE/CALHM1/CACNB2/AKAP6/CALM1/CHD7/MICU1/PDE2A/ATP2A3/ASIC1/SLC24A3/SLC25A23/TGFB1/VDAC1/GRIN3A/NCS1/RASA3/GRIN2A/ATP1B1	30
BP	GO:0010524	positive regulation of calcium ion transport into cytosol	8/1089	48/15253	0.0192987406178095	0.216973587077254	ENSG00000148834/ENSG00000145335/ENSG00000160014/ENSG00000143933/ENSG00000109991/ENSG00000151320/ENSG00000198668/ENSG00000078549	GSTO1/SNCA/CALM3/CALM2/P2RX3/AKAP6/CALM1/ADCYAP1R1	8
BP	GO:0030801	positive regulation of cyclic nucleotide metabolic process	8/1089	48/15253	0.0192987406178095	0.216973587077254	ENSG00000160014/ENSG00000143933/ENSG00000035862/ENSG00000121905/ENSG00000198668/ENSG00000131477/ENSG00000132329/ENSG00000163273	CALM3/CALM2/TIMP2/HPCA/CALM1/RAMP2/RAMP1/NPPC	8
BP	GO:0033762	response to glucagon	8/1089	48/15253	0.0192987406178095	0.216973587077254	ENSG00000186469/ENSG00000078295/ENSG00000005249/ENSG00000168243/ENSG00000162188/ENSG00000176533/ENSG00000072310/ENSG00000108946	GNG2/ADCY2/PRKAR2B/GNG4/GNG3/GNG7/SREBF1/PRKAR1A	8
BP	GO:0045739	positive regulation of DNA repair	8/1089	48/15253	0.0192987406178095	0.216973587077254	ENSG00000104313/ENSG00000135829/ENSG00000189403/ENSG00000170364/ENSG00000064655/ENSG00000070193/ENSG00000177889/ENSG00000143799	EYA1/DHX9/HMGB1/SETMAR/EYA2/FGF10/UBE2N/PARP1	8
BP	GO:0008016	regulation of heart contraction	24/1089	215/15253	0.0195146819737594	0.218922349303878	ENSG00000168710/ENSG00000148834/ENSG00000160014/ENSG00000180176/ENSG00000143933/ENSG00000137726/ENSG00000058668/ENSG00000006283/ENSG00000221946/ENSG00000108953/ENSG00000165995/ENSG00000198668/ENSG00000129244/ENSG00000074370/ENSG00000134716/ENSG00000182132/ENSG00000102057/ENSG00000163273/ENSG00000169836/ENSG00000177098/ENSG00000075711/ENSG00000072310/ENSG00000143153/ENSG00000089356	AHCYL1/GSTO1/CALM3/TH/CALM2/FXYD6/ATP2B4/CACNA1G/FXYD7/YWHAE/CACNB2/CALM1/ATP1B2/ATP2A3/CYP2J2/KCNIP1/KCND1/NPPC/TACR3/SCN4B/DLG1/SREBF1/ATP1B1/FXYD3	24
BP	GO:0008543	fibroblast growth factor receptor signaling pathway	14/1089	107/15253	0.0198457618142525	0.221392843771348	ENSG00000135486/ENSG00000174721/ENSG00000114279/ENSG00000166068/ENSG00000099783/ENSG00000188342/ENSG00000168036/ENSG00000137573/ENSG00000011201/ENSG00000147596/ENSG00000070193/ENSG00000169045/ENSG00000100142/ENSG00000185070	HNRNPA1/FGFBP3/FGF12/SPRED1/HNRNPM/GTF2F2/CTNNB1/SULF1/ANOS1/PRDM14/FGF10/HNRNPH1/POLR2F/FLRT2	14
BP	GO:0000281	mitotic cytokinesis	10/1089	67/15253	0.0198641691277912	0.221392843771348	ENSG00000117632/ENSG00000122966/ENSG00000133026/ENSG00000138175/ENSG00000090889/ENSG00000134982/ENSG00000114993/ENSG00000184640/ENSG00000151150/ENSG00000172757	STMN1/CIT/MYH10/ARL3/KIF4A/APC/RTKN/SEPT9/ANK3/CFL1	10
BP	GO:0030814	regulation of cAMP metabolic process	10/1089	67/15253	0.0198641691277912	0.221392843771348	ENSG00000160014/ENSG00000198822/ENSG00000143933/ENSG00000113389/ENSG00000035862/ENSG00000121905/ENSG00000198668/ENSG00000131477/ENSG00000132329/ENSG00000163273	CALM3/GRM3/CALM2/NPR3/TIMP2/HPCA/CALM1/RAMP2/RAMP1/NPPC	10
BP	GO:0034332	adherens junction organization	16/1089	128/15253	0.0199830360058849	0.222235582247266	ENSG00000081138/ENSG00000035403/ENSG00000154162/ENSG00000198561/ENSG00000101542/ENSG00000070831/ENSG00000152894/ENSG00000044524/ENSG00000095637/ENSG00000131477/ENSG00000140945/ENSG00000168036/ENSG00000113100/ENSG00000040731/ENSG00000130202/ENSG00000110880	CDH7/VCL/CDH12/CTNND1/CDH20/CDC42/PTPRK/EPHA3/SORBS1/RAMP2/CDH13/CTNNB1/CDH9/CDH10/NECTIN2/CORO1C	16
BP	GO:0032386	regulation of intracellular transport	38/1089	378/15253	0.0204254137087514	0.226664742193445	ENSG00000135829/ENSG00000121905/ENSG00000186480/ENSG00000198420/ENSG00000215475/ENSG00000070831/ENSG00000108953/ENSG00000164885/ENSG00000104765/ENSG00000136854/ENSG00000186642/ENSG00000198258/ENSG00000157168/ENSG00000099365/ENSG00000174871/ENSG00000130770/ENSG00000173933/ENSG00000105329/ENSG00000116288/ENSG00000187446/ENSG00000151422/ENSG00000203879/ENSG00000115137/ENSG00000198911/ENSG00000149557…	DHX9/HPCA/INSIG1/TCAF1/SIAH3/CDC42/YWHAE/CDK5/BNIP3L/STXBP1/PDE2A/UBL5/NRG1/STX1B/CNIH2/ATP5IF1/RBM4/TGFB1/PARK7/CHP1/FER/GDI1/DNAJC27/SREBF2/FEZ1/NDRG4/OAZ2/PCSK9/SREBF1/ANK3/RUVBL1/PREPL/PTGS2/SVIP/KCNN3/BARD1/SYN1/NEFH	38
BP	GO:0002714	positive regulation of B cell mediated immunity	6/1089	31/15253	0.0205851093287128	0.226966291268082	ENSG00000105329/ENSG00000109685/ENSG00000130202/ENSG00000178562/ENSG00000166888/ENSG00000150637	TGFB1/NSD2/NECTIN2/CD28/STAT6/CD226	6
BP	GO:0002891	positive regulation of immunoglobulin mediated immune response	6/1089	31/15253	0.0205851093287128	0.226966291268082	ENSG00000105329/ENSG00000109685/ENSG00000130202/ENSG00000178562/ENSG00000166888/ENSG00000150637	TGFB1/NSD2/NECTIN2/CD28/STAT6/CD226	6
BP	GO:0090662	ATP hydrolysis coupled transmembrane transport	6/1089	31/15253	0.0205851093287128	0.226966291268082	ENSG00000171130/ENSG00000159199/ENSG00000114573/ENSG00000159720/ENSG00000131100/ENSG00000154518	ATP6V0E2/ATP5MC1/ATP6V1A/ATP6V0D1/ATP6V1E1/ATP5MC3	6
BP	GO:1990138	neuron projection extension	18/1089	150/15253	0.0207887650637049	0.228720931257636	ENSG00000095539/ENSG00000140538/ENSG00000035403/ENSG00000103769/ENSG00000112902/ENSG00000196338/ENSG00000164885/ENSG00000001617/ENSG00000182636/ENSG00000092964/ENSG00000157168/ENSG00000168036/ENSG00000203879/ENSG00000162490/ENSG00000124772/ENSG00000130558/ENSG00000196189/ENSG00000153993	SEMA4G/NTRK3/VCL/RAB11A/SEMA5A/NLGN3/CDK5/SEMA3F/NDN/DPYSL2/NRG1/CTNNB1/GDI1/DRAXIN/CPNE5/OLFM1/SEMA4A/SEMA3D	18
BP	GO:0000715	nucleotide-excision repair, DNA damage recognition	5/1089	23/15253	0.0209914039433295	0.229965529767221	ENSG00000100387/ENSG00000168090/ENSG00000167986/ENSG00000143799/ENSG00000138663	RBX1/COPS6/DDB1/PARP1/COPS4	5
BP	GO:0009251	glucan catabolic process	5/1089	23/15253	0.0209914039433295	0.229965529767221	ENSG00000165434/ENSG00000198668/ENSG00000152556/ENSG00000162688/ENSG00000068976	PGM2L1/CALM1/PFKM/AGL/PYGM	5
BP	GO:0048839	inner ear development	20/1089	172/15253	0.0210486271302311	0.230101800415165	ENSG00000178573/ENSG00000179520/ENSG00000104313/ENSG00000140538/ENSG00000121905/ENSG00000186480/ENSG00000105991/ENSG00000150275/ENSG00000171316/ENSG00000095777/ENSG00000186862/ENSG00000042781/ENSG00000145824/ENSG00000105329/ENSG00000033867/ENSG00000109062/ENSG00000070193/ENSG00000115204/ENSG00000091536/ENSG00000145864	MAF/SLC17A8/EYA1/NTRK3/HPCA/INSIG1/HOXA1/PCDH15/CHD7/MYO3A/PDZD7/USH2A/CXCL14/TGFB1/SLC4A7/SLC9A3R1/FGF10/MPV17/MYO15A/GABRB2	20
BP	GO:1903078	positive regulation of protein localization to plasma membrane	8/1089	49/15253	0.0216681895968485	0.236371885665833	ENSG00000103769/ENSG00000044524/ENSG00000095637/ENSG00000179841/ENSG00000145675/ENSG00000075711/ENSG00000166997/ENSG00000120756	RAB11A/EPHA3/SORBS1/AKAP5/PIK3R1/DLG1/CNPY4/PLS1	8
BP	GO:1903018	regulation of glycoprotein metabolic process	7/1089	40/15253	0.0217158258488059	0.236389646633823	ENSG00000103154/ENSG00000136156/ENSG00000132329/ENSG00000168036/ENSG00000187446/ENSG00000123119/ENSG00000105639	NECAB2/ITM2B/RAMP1/CTNNB1/CHP1/NECAB1/JAK3	7
BP	GO:0060998	regulation of dendritic spine development	10/1089	68/15253	0.0218508292111532	0.236855612841573	ENSG00000158301/ENSG00000196338/ENSG00000135387/ENSG00000164885/ENSG00000197959/ENSG00000058404/ENSG00000157168/ENSG00000197555/ENSG00000101040/ENSG00000172757	GPRASP2/NLGN3/CAPRIN1/CDK5/DNM3/CAMK2B/NRG1/SIPA1L1/ZMYND8/CFL1	10
BP	GO:1903725	regulation of phospholipid metabolic process	10/1089	68/15253	0.0218508292111532	0.236855612841573	ENSG00000121769/ENSG00000117461/ENSG00000157404/ENSG00000153395/ENSG00000070831/ENSG00000130164/ENSG00000100100/ENSG00000145675/ENSG00000105329/ENSG00000070886	FABP3/PIK3R3/KIT/LPCAT1/CDC42/LDLR/PIK3IP1/PIK3R1/TGFB1/EPHA8	10
BP	GO:0044839	cell cycle G2/M phase transition	28/1089	263/15253	0.022025011095118	0.238241067382561	ENSG00000167552/ENSG00000196230/ENSG00000104833/ENSG00000122966/ENSG00000127824/ENSG00000110092/ENSG00000092010/ENSG00000103769/ENSG00000188229/ENSG00000058091/ENSG00000105568/ENSG00000108953/ENSG00000072571/ENSG00000143420/ENSG00000101367/ENSG00000005249/ENSG00000126067/ENSG00000173692/ENSG00000142507/ENSG00000100387/ENSG00000113558/ENSG00000077380/ENSG00000080824/ENSG00000082014/ENSG00000131467…	TUBA1A/TUBB/TUBB4A/CIT/TUBA4A/CCND1/PSME1/RAB11A/TUBB4B/CDK14/PPP2R1A/YWHAE/HMMR/ENSA/MAPRE1/PRKAR2B/PSMB2/PSMD1/PSMB6/RBX1/SKP1/DYNC1I2/HSP90AA1/SMARCD3/PSME3/ACTR1A/TUBG1/NES	28
BP	GO:0031623	receptor internalization	12/1089	88/15253	0.0221756807582848	0.238716751839237	ENSG00000145335/ENSG00000103154/ENSG00000162951/ENSG00000197959/ENSG00000131477/ENSG00000132329/ENSG00000087085/ENSG00000064989/ENSG00000106976/ENSG00000169174/ENSG00000168461/ENSG00000107984	SNCA/NECAB2/LRRTM1/DNM3/RAMP2/RAMP1/ACHE/CALCRL/DNM1/PCSK9/RAB31/DKK1	12
BP	GO:0006140	regulation of nucleotide metabolic process	21/1089	184/15253	0.0221982088737495	0.238716751839237	ENSG00000171314/ENSG00000145335/ENSG00000160014/ENSG00000198822/ENSG00000143933/ENSG00000113389/ENSG00000035862/ENSG00000205542/ENSG00000121905/ENSG00000102900/ENSG00000198668/ENSG00000131477/ENSG00000132329/ENSG00000114268/ENSG00000125648/ENSG00000130770/ENSG00000122882/ENSG00000116288/ENSG00000163273/ENSG00000143799/ENSG00000153086	PGAM1/SNCA/CALM3/GRM3/CALM2/NPR3/TIMP2/TMSB4X/HPCA/NUP93/CALM1/RAMP2/RAMP1/PFKFB4/SLC25A23/ATP5IF1/ECD/PARK7/NPPC/PARP1/ACMSD	21
BP	GO:2001022	positive regulation of response to DNA damage stimulus	11/1089	78/15253	0.0222083704513732	0.238716751839237	ENSG00000104313/ENSG00000135829/ENSG00000189403/ENSG00000166068/ENSG00000170364/ENSG00000161642/ENSG00000064655/ENSG00000070193/ENSG00000177889/ENSG00000175054/ENSG00000143799	EYA1/DHX9/HMGB1/SPRED1/SETMAR/ZNF385A/EYA2/FGF10/UBE2N/ATR/PARP1	11
BP	GO:0031032	actomyosin structure organization	20/1089	173/15253	0.0222634696372598	0.238807338557211	ENSG00000117632/ENSG00000170776/ENSG00000088280/ENSG00000007944/ENSG00000070831/ENSG00000184009/ENSG00000095637/ENSG00000133026/ENSG00000128872/ENSG00000186635/ENSG00000136842/ENSG00000145675/ENSG00000114993/ENSG00000159251/ENSG00000198844/ENSG00000102760/ENSG00000108946/ENSG00000105357/ENSG00000082397/ENSG00000196535	STMN1/AKAP13/ASAP3/MYLIP/CDC42/ACTG1/SORBS1/MYH10/TMOD2/ARAP1/TMOD1/PIK3R1/RTKN/ACTC1/ARHGEF15/RGCC/PRKAR1A/MYH14/EPB41L3/MYO18A	20
BP	GO:0030336	negative regulation of cell migration	25/1089	229/15253	0.0223097552564152	0.238807338557211	ENSG00000035403/ENSG00000198420/ENSG00000152894/ENSG00000189403/ENSG00000166068/ENSG00000123612/ENSG00000196220/ENSG00000091879/ENSG00000153233/ENSG00000157168/ENSG00000133121/ENSG00000137573/ENSG00000010322/ENSG00000105329/ENSG00000101040/ENSG00000109062/ENSG00000110880/ENSG00000164938/ENSG00000103034/ENSG00000164442/ENSG00000113657/ENSG00000102760/ENSG00000136999/ENSG00000139146/ENSG00000144724	VCL/TCAF1/PTPRK/HMGB1/SPRED1/ACVR1C/SRGAP3/ANGPT2/PTPRR/NRG1/STARD13/SULF1/NISCH/TGFB1/ZMYND8/SLC9A3R1/CORO1C/TP53INP1/NDRG4/CITED2/DPYSL3/RGCC/NOV/SINHCAF/PTPRG	25
BP	GO:0032956	regulation of actin cytoskeleton organization	32/1089	310/15253	0.0226144790264859	0.241565890307868	ENSG00000117632/ENSG00000170776/ENSG00000122966/ENSG00000088280/ENSG00000140538/ENSG00000205542/ENSG00000072422/ENSG00000158164/ENSG00000070831/ENSG00000112902/ENSG00000044524/ENSG00000108830/ENSG00000090924/ENSG00000164885/ENSG00000077549/ENSG00000125968/ENSG00000132854/ENSG00000128872/ENSG00000186635/ENSG00000136842/ENSG00000145675/ENSG00000105329/ENSG00000151422/ENSG00000145242/ENSG00000162704…	STMN1/AKAP13/CIT/ASAP3/NTRK3/TMSB4X/RHOBTB1/TMSB15A/CDC42/SEMA5A/EPHA3/RND2/PLEKHG2/CDK5/CAPZB/ID1/KANK4/TMOD2/ARAP1/TMOD1/PIK3R1/TGFB1/FER/EPHA5/ARPC5/DLG1/ARHGEF15/RGCC/CFL1/ACTR3B/EPS8L1/TMSB10	32
BP	GO:0030808	regulation of nucleotide biosynthetic process	17/1089	141/15253	0.023205861124196	0.246891202758728	ENSG00000171314/ENSG00000160014/ENSG00000198822/ENSG00000143933/ENSG00000113389/ENSG00000035862/ENSG00000205542/ENSG00000121905/ENSG00000102900/ENSG00000198668/ENSG00000131477/ENSG00000132329/ENSG00000114268/ENSG00000122882/ENSG00000163273/ENSG00000143799/ENSG00000153086	PGAM1/CALM3/GRM3/CALM2/NPR3/TIMP2/TMSB4X/HPCA/NUP93/CALM1/RAMP2/RAMP1/PFKFB4/ECD/NPPC/PARP1/ACMSD	17
BP	GO:0006521	regulation of cellular amino acid metabolic process	9/1089	59/15253	0.0232091185154663	0.246891202758728	ENSG00000092010/ENSG00000058668/ENSG00000126067/ENSG00000173692/ENSG00000142507/ENSG00000116288/ENSG00000131467/ENSG00000180304/ENSG00000153086	PSME1/ATP2B4/PSMB2/PSMD1/PSMB6/PARK7/PSME3/OAZ2/ACMSD	9
BP	GO:1901214	regulation of neuron death	29/1089	276/15253	0.0234800564047804	0.247195455966344	ENSG00000129521/ENSG00000135333/ENSG00000145335/ENSG00000185189/ENSG00000132821/ENSG00000070831/ENSG00000160211/ENSG00000158301/ENSG00000153234/ENSG00000187323/ENSG00000074317/ENSG00000164885/ENSG00000105220/ENSG00000100600/ENSG00000136854/ENSG00000116133/ENSG00000168036/ENSG00000116288/ENSG00000187446/ENSG00000162490/ENSG00000169174/ENSG00000143799/ENSG00000170345/ENSG00000159388/ENSG00000148053…	EGLN3/EPHA7/SNCA/NRBP2/VSTM2L/CDC42/G6PD/GPRASP2/NR4A2/DCC/SNCB/CDK5/GPI/LGMN/STXBP1/DHCR24/CTNNB1/PARK7/CHP1/DRAXIN/PCSK9/PARP1/FOS/BTG2/NTRK2/DKK1/NSMF/CASP3/GABRB2	29
BP	GO:0010881	regulation of cardiac muscle contraction by regulation of the release of sequestered calcium ion	4/1089	16/15253	0.0235263873039202	0.247195455966344	ENSG00000148834/ENSG00000160014/ENSG00000143933/ENSG00000198668	GSTO1/CALM3/CALM2/CALM1	4
BP	GO:0030214	hyaluronan catabolic process	4/1089	16/15253	0.0235263873039202	0.247195455966344	ENSG00000072571/ENSG00000026508/ENSG00000105329/ENSG00000187446	HMMR/CD44/TGFB1/CHP1	4
BP	GO:0032225	regulation of synaptic transmission, dopaminergic	4/1089	16/15253	0.0235263873039202	0.247195455966344	ENSG00000145335/ENSG00000169213/ENSG00000152910/ENSG00000073756	SNCA/RAB3B/CNTNAP4/PTGS2	4
BP	GO:0071243	cellular response to arsenic-containing substance	4/1089	16/15253	0.0235263873039202	0.247195455966344	ENSG00000148834/ENSG00000135486/ENSG00000188690/ENSG00000137449	GSTO1/HNRNPA1/UROS/CPEB2	4
BP	GO:0090136	epithelial cell-cell adhesion	4/1089	16/15253	0.0235263873039202	0.247195455966344	ENSG00000035403/ENSG00000157404/ENSG00000070831/ENSG00000136999	VCL/KIT/CDC42/NOV	4
BP	GO:0007265	Ras protein signal transduction	44/1089	454/15253	0.023672463159825	0.248222685133022	ENSG00000167964/ENSG00000117632/ENSG00000170776/ENSG00000088280/ENSG00000035862/ENSG00000072422/ENSG00000103769/ENSG00000070831/ENSG00000041353/ENSG00000138757/ENSG00000058335/ENSG00000108830/ENSG00000064300/ENSG00000090924/ENSG00000074696/ENSG00000197457/ENSG00000140945/ENSG00000068831/ENSG00000186635/ENSG00000242173/ENSG00000145907/ENSG00000116133/ENSG00000157168/ENSG00000137843/ENSG00000147145…	RAB26/STMN1/AKAP13/ASAP3/TIMP2/RHOBTB1/RAB11A/CDC42/RAB27B/G3BP2/RASGRF1/RND2/NGFR/PLEKHG2/HACD3/STMN3/CDH13/RASGRP2/ARAP1/ARHGDIG/G3BP1/DHCR24/NRG1/PAK6/LPAR4/RAB3B/NISCH/FGD4/PARK7/ARHGEF25/DYNLT1/GDI1/DNAJC27/RAB3C/RALGDS/RTKN/FGF10/SPATA13/MCF2L/ARHGEF15/CFL1/EPS8L1/RAB31/RASA3	44
BP	GO:0015988	energy coupled proton transmembrane transport, against electrochemical gradient	6/1089	32/15253	0.0238511606035771	0.249079803213778	ENSG00000171130/ENSG00000159199/ENSG00000114573/ENSG00000159720/ENSG00000131100/ENSG00000154518	ATP6V0E2/ATP5MC1/ATP6V1A/ATP6V0D1/ATP6V1E1/ATP5MC3	6
BP	GO:1901020	negative regulation of calcium ion transmembrane transporter activity	6/1089	32/15253	0.0238511606035771	0.249079803213778	ENSG00000148834/ENSG00000160014/ENSG00000143933/ENSG00000139890/ENSG00000108953/ENSG00000198668	GSTO1/CALM3/CALM2/REM2/YWHAE/CALM1	6
BP	GO:0051924	regulation of calcium ion transport	23/1089	208/15253	0.0241529384289316	0.251057614863344	ENSG00000070808/ENSG00000148834/ENSG00000145335/ENSG00000160014/ENSG00000065534/ENSG00000143933/ENSG00000109991/ENSG00000139890/ENSG00000121905/ENSG00000146729/ENSG00000160211/ENSG00000108953/ENSG00000165995/ENSG00000151320/ENSG00000198668/ENSG00000171316/ENSG00000177685/ENSG00000058404/ENSG00000168036/ENSG00000105329/ENSG00000078549/ENSG00000073756/ENSG00000143153	CAMK2A/GSTO1/SNCA/CALM3/MYLK/CALM2/P2RX3/REM2/HPCA/NIPSNAP2/G6PD/YWHAE/CACNB2/AKAP6/CALM1/CHD7/CRACR2B/CAMK2B/CTNNB1/TGFB1/ADCYAP1R1/PTGS2/ATP1B1	23
BP	GO:0045981	positive regulation of nucleotide metabolic process	11/1089	79/15253	0.0241971378349708	0.251057614863344	ENSG00000160014/ENSG00000143933/ENSG00000035862/ENSG00000205542/ENSG00000121905/ENSG00000198668/ENSG00000131477/ENSG00000132329/ENSG00000114268/ENSG00000116288/ENSG00000163273	CALM3/CALM2/TIMP2/TMSB4X/HPCA/CALM1/RAMP2/RAMP1/PFKFB4/PARK7/NPPC	11
BP	GO:1900544	positive regulation of purine nucleotide metabolic process	11/1089	79/15253	0.0241971378349708	0.251057614863344	ENSG00000160014/ENSG00000143933/ENSG00000035862/ENSG00000205542/ENSG00000121905/ENSG00000198668/ENSG00000131477/ENSG00000132329/ENSG00000114268/ENSG00000116288/ENSG00000163273	CALM3/CALM2/TIMP2/TMSB4X/HPCA/CALM1/RAMP2/RAMP1/PFKFB4/PARK7/NPPC	11
BP	GO:0086065	cell communication involved in cardiac conduction	8/1089	50/15253	0.0242360017462473	0.251057614863344	ENSG00000160014/ENSG00000143933/ENSG00000006283/ENSG00000165995/ENSG00000198668/ENSG00000129244/ENSG00000177098/ENSG00000143153	CALM3/CALM2/CACNA1G/CACNB2/CALM1/ATP1B2/SCN4B/ATP1B1	8
BP	GO:0007266	Rho protein signal transduction	22/1089	197/15253	0.0244559770938582	0.25282658009707	ENSG00000117632/ENSG00000170776/ENSG00000072422/ENSG00000070831/ENSG00000058335/ENSG00000108830/ENSG00000064300/ENSG00000090924/ENSG00000074696/ENSG00000140945/ENSG00000186635/ENSG00000242173/ENSG00000137843/ENSG00000147145/ENSG00000139132/ENSG00000240771/ENSG00000114993/ENSG00000182957/ENSG00000126217/ENSG00000198844/ENSG00000172757/ENSG00000131037	STMN1/AKAP13/RHOBTB1/CDC42/RASGRF1/RND2/NGFR/PLEKHG2/HACD3/CDH13/ARAP1/ARHGDIG/PAK6/LPAR4/FGD4/ARHGEF25/RTKN/SPATA13/MCF2L/ARHGEF15/CFL1/EPS8L1	22
BP	GO:0032570	response to progesterone	7/1089	41/15253	0.0246256059761584	0.253052727011003	ENSG00000105220/ENSG00000131477/ENSG00000163288/ENSG00000105329/ENSG00000072310/ENSG00000125740/ENSG00000170345	GPI/RAMP2/GABRB1/TGFB1/SREBF1/FOSB/FOS	7
BP	GO:0043551	regulation of phosphatidylinositol 3-kinase activity	7/1089	41/15253	0.0246256059761584	0.253052727011003	ENSG00000117461/ENSG00000157404/ENSG00000070831/ENSG00000100100/ENSG00000145675/ENSG00000105329/ENSG00000070886	PIK3R3/KIT/CDC42/PIK3IP1/PIK3R1/TGFB1/EPHA8	7
BP	GO:2001258	negative regulation of cation channel activity	7/1089	41/15253	0.0246256059761584	0.253052727011003	ENSG00000148834/ENSG00000160014/ENSG00000143933/ENSG00000139890/ENSG00000114279/ENSG00000198668/ENSG00000151150	GSTO1/CALM3/CALM2/REM2/FGF12/CALM1/ANK3	7
BP	GO:0050920	regulation of chemotaxis	20/1089	175/15253	0.0248539537042118	0.253850489789478	ENSG00000146070/ENSG00000095539/ENSG00000140538/ENSG00000205542/ENSG00000137285/ENSG00000112902/ENSG00000189403/ENSG00000140945/ENSG00000091879/ENSG00000001617/ENSG00000130449/ENSG00000145824/ENSG00000170962/ENSG00000019582/ENSG00000105329/ENSG00000070193/ENSG00000196189/ENSG00000136999/ENSG00000153993/ENSG00000162415	PLA2G7/SEMA4G/NTRK3/TMSB4X/TUBB2B/SEMA5A/HMGB1/CDH13/ANGPT2/SEMA3F/ZSWIM6/CXCL14/PDGFD/CD74/TGFB1/FGF10/SEMA4A/NOV/SEMA3D/ZSWIM5	20
BP	GO:0030203	glycosaminoglycan metabolic process	18/1089	153/15253	0.0248665429144183	0.253850489789478	ENSG00000147257/ENSG00000112309/ENSG00000138653/ENSG00000111846/ENSG00000213420/ENSG00000072571/ENSG00000196104/ENSG00000026508/ENSG00000171310/ENSG00000175040/ENSG00000103044/ENSG00000169439/ENSG00000105329/ENSG00000187446/ENSG00000154080/ENSG00000188157/ENSG00000157766/ENSG00000038427	GPC3/B3GAT2/NDST4/GCNT2/GPC2/HMMR/SPOCK3/CD44/CHST11/CHST2/HAS3/SDC2/TGFB1/CHP1/CHST9/AGRN/ACAN/VCAN	18
BP	GO:0045926	negative regulation of growth	24/1089	220/15253	0.0249734238062779	0.253850489789478	ENSG00000135333/ENSG00000147257/ENSG00000095539/ENSG00000101079/ENSG00000095587/ENSG00000112902/ENSG00000160211/ENSG00000105568/ENSG00000187323/ENSG00000164885/ENSG00000204388/ENSG00000001617/ENSG00000100600/ENSG00000168243/ENSG00000105329/ENSG00000162490/ENSG00000175602/ENSG00000008083/ENSG00000213445/ENSG00000074276/ENSG00000196189/ENSG00000136999/ENSG00000153993/ENSG00000161055	EPHA7/GPC3/SEMA4G/NDRG3/TLL2/SEMA5A/G6PD/PPP2R1A/DCC/CDK5/HSPA1B/SEMA3F/LGMN/GNG4/TGFB1/DRAXIN/CCDC85B/JARID2/SIPA1/CDHR2/SEMA4A/NOV/SEMA3D/SCGB3A1	24
BP	GO:0033119	negative regulation of RNA splicing	5/1089	24/15253	0.0249996784417041	0.253850489789478	ENSG00000122566/ENSG00000197728/ENSG00000147274/ENSG00000165119/ENSG00000115875	HNRNPA2B1/RPS26/RBMX/HNRNPK/SRSF7	5
BP	GO:0044247	cellular polysaccharide catabolic process	5/1089	24/15253	0.0249996784417041	0.253850489789478	ENSG00000165434/ENSG00000198668/ENSG00000152556/ENSG00000162688/ENSG00000068976	PGM2L1/CALM1/PFKM/AGL/PYGM	5
BP	GO:0060314	regulation of ryanodine-sensitive calcium-release channel activity	5/1089	24/15253	0.0249996784417041	0.253850489789478	ENSG00000148834/ENSG00000160014/ENSG00000143933/ENSG00000151320/ENSG00000198668	GSTO1/CALM3/CALM2/AKAP6/CALM1	5
BP	GO:2000146	negative regulation of cell motility	26/1089	243/15253	0.025174063126101	0.255117034204945	ENSG00000035403/ENSG00000198420/ENSG00000152894/ENSG00000189403/ENSG00000166068/ENSG00000123612/ENSG00000196220/ENSG00000196104/ENSG00000091879/ENSG00000153233/ENSG00000157168/ENSG00000133121/ENSG00000137573/ENSG00000010322/ENSG00000105329/ENSG00000101040/ENSG00000109062/ENSG00000110880/ENSG00000164938/ENSG00000103034/ENSG00000164442/ENSG00000113657/ENSG00000102760/ENSG00000136999/ENSG00000139146…	VCL/TCAF1/PTPRK/HMGB1/SPRED1/ACVR1C/SRGAP3/SPOCK3/ANGPT2/PTPRR/NRG1/STARD13/SULF1/NISCH/TGFB1/ZMYND8/SLC9A3R1/CORO1C/TP53INP1/NDRG4/CITED2/DPYSL3/RGCC/NOV/SINHCAF/PTPRG	26
BP	GO:0006520	cellular amino acid metabolic process	36/1089	360/15253	0.0252604863139085	0.255488934411146	ENSG00000129521/ENSG00000168710/ENSG00000180176/ENSG00000092010/ENSG00000058668/ENSG00000178921/ENSG00000132437/ENSG00000166532/ENSG00000126522/ENSG00000126067/ENSG00000173692/ENSG00000153904/ENSG00000103507/ENSG00000142507/ENSG00000160200/ENSG00000105953/ENSG00000198130/ENSG00000112294/ENSG00000086475/ENSG00000100983/ENSG00000123453/ENSG00000116005/ENSG00000115419/ENSG00000116288/ENSG00000159423…	EGLN3/AHCYL1/TH/PSME1/ATP2B4/PFAS/DDC/RIMKLB/ASL/PSMB2/PSMD1/DDAH1/BCKDK/PSMB6/CBS/OGDH/HIBCH/ALDH5A1/SEPHS1/GSS/SARDH/PCYOX1/GLS/PARK7/ALDH4A1/PPA2/PSME3/GOT2/IARS2/CKB/ALDH7A1/OAZ2/ACMSD/ASRGL1/PTS/OAT	36
BP	GO:1902904	negative regulation of supramolecular fiber organization	15/1089	121/15253	0.0253976354237377	0.255947150434472	ENSG00000117632/ENSG00000145335/ENSG00000104833/ENSG00000205542/ENSG00000158164/ENSG00000101367/ENSG00000130164/ENSG00000077549/ENSG00000132854/ENSG00000128872/ENSG00000186635/ENSG00000136842/ENSG00000104435/ENSG00000134982/ENSG00000034510	STMN1/SNCA/TUBB4A/TMSB4X/TMSB15A/MAPRE1/LDLR/CAPZB/KANK4/TMOD2/ARAP1/TMOD1/STMN2/APC/TMSB10	15
BP	GO:0099173	postsynapse organization	13/1089	100/15253	0.0254054197589686	0.255947150434472	ENSG00000075624/ENSG00000070831/ENSG00000158301/ENSG00000196338/ENSG00000135387/ENSG00000164885/ENSG00000197959/ENSG00000135905/ENSG00000058404/ENSG00000197555/ENSG00000101040/ENSG00000179915/ENSG00000172757	ACTB/CDC42/GPRASP2/NLGN3/CAPRIN1/CDK5/DNM3/DOCK10/CAMK2B/SIPA1L1/ZMYND8/NRXN1/CFL1	13
BP	GO:0005996	monosaccharide metabolic process	27/1089	255/15253	0.0257413032110361	0.258317999801374	ENSG00000109107/ENSG00000171314/ENSG00000108528/ENSG00000148834/ENSG00000067225/ENSG00000112893/ENSG00000168291/ENSG00000187676/ENSG00000165434/ENSG00000111674/ENSG00000169738/ENSG00000160211/ENSG00000149476/ENSG00000108479/ENSG00000095637/ENSG00000105220/ENSG00000100075/ENSG00000178567/ENSG00000152556/ENSG00000114268/ENSG00000112294/ENSG00000010322/ENSG00000111669/ENSG00000142178/ENSG00000125166…	ALDOC/PGAM1/SLC25A11/GSTO1/PKM/MAN2A1/PDHB/B3GLCT/PGM2L1/ENO2/DCXR/G6PD/TKFC/GALK1/SORBS1/GPI/SLC25A1/EPM2AIP1/PFKM/PFKFB4/ALDH5A1/NISCH/TPI1/SIK1/GOT2/HK1/DLAT	27
BP	GO:0051648	vesicle localization	27/1089	255/15253	0.0257413032110361	0.258317999801374	ENSG00000089169/ENSG00000145335/ENSG00000103769/ENSG00000041353/ENSG00000137501/ENSG00000196338/ENSG00000134207/ENSG00000164885/ENSG00000197959/ENSG00000136854/ENSG00000073969/ENSG00000085063/ENSG00000168036/ENSG00000110975/ENSG00000099365/ENSG00000174871/ENSG00000106976/ENSG00000168067/ENSG00000075945/ENSG00000149927/ENSG00000147041/ENSG00000167515/ENSG00000103723/ENSG00000101463/ENSG00000138078…	RPH3A/SNCA/RAB11A/RAB27B/SYTL2/NLGN3/SYT6/CDK5/DNM3/STXBP1/NSF/CD59/CTNNB1/SYT10/STX1B/CNIH2/DNM1/MAP4K2/KIFAP3/DOC2A/SYTL5/TRAPPC2L/AP3B2/SYNDIG1/PREPL/TRAK1/SYN1	27
BP	GO:0071375	cellular response to peptide hormone stimulus	30/1089	290/15253	0.0259449259371431	0.259853858606318	ENSG00000168710/ENSG00000070808/ENSG00000117461/ENSG00000067225/ENSG00000171130/ENSG00000114573/ENSG00000095637/ENSG00000186469/ENSG00000153234/ENSG00000064300/ENSG00000078295/ENSG00000005249/ENSG00000159720/ENSG00000168243/ENSG00000162188/ENSG00000145675/ENSG00000105329/ENSG00000151422/ENSG00000176533/ENSG00000134982/ENSG00000131100/ENSG00000146247/ENSG00000169174/ENSG00000072310/ENSG00000105639…	AHCYL1/CAMK2A/PIK3R3/PKM/ATP6V0E2/ATP6V1A/SORBS1/GNG2/NR4A2/NGFR/ADCY2/PRKAR2B/ATP6V0D1/GNG4/GNG3/PIK3R1/TGFB1/FER/GNG7/APC/ATP6V1E1/PHIP/PCSK9/SREBF1/JAK3/PARP1/PRKAR1A/RAB31/CRHR2/CPEB2	30
BP	GO:0019935	cyclic-nucleotide-mediated signaling	17/1089	143/15253	0.0262147654154022	0.261381608025865	ENSG00000065989/ENSG00000170776/ENSG00000141433/ENSG00000058668/ENSG00000127955/ENSG00000186469/ENSG00000078295/ENSG00000151320/ENSG00000131477/ENSG00000186642/ENSG00000132329/ENSG00000064989/ENSG00000160191/ENSG00000106546/ENSG00000078549/ENSG00000109062/ENSG00000145242	PDE4A/AKAP13/ADCYAP1/ATP2B4/GNAI1/GNG2/ADCY2/AKAP6/RAMP2/PDE2A/RAMP1/CALCRL/PDE9A/AHR/ADCYAP1R1/SLC9A3R1/EPHA5	17
BP	GO:0031110	regulation of microtubule polymerization or depolymerization	10/1089	70/15253	0.0262500797472453	0.261381608025865	ENSG00000117632/ENSG00000145335/ENSG00000104833/ENSG00000078018/ENSG00000101367/ENSG00000204388/ENSG00000197457/ENSG00000104435/ENSG00000134982/ENSG00000015592	STMN1/SNCA/TUBB4A/MAP2/MAPRE1/HSPA1B/STMN3/STMN2/APC/STMN4	10
BP	GO:0046785	microtubule polymerization	10/1089	70/15253	0.0262500797472453	0.261381608025865	ENSG00000117632/ENSG00000145335/ENSG00000104833/ENSG00000078018/ENSG00000101367/ENSG00000204388/ENSG00000104435/ENSG00000159713/ENSG00000131462/ENSG00000171368	STMN1/SNCA/TUBB4A/MAP2/MAPRE1/HSPA1B/STMN2/TPPP3/TUBG1/TPPP	10
BP	GO:0050954	sensory perception of mechanical stimulus	18/1089	154/15253	0.0263520980351897	0.261889902717224	ENSG00000180176/ENSG00000179520/ENSG00000104313/ENSG00000157404/ENSG00000105991/ENSG00000150275/ENSG00000171316/ENSG00000095777/ENSG00000186862/ENSG00000042781/ENSG00000149972/ENSG00000106976/ENSG00000109062/ENSG00000164904/ENSG00000091536/ENSG00000105357/ENSG00000164305/ENSG00000145864	TH/SLC17A8/EYA1/KIT/HOXA1/PCDH15/CHD7/MYO3A/PDZD7/USH2A/CNTN5/DNM1/SLC9A3R1/ALDH7A1/MYO15A/MYH14/CASP3/GABRB2	18
BP	GO:0006720	isoprenoid metabolic process	14/1089	111/15253	0.0264152925940048	0.262011145459453	ENSG00000160752/ENSG00000147257/ENSG00000180176/ENSG00000143320/ENSG00000213420/ENSG00000113161/ENSG00000110921/ENSG00000167508/ENSG00000112972/ENSG00000169439/ENSG00000067064/ENSG00000079459/ENSG00000188157/ENSG00000114115	FDPS/GPC3/TH/CRABP2/GPC2/HMGCR/MVK/MVD/HMGCS1/SDC2/IDI1/FDFT1/AGRN/RBP1	14
BP	GO:0070374	positive regulation of ERK1 and ERK2 cascade	23/1089	210/15253	0.0266493419071854	0.263823350133177	ENSG00000135333/ENSG00000141433/ENSG00000140538/ENSG00000157404/ENSG00000103154/ENSG00000111846/ENSG00000044524/ENSG00000189403/ENSG00000121764/ENSG00000113161/ENSG00000169860/ENSG00000026508/ENSG00000170962/ENSG00000019582/ENSG00000105329/ENSG00000115137/ENSG00000145242/ENSG00000070193/ENSG00000103034/ENSG00000070886/ENSG00000148053/ENSG00000080224/ENSG00000164129	EPHA7/ADCYAP1/NTRK3/KIT/NECAB2/GCNT2/EPHA3/HMGB1/HCRTR1/HMGCR/P2RY1/CD44/PDGFD/CD74/TGFB1/DNAJC27/EPHA5/FGF10/NDRG4/EPHA8/NTRK2/EPHA6/NPY5R	23
BP	GO:0051926	negative regulation of calcium ion transport	8/1089	51/15253	0.0270095243507066	0.266559587094788	ENSG00000148834/ENSG00000160014/ENSG00000143933/ENSG00000139890/ENSG00000108953/ENSG00000198668/ENSG00000105329/ENSG00000073756	GSTO1/CALM3/CALM2/REM2/YWHAE/CALM1/TGFB1/PTGS2	8
BP	GO:0070371	ERK1 and ERK2 cascade	30/1089	291/15253	0.0270294949156062	0.266559587094788	ENSG00000135333/ENSG00000141433/ENSG00000140538/ENSG00000157404/ENSG00000103154/ENSG00000111846/ENSG00000044524/ENSG00000189403/ENSG00000121764/ENSG00000113161/ENSG00000166068/ENSG00000169860/ENSG00000186897/ENSG00000048540/ENSG00000026508/ENSG00000165795/ENSG00000153233/ENSG00000170962/ENSG00000019582/ENSG00000105329/ENSG00000109062/ENSG00000115137/ENSG00000145242/ENSG00000070193/ENSG00000103034…	EPHA7/ADCYAP1/NTRK3/KIT/NECAB2/GCNT2/EPHA3/HMGB1/HCRTR1/HMGCR/SPRED1/P2RY1/C1QL4/LMO3/CD44/NDRG2/PTPRR/PDGFD/CD74/TGFB1/SLC9A3R1/DNAJC27/EPHA5/FGF10/NDRG4/EPHA8/DLG1/NTRK2/EPHA6/NPY5R	30
BP	GO:1903533	regulation of protein targeting	15/1089	122/15253	0.0271210906500357	0.266950505287133	ENSG00000121905/ENSG00000198420/ENSG00000215475/ENSG00000164885/ENSG00000104765/ENSG00000198258/ENSG00000157168/ENSG00000130770/ENSG00000187446/ENSG00000203879/ENSG00000198911/ENSG00000072310/ENSG00000151150/ENSG00000175792/ENSG00000143603	HPCA/TCAF1/SIAH3/CDK5/BNIP3L/UBL5/NRG1/ATP5IF1/CHP1/GDI1/SREBF2/SREBF1/ANK3/RUVBL1/KCNN3	15
BP	GO:0001881	receptor recycling	6/1089	33/15253	0.0274466168167742	0.268610889913497	ENSG00000145335/ENSG00000073969/ENSG00000186635/ENSG00000087085/ENSG00000169174/ENSG00000168824	SNCA/NSF/ARAP1/ACHE/PCSK9/NSG1	6
BP	GO:0031111	negative regulation of microtubule polymerization or depolymerization	6/1089	33/15253	0.0274466168167742	0.268610889913497	ENSG00000117632/ENSG00000145335/ENSG00000104833/ENSG00000101367/ENSG00000104435/ENSG00000134982	STMN1/SNCA/TUBB4A/MAPRE1/STMN2/APC	6
BP	GO:0090313	regulation of protein targeting to membrane	6/1089	33/15253	0.0274466168167742	0.268610889913497	ENSG00000121905/ENSG00000198420/ENSG00000164885/ENSG00000187446/ENSG00000203879/ENSG00000151150	HPCA/TCAF1/CDK5/CHP1/GDI1/ANK3	6
BP	GO:0019933	cAMP-mediated signaling	16/1089	133/15253	0.0275761388885669	0.269365402299348	ENSG00000065989/ENSG00000170776/ENSG00000141433/ENSG00000058668/ENSG00000127955/ENSG00000186469/ENSG00000078295/ENSG00000151320/ENSG00000131477/ENSG00000186642/ENSG00000132329/ENSG00000064989/ENSG00000106546/ENSG00000078549/ENSG00000109062/ENSG00000145242	PDE4A/AKAP13/ADCYAP1/ATP2B4/GNAI1/GNG2/ADCY2/AKAP6/RAMP2/PDE2A/RAMP1/CALCRL/AHR/ADCYAP1R1/SLC9A3R1/EPHA5	16
BP	GO:0051224	negative regulation of protein transport	17/1089	144/15253	0.0278247331937428	0.27127794905019	ENSG00000137507/ENSG00000205542/ENSG00000186480/ENSG00000215475/ENSG00000131507/ENSG00000113161/ENSG00000123612/ENSG00000164885/ENSG00000186642/ENSG00000116288/ENSG00000187446/ENSG00000203879/ENSG00000102760/ENSG00000072310/ENSG00000136999/ENSG00000198168/ENSG00000138376	LRRC32/TMSB4X/INSIG1/SIAH3/NDFIP1/HMGCR/ACVR1C/CDK5/PDE2A/PARK7/CHP1/GDI1/RGCC/SREBF1/NOV/SVIP/BARD1	17
BP	GO:0051651	maintenance of location in cell	12/1089	91/15253	0.0280689669432055	0.272624484223421	ENSG00000205542/ENSG00000186480/ENSG00000158164/ENSG00000197969/ENSG00000164885/ENSG00000113558/ENSG00000116288/ENSG00000156515/ENSG00000151150/ENSG00000082397/ENSG00000034510/ENSG00000138376	TMSB4X/INSIG1/TMSB15A/VPS13A/CDK5/SKP1/PARK7/HK1/ANK3/EPB41L3/TMSB10/BARD1	12
BP	GO:0052652	cyclic purine nucleotide metabolic process	12/1089	91/15253	0.0280689669432055	0.272624484223421	ENSG00000160014/ENSG00000198822/ENSG00000143933/ENSG00000113389/ENSG00000035862/ENSG00000121905/ENSG00000078295/ENSG00000198668/ENSG00000131477/ENSG00000132329/ENSG00000142538/ENSG00000163273	CALM3/GRM3/CALM2/NPR3/TIMP2/HPCA/ADCY2/CALM1/RAMP2/RAMP1/PTH2/NPPC	12
BP	GO:0032271	regulation of protein polymerization	22/1089	200/15253	0.0284313172140138	0.274857878754755	ENSG00000117632/ENSG00000145335/ENSG00000104833/ENSG00000205542/ENSG00000158164/ENSG00000078018/ENSG00000101367/ENSG00000090924/ENSG00000204388/ENSG00000077549/ENSG00000132854/ENSG00000128872/ENSG00000136842/ENSG00000104435/ENSG00000151422/ENSG00000159713/ENSG00000162704/ENSG00000075711/ENSG00000133627/ENSG00000131037/ENSG00000171368/ENSG00000034510	STMN1/SNCA/TUBB4A/TMSB4X/TMSB15A/MAP2/MAPRE1/PLEKHG2/HSPA1B/CAPZB/KANK4/TMOD2/TMOD1/STMN2/FER/TPPP3/ARPC5/DLG1/ACTR3B/EPS8L1/TPPP/TMSB10	22
BP	GO:1901019	regulation of calcium ion transmembrane transporter activity	11/1089	81/15253	0.0285580255504523	0.274857878754755	ENSG00000148834/ENSG00000160014/ENSG00000143933/ENSG00000139890/ENSG00000121905/ENSG00000146729/ENSG00000108953/ENSG00000165995/ENSG00000151320/ENSG00000198668/ENSG00000143153	GSTO1/CALM3/CALM2/REM2/HPCA/NIPSNAP2/YWHAE/CACNB2/AKAP6/CALM1/ATP1B1	11
BP	GO:0030258	lipid modification	28/1089	269/15253	0.0285623449166106	0.274857878754755	ENSG00000121769/ENSG00000146070/ENSG00000117461/ENSG00000157404/ENSG00000105379/ENSG00000136267/ENSG00000127884/ENSG00000113790/ENSG00000120437/ENSG00000104325/ENSG00000157184/ENSG00000198130/ENSG00000105520/ENSG00000104823/ENSG00000157168/ENSG00000005469/ENSG00000145675/ENSG00000173208/ENSG00000084710/ENSG00000060971/ENSG00000070193/ENSG00000140374/ENSG00000004779/ENSG00000120915/ENSG00000178562…	FABP3/PLA2G7/PIK3R3/KIT/ETFB/DGKB/ECHS1/EHHADH/ACAT2/DECR1/CPT2/HIBCH/PLPPR2/ECH1/NRG1/CROT/PIK3R1/ABCD2/EFR3B/ACAA1/FGF10/ETFA/NDUFAB1/EPHX2/CD28/IMPA1/BPNT1/BDH2	28
BP	GO:0009064	glutamine family amino acid metabolic process	10/1089	71/15253	0.0286722641220387	0.274857878754755	ENSG00000058668/ENSG00000178921/ENSG00000126522/ENSG00000153904/ENSG00000112294/ENSG00000115419/ENSG00000159423/ENSG00000125166/ENSG00000162174/ENSG00000065154	ATP2B4/PFAS/ASL/DDAH1/ALDH5A1/GLS/ALDH4A1/GOT2/ASRGL1/OAT	10
BP	GO:0043462	regulation of ATPase activity	10/1089	71/15253	0.0286722641220387	0.274857878754755	ENSG00000135829/ENSG00000205542/ENSG00000170364/ENSG00000129244/ENSG00000034713/ENSG00000077380/ENSG00000130770/ENSG00000070193/ENSG00000173209/ENSG00000143153	DHX9/TMSB4X/SETMAR/ATP1B2/GABARAPL2/DYNC1I2/ATP5IF1/FGF10/AHSA2P/ATP1B1	10
BP	GO:0007096	regulation of exit from mitosis	4/1089	17/15253	0.0290696169561624	0.274857878754755	ENSG00000105329/ENSG00000079335/ENSG00000102760/ENSG00000184445	TGFB1/CDC14A/RGCC/KNTC1	4
BP	GO:0060390	regulation of SMAD protein signal transduction	4/1089	17/15253	0.0290696169561624	0.274857878754755	ENSG00000102900/ENSG00000105329/ENSG00000136999/ENSG00000143799	NUP93/TGFB1/NOV/PARP1	4
BP	GO:0060572	morphogenesis of an epithelial bud	4/1089	17/15253	0.0290696169561624	0.274857878754755	ENSG00000171243/ENSG00000168036/ENSG00000137573/ENSG00000070193	SOSTDC1/CTNNB1/SULF1/FGF10	4
BP	GO:0071625	vocalization behavior	4/1089	17/15253	0.0290696169561624	0.274857878754755	ENSG00000196338/ENSG00000179915/ENSG00000078725/ENSG00000105357	NLGN3/NRXN1/BRINP1/MYH14	4
BP	GO:1902074	response to salt	4/1089	17/15253	0.0290696169561624	0.274857878754755	ENSG00000135486/ENSG00000121905/ENSG00000138668/ENSG00000105329	HNRNPA1/HPCA/HNRNPD/TGFB1	4
BP	GO:0017157	regulation of exocytosis	20/1089	178/15253	0.029162240445986	0.274857878754755	ENSG00000167964/ENSG00000089169/ENSG00000145335/ENSG00000006283/ENSG00000041353/ENSG00000137501/ENSG00000134207/ENSG00000164885/ENSG00000136854/ENSG00000073969/ENSG00000110975/ENSG00000099365/ENSG00000169213/ENSG00000151422/ENSG00000152932/ENSG00000149927/ENSG00000147041/ENSG00000107130/ENSG00000138078/ENSG00000008056	RAB26/RPH3A/SNCA/CACNA1G/RAB27B/SYTL2/SYT6/CDK5/STXBP1/NSF/SYT10/STX1B/RAB3B/FER/RAB3C/DOC2A/SYTL5/NCS1/PREPL/SYN1	20
BP	GO:1900542	regulation of purine nucleotide metabolic process	20/1089	178/15253	0.029162240445986	0.274857878754755	ENSG00000171314/ENSG00000145335/ENSG00000160014/ENSG00000198822/ENSG00000143933/ENSG00000113389/ENSG00000035862/ENSG00000205542/ENSG00000121905/ENSG00000102900/ENSG00000198668/ENSG00000131477/ENSG00000132329/ENSG00000114268/ENSG00000125648/ENSG00000130770/ENSG00000122882/ENSG00000116288/ENSG00000163273/ENSG00000143799	PGAM1/SNCA/CALM3/GRM3/CALM2/NPR3/TIMP2/TMSB4X/HPCA/NUP93/CALM1/RAMP2/RAMP1/PFKFB4/SLC25A23/ATP5IF1/ECD/PARK7/NPPC/PARP1	20
BP	GO:0031109	microtubule polymerization or depolymerization	13/1089	102/15253	0.0293510649069395	0.274857878754755	ENSG00000117632/ENSG00000145335/ENSG00000104833/ENSG00000078018/ENSG00000101367/ENSG00000204388/ENSG00000197457/ENSG00000104435/ENSG00000159713/ENSG00000134982/ENSG00000015592/ENSG00000131462/ENSG00000171368	STMN1/SNCA/TUBB4A/MAP2/MAPRE1/HSPA1B/STMN3/STMN2/TPPP3/APC/STMN4/TUBG1/TPPP	13
BP	GO:0000188	inactivation of MAPK activity	5/1089	25/15253	0.0294672371346854	0.274857878754755	ENSG00000105568/ENSG00000166068/ENSG00000158050/ENSG00000130829/ENSG00000117152	PPP2R1A/SPRED1/DUSP2/DUSP9/RGS4	5
BP	GO:0000272	polysaccharide catabolic process	5/1089	25/15253	0.0294672371346854	0.274857878754755	ENSG00000165434/ENSG00000198668/ENSG00000152556/ENSG00000162688/ENSG00000068976	PGM2L1/CALM1/PFKM/AGL/PYGM	5
BP	GO:0001975	response to amphetamine	5/1089	25/15253	0.0294672371346854	0.274857878754755	ENSG00000180176/ENSG00000123360/ENSG00000153234/ENSG00000165646/ENSG00000183454	TH/PDE1B/NR4A2/SLC18A2/GRIN2A	5
BP	GO:0051156	glucose 6-phosphate metabolic process	5/1089	25/15253	0.0294672371346854	0.274857878754755	ENSG00000171314/ENSG00000160211/ENSG00000105220/ENSG00000111669/ENSG00000156515	PGAM1/G6PD/GPI/TPI1/HK1	5
BP	GO:1902253	regulation of intrinsic apoptotic signaling pathway by p53 class mediator	5/1089	25/15253	0.0294672371346854	0.274857878754755	ENSG00000026508/ENSG00000161642/ENSG00000165119/ENSG00000004487/ENSG00000019582	CD44/ZNF385A/HNRNPK/KDM1A/CD74	5
BP	GO:0010565	regulation of cellular ketone metabolic process	18/1089	156/15253	0.029522497343754	0.274857878754755	ENSG00000121769/ENSG00000145335/ENSG00000092010/ENSG00000168291/ENSG00000186480/ENSG00000058668/ENSG00000126067/ENSG00000173692/ENSG00000142507/ENSG00000173208/ENSG00000116288/ENSG00000131467/ENSG00000180304/ENSG00000072310/ENSG00000153086/ENSG00000150768/ENSG00000073756/ENSG00000050165	FABP3/SNCA/PSME1/PDHB/INSIG1/ATP2B4/PSMB2/PSMD1/PSMB6/ABCD2/PARK7/PSME3/OAZ2/SREBF1/ACMSD/DLAT/PTGS2/DKK3	18
BP	GO:0006527	arginine catabolic process	3/1089	10/15253	0.0297967766575319	0.274857878754755	ENSG00000058668/ENSG00000153904/ENSG00000065154	ATP2B4/DDAH1/OAT	3
BP	GO:0010988	regulation of low-density lipoprotein particle clearance	3/1089	10/15253	0.0297967766575319	0.274857878754755	ENSG00000007944/ENSG00000165119/ENSG00000169174	MYLIP/HNRNPK/PCSK9	3
BP	GO:0042428	serotonin metabolic process	3/1089	10/15253	0.0297967766575319	0.274857878754755	ENSG00000123360/ENSG00000132437/ENSG00000183454	PDE1B/DDC/GRIN2A	3
BP	GO:0043117	positive regulation of vascular permeability	3/1089	10/15253	0.0297967766575319	0.274857878754755	ENSG00000174721/ENSG00000186642/ENSG00000105329	FGFBP3/PDE2A/TGFB1	3
BP	GO:0048262	determination of dorsal/ventral asymmetry	3/1089	10/15253	0.0297967766575319	0.274857878754755	ENSG00000171243/ENSG00000168036/ENSG00000180875	SOSTDC1/CTNNB1/GREM2	3
BP	GO:0086067	AV node cell to bundle of His cell communication	3/1089	10/15253	0.0297967766575319	0.274857878754755	ENSG00000006283/ENSG00000165995/ENSG00000177098	CACNA1G/CACNB2/SCN4B	3
BP	GO:0098969	neurotransmitter receptor transport to postsynaptic membrane	3/1089	10/15253	0.0297967766575319	0.274857878754755	ENSG00000103769/ENSG00000099365/ENSG00000168824	RAB11A/STX1B/NSG1	3
BP	GO:1903540	establishment of protein localization to postsynaptic membrane	3/1089	10/15253	0.0297967766575319	0.274857878754755	ENSG00000103769/ENSG00000099365/ENSG00000168824	RAB11A/STX1B/NSG1	3
BP	GO:1904181	positive regulation of membrane depolarization	3/1089	10/15253	0.0297967766575319	0.274857878754755	ENSG00000151150/ENSG00000143799/ENSG00000213190	ANK3/PARP1/MLLT11	3
BP	GO:0009190	cyclic nucleotide biosynthetic process	12/1089	92/15253	0.0302645784179788	0.278672766866622	ENSG00000160014/ENSG00000198822/ENSG00000143933/ENSG00000113389/ENSG00000035862/ENSG00000121905/ENSG00000078295/ENSG00000198668/ENSG00000131477/ENSG00000132329/ENSG00000142538/ENSG00000163273	CALM3/GRM3/CALM2/NPR3/TIMP2/HPCA/ADCY2/CALM1/RAMP2/RAMP1/PTH2/NPPC	12
BP	GO:0042133	neurotransmitter metabolic process	15/1089	124/15253	0.0308258736068719	0.283333342740802	ENSG00000180176/ENSG00000189221/ENSG00000123360/ENSG00000058668/ENSG00000069535/ENSG00000132437/ENSG00000153904/ENSG00000175785/ENSG00000087085/ENSG00000112294/ENSG00000080824/ENSG00000123453/ENSG00000164904/ENSG00000073756/ENSG00000183454	TH/MAOA/PDE1B/ATP2B4/MAOB/DDC/DDAH1/PRIMA1/ACHE/ALDH5A1/HSP90AA1/SARDH/ALDH7A1/PTGS2/GRIN2A	15
BP	GO:0031113	regulation of microtubule polymerization	7/1089	43/15253	0.0312228498273063	0.285893201169908	ENSG00000117632/ENSG00000145335/ENSG00000104833/ENSG00000078018/ENSG00000101367/ENSG00000204388/ENSG00000104435	STMN1/SNCA/TUBB4A/MAP2/MAPRE1/HSPA1B/STMN2	7
BP	GO:0045665	negative regulation of neuron differentiation	22/1089	202/15253	0.0313419025791076	0.285893201169908	ENSG00000135333/ENSG00000115738/ENSG00000095539/ENSG00000007944/ENSG00000112902/ENSG00000196338/ENSG00000064300/ENSG00000187323/ENSG00000164885/ENSG00000197959/ENSG00000001617/ENSG00000125968/ENSG00000104435/ENSG00000182175/ENSG00000099365/ENSG00000128245/ENSG00000203879/ENSG00000162490/ENSG00000113657/ENSG00000196189/ENSG00000153993/ENSG00000144724	EPHA7/ID2/SEMA4G/MYLIP/SEMA5A/NLGN3/NGFR/DCC/CDK5/DNM3/SEMA3F/ID1/STMN2/RGMA/STX1B/YWHAH/GDI1/DRAXIN/DPYSL3/SEMA4A/SEMA3D/PTPRG	22
BP	GO:0009154	purine ribonucleotide catabolic process	6/1089	34/15253	0.0313825935110603	0.285893201169908	ENSG00000065989/ENSG00000123360/ENSG00000171408/ENSG00000186642/ENSG00000160191/ENSG00000275074	PDE4A/PDE1B/PDE7B/PDE2A/PDE9A/NUDT18	6
BP	GO:0019228	neuronal action potential	6/1089	34/15253	0.0313825935110603	0.285893201169908	ENSG00000109991/ENSG00000114279/ENSG00000006283/ENSG00000151150/ENSG00000135643/ENSG00000105357	P2RX3/FGF12/CACNA1G/ANK3/KCNMB4/MYH14	6
BP	GO:0051281	positive regulation of release of sequestered calcium ion into cytosol	6/1089	34/15253	0.0313825935110603	0.285893201169908	ENSG00000148834/ENSG00000145335/ENSG00000160014/ENSG00000143933/ENSG00000151320/ENSG00000198668	GSTO1/SNCA/CALM3/CALM2/AKAP6/CALM1	6
BP	GO:0045185	maintenance of protein location	13/1089	103/15253	0.0314829886774796	0.286300169601576	ENSG00000205542/ENSG00000186480/ENSG00000158164/ENSG00000138757/ENSG00000197969/ENSG00000164885/ENSG00000113558/ENSG00000116288/ENSG00000156515/ENSG00000151150/ENSG00000082397/ENSG00000034510/ENSG00000138376	TMSB4X/INSIG1/TMSB15A/G3BP2/VPS13A/CDK5/SKP1/PARK7/HK1/ANK3/EPB41L3/TMSB10/BARD1	13
BP	GO:0044089	positive regulation of cellular component biogenesis	46/1089	488/15253	0.0321333486194261	0.291698136407441	ENSG00000140538/ENSG00000157404/ENSG00000178235/ENSG00000141668/ENSG00000070831/ENSG00000137343/ENSG00000158301/ENSG00000196338/ENSG00000162951/ENSG00000101367/ENSG00000169744/ENSG00000272047/ENSG00000204388/ENSG00000197959/ENSG00000125968/ENSG00000106078/ENSG00000100387/ENSG00000186635/ENSG00000188342/ENSG00000168036/ENSG00000103044/ENSG00000105329/ENSG00000101040/ENSG00000151422/ENSG00000159713…	NTRK3/KIT/SLITRK1/CBLN2/CDC42/ATAT1/GPRASP2/NLGN3/LRRTM1/MAPRE1/LDB2/GTF2H5/HSPA1B/DNM3/ID1/COBL/RBX1/ARAP1/GTF2F2/CTNNB1/HAS3/TGFB1/ZMYND8/FER/TPPP3/APC/ARPC5/IL1RAP/DDB1/NRXN1/CLSTN1/AGRN/ATR/DLG1/DPYSL3/ARHGEF15/SLITRK3/RGCC/SEPT9/SYNDIG1/PARP1/ACTR3B/EPS8L1/NTRK2/TPPP/FLRT2	46
BP	GO:0052547	regulation of peptidase activity	36/1089	367/15253	0.0324741842944992	0.294272237927931	ENSG00000129521/ENSG00000135333/ENSG00000147488/ENSG00000091592/ENSG00000145335/ENSG00000147257/ENSG00000114204/ENSG00000035862/ENSG00000092010/ENSG00000011422/ENSG00000184500/ENSG00000189403/ENSG00000108953/ENSG00000064300/ENSG00000123612/ENSG00000166396/ENSG00000196104/ENSG00000105220/ENSG00000163536/ENSG00000026508/ENSG00000170542/ENSG00000116133/ENSG00000011201/ENSG00000116288/ENSG00000101443…	EGLN3/EPHA7/ST18/NLRP1/SNCA/GPC3/SERPINI2/TIMP2/PSME1/PLAUR/PROS1/HMGB1/YWHAE/NGFR/ACVR1C/SERPINB7/SPOCK3/GPI/SERPINI1/CD44/SERPINB9/DHCR24/ANOS1/PARK7/WFDC2/PCOLCE2/PEBP1/PSME3/COL28A1/RPS6KA1/PRDX3/RPS6KA3/CYCS/PTGS2/GRIN2A/CASP3	36
BP	GO:0033157	regulation of intracellular protein transport	26/1089	249/15253	0.0327902994018947	0.296613659026294	ENSG00000121905/ENSG00000186480/ENSG00000198420/ENSG00000215475/ENSG00000070831/ENSG00000108953/ENSG00000164885/ENSG00000104765/ENSG00000186642/ENSG00000198258/ENSG00000157168/ENSG00000130770/ENSG00000105329/ENSG00000116288/ENSG00000187446/ENSG00000203879/ENSG00000115137/ENSG00000198911/ENSG00000180304/ENSG00000072310/ENSG00000151150/ENSG00000175792/ENSG00000073756/ENSG00000198168/ENSG00000143603…	HPCA/INSIG1/TCAF1/SIAH3/CDC42/YWHAE/CDK5/BNIP3L/PDE2A/UBL5/NRG1/ATP5IF1/TGFB1/PARK7/CHP1/GDI1/DNAJC27/SREBF2/OAZ2/SREBF1/ANK3/RUVBL1/PTGS2/SVIP/KCNN3/BARD1	26
BP	GO:0052548	regulation of endopeptidase activity	34/1089	344/15253	0.0335888363855599	0.303093639357072	ENSG00000129521/ENSG00000135333/ENSG00000147488/ENSG00000091592/ENSG00000145335/ENSG00000114204/ENSG00000035862/ENSG00000092010/ENSG00000011422/ENSG00000184500/ENSG00000189403/ENSG00000108953/ENSG00000064300/ENSG00000123612/ENSG00000166396/ENSG00000196104/ENSG00000105220/ENSG00000163536/ENSG00000026508/ENSG00000170542/ENSG00000116133/ENSG00000011201/ENSG00000116288/ENSG00000101443/ENSG00000089220…	EGLN3/EPHA7/ST18/NLRP1/SNCA/SERPINI2/TIMP2/PSME1/PLAUR/PROS1/HMGB1/YWHAE/NGFR/ACVR1C/SERPINB7/SPOCK3/GPI/SERPINI1/CD44/SERPINB9/DHCR24/ANOS1/PARK7/WFDC2/PEBP1/PSME3/COL28A1/RPS6KA1/PRDX3/RPS6KA3/CYCS/PTGS2/GRIN2A/CASP3	34
BP	GO:2001233	regulation of apoptotic signaling pathway	35/1089	356/15253	0.0336246349617616	0.303093639357072	ENSG00000165943/ENSG00000147488/ENSG00000104313/ENSG00000011422/ENSG00000134308/ENSG00000105568/ENSG00000108953/ENSG00000153234/ENSG00000096092/ENSG00000204388/ENSG00000026508/ENSG00000179222/ENSG00000101955/ENSG00000239697/ENSG00000161642/ENSG00000114126/ENSG00000165119/ENSG00000116560/ENSG00000005022/ENSG00000168036/ENSG00000004487/ENSG00000128245/ENSG00000019582/ENSG00000130770/ENSG00000116288…	MOAP1/ST18/EYA1/PLAUR/YWHAQ/PPP2R1A/YWHAE/NR4A2/TMEM14A/HSPA1B/CD44/MAGED1/SRPX/TNFSF12/ZNF385A/TFDP2/HNRNPK/SFPQ/SLC25A5/CTNNB1/KDM1A/YWHAH/CD74/ATP5IF1/PARK7/PSME3/SLC9A3R1/EYA2/TP53INP1/FGF10/PHIP/PARP1/PELI3/PTGS2/MLLT11	35
BP	GO:0034763	negative regulation of transmembrane transport	13/1089	104/15253	0.0337246624888879	0.303462899943794	ENSG00000148834/ENSG00000160014/ENSG00000143933/ENSG00000139890/ENSG00000114279/ENSG00000134308/ENSG00000108953/ENSG00000198668/ENSG00000105329/ENSG00000109062/ENSG00000180304/ENSG00000169174/ENSG00000151150	GSTO1/CALM3/CALM2/REM2/FGF12/YWHAQ/YWHAE/CALM1/TGFB1/SLC9A3R1/OAZ2/PCSK9/ANK3	13
BP	GO:0007585	respiratory gaseous exchange	9/1089	63/15253	0.0339879828163687	0.305297649843536	ENSG00000165462/ENSG00000171551/ENSG00000112893/ENSG00000196338/ENSG00000153234/ENSG00000171310/ENSG00000182636/ENSG00000183287/ENSG00000115419	PHOX2A/ECEL1/MAN2A1/NLGN3/NR4A2/CHST11/NDN/CCBE1/GLS	9
BP	GO:0033598	mammary gland epithelial cell proliferation	5/1089	26/15253	0.0344071621907794	0.307370948339511	ENSG00000115738/ENSG00000110092/ENSG00000177030/ENSG00000117139/ENSG00000166888	ID2/CCND1/DEAF1/KDM5B/STAT6	5
BP	GO:0048169	regulation of long-term neuronal synaptic plasticity	5/1089	26/15253	0.0344071621907794	0.307370948339511	ENSG00000145335/ENSG00000157404/ENSG00000103769/ENSG00000058404/ENSG00000100321	SNCA/KIT/RAB11A/CAMK2B/SYNGR1	5
BP	GO:0070306	lens fiber cell differentiation	5/1089	26/15253	0.0344071621907794	0.307370948339511	ENSG00000178573/ENSG00000140538/ENSG00000117139/ENSG00000136842/ENSG00000105329	MAF/NTRK3/KDM5B/TMOD1/TGFB1	5
BP	GO:0002573	myeloid leukocyte differentiation	19/1089	170/15253	0.0344580899656595	0.307370948339511	ENSG00000115738/ENSG00000147257/ENSG00000134198/ENSG00000157404/ENSG00000123360/ENSG00000070831/ENSG00000131507/ENSG00000168036/ENSG00000145675/ENSG00000171223/ENSG00000019582/ENSG00000105329/ENSG00000168062/ENSG00000124767/ENSG00000143799/ENSG00000170345/ENSG00000066336/ENSG00000159216/ENSG00000239672	ID2/GPC3/TSPAN2/KIT/PDE1B/CDC42/NDFIP1/CTNNB1/PIK3R1/JUNB/CD74/TGFB1/BATF2/GLO1/PARP1/FOS/SPI1/RUNX1/NME1	19
BP	GO:0002712	regulation of B cell mediated immunity	7/1089	44/15253	0.034926675034857	0.309167051561882	ENSG00000131507/ENSG00000105329/ENSG00000109685/ENSG00000130202/ENSG00000178562/ENSG00000166888/ENSG00000150637	NDFIP1/TGFB1/NSD2/NECTIN2/CD28/STAT6/CD226	7
BP	GO:0002889	regulation of immunoglobulin mediated immune response	7/1089	44/15253	0.034926675034857	0.309167051561882	ENSG00000131507/ENSG00000105329/ENSG00000109685/ENSG00000130202/ENSG00000178562/ENSG00000166888/ENSG00000150637	NDFIP1/TGFB1/NSD2/NECTIN2/CD28/STAT6/CD226	7
BP	GO:1904950	negative regulation of establishment of protein localization	17/1089	148/15253	0.0350094559283995	0.309167051561882	ENSG00000137507/ENSG00000205542/ENSG00000186480/ENSG00000215475/ENSG00000131507/ENSG00000113161/ENSG00000123612/ENSG00000164885/ENSG00000186642/ENSG00000116288/ENSG00000187446/ENSG00000203879/ENSG00000102760/ENSG00000072310/ENSG00000136999/ENSG00000198168/ENSG00000138376	LRRC32/TMSB4X/INSIG1/SIAH3/NDFIP1/HMGCR/ACVR1C/CDK5/PDE2A/PARK7/CHP1/GDI1/RGCC/SREBF1/NOV/SVIP/BARD1	17
BP	GO:0007218	neuropeptide signaling pathway	12/1089	94/15253	0.0350219474507148	0.309167051561882	ENSG00000139874/ENSG00000171551/ENSG00000141433/ENSG00000121764/ENSG00000182631/ENSG00000142538/ENSG00000109472/ENSG00000116014/ENSG00000145451/ENSG00000181195/ENSG00000164129/ENSG00000278195	SSTR1/ECEL1/ADCYAP1/HCRTR1/RXFP3/PTH2/CPE/KISS1R/GLRA3/PENK/NPY5R/SSTR3	12
BP	GO:0042537	benzene-containing compound metabolic process	4/1089	18/15253	0.0353213427922975	0.309167051561882	ENSG00000180176/ENSG00000134202/ENSG00000060971/ENSG00000125166	TH/GSTM3/ACAA1/GOT2	4
BP	GO:0060074	synapse maturation	4/1089	18/15253	0.0353213427922975	0.309167051561882	ENSG00000100095/ENSG00000058404/ENSG00000179915/ENSG00000198844	SEZ6L/CAMK2B/NRXN1/ARHGEF15	4
BP	GO:0071404	cellular response to low-density lipoprotein particle stimulus	4/1089	18/15253	0.0353213427922975	0.309167051561882	ENSG00000140945/ENSG00000130164/ENSG00000112972/ENSG00000198911	CDH13/LDLR/HMGCS1/SREBF2	4
BP	GO:1901881	positive regulation of protein depolymerization	4/1089	18/15253	0.0353213427922975	0.309167051561882	ENSG00000112902/ENSG00000104435/ENSG00000172757/ENSG00000132688	SEMA5A/STMN2/CFL1/NES	4
BP	GO:1902932	positive regulation of alcohol biosynthetic process	4/1089	18/15253	0.0353213427922975	0.309167051561882	ENSG00000145335/ENSG00000169860/ENSG00000078549/ENSG00000072310	SNCA/P2RY1/ADCYAP1R1/SREBF1	4
BP	GO:2000778	positive regulation of interleukin-6 secretion	4/1089	18/15253	0.0353213427922975	0.309167051561882	ENSG00000135829/ENSG00000172247/ENSG00000189403/ENSG00000196083	DHX9/C1QTNF4/HMGB1/IL1RAP	4
BP	GO:2001273	regulation of glucose import in response to insulin stimulus	4/1089	18/15253	0.0353213427922975	0.309167051561882	ENSG00000117461/ENSG00000095637/ENSG00000064300/ENSG00000145675	PIK3R3/SORBS1/NGFR/PIK3R1	4
BP	GO:0001662	behavioral fear response	6/1089	35/15253	0.0356688075735969	0.310095318634756	ENSG00000141433/ENSG00000177030/ENSG00000078668/ENSG00000213585/ENSG00000078725/ENSG00000181195	ADCYAP1/DEAF1/VDAC3/VDAC1/BRINP1/PENK	6
BP	GO:0002209	behavioral defense response	6/1089	35/15253	0.0356688075735969	0.310095318634756	ENSG00000141433/ENSG00000177030/ENSG00000078668/ENSG00000213585/ENSG00000078725/ENSG00000181195	ADCYAP1/DEAF1/VDAC3/VDAC1/BRINP1/PENK	6
BP	GO:0006739	NADP metabolic process	6/1089	35/15253	0.0356688075735969	0.310095318634756	ENSG00000171314/ENSG00000169738/ENSG00000160211/ENSG00000111669/ENSG00000112874/ENSG00000163382	PGAM1/DCXR/G6PD/TPI1/NUDT12/NAXE	6
BP	GO:0009261	ribonucleotide catabolic process	6/1089	35/15253	0.0356688075735969	0.310095318634756	ENSG00000065989/ENSG00000123360/ENSG00000171408/ENSG00000186642/ENSG00000160191/ENSG00000275074	PDE4A/PDE1B/PDE7B/PDE2A/PDE9A/NUDT18	6
BP	GO:0016079	synaptic vesicle exocytosis	11/1089	84/15253	0.0361151465831258	0.312528400396189	ENSG00000089169/ENSG00000137501/ENSG00000134207/ENSG00000164885/ENSG00000136854/ENSG00000110975/ENSG00000099365/ENSG00000149927/ENSG00000147041/ENSG00000138078/ENSG00000008056	RPH3A/SYTL2/SYT6/CDK5/STXBP1/SYT10/STX1B/DOC2A/SYTL5/PREPL/SYN1	11
BP	GO:0032392	DNA geometric change	11/1089	84/15253	0.0361151465831258	0.312528400396189	ENSG00000122566/ENSG00000135829/ENSG00000029993/ENSG00000189403/ENSG00000272047/ENSG00000076003/ENSG00000100387/ENSG00000145907/ENSG00000167986/ENSG00000175792/ENSG00000143799	HNRNPA2B1/DHX9/HMGB3/HMGB1/GTF2H5/MCM6/RBX1/G3BP1/DDB1/RUVBL1/PARP1	11
BP	GO:0090130	tissue migration	27/1089	263/15253	0.0361311541135337	0.312528400396189	ENSG00000163017/ENSG00000157404/ENSG00000205542/ENSG00000103769/ENSG00000102900/ENSG00000112902/ENSG00000189403/ENSG00000166068/ENSG00000140945/ENSG00000091879/ENSG00000125968/ENSG00000153233/ENSG00000239697/ENSG00000183287/ENSG00000110955/ENSG00000133121/ENSG00000105329/ENSG00000213853/ENSG00000110880/ENSG00000070193/ENSG00000159251/ENSG00000102760/ENSG00000196189/ENSG00000136999/ENSG00000004399…	ACTG2/KIT/TMSB4X/RAB11A/NUP93/SEMA5A/HMGB1/SPRED1/CDH13/ANGPT2/ID1/PTPRR/TNFSF12/CCBE1/ATP5F1B/STARD13/TGFB1/EMP2/CORO1C/FGF10/ACTC1/RGCC/SEMA4A/NOV/PLXND1/PTGS2/PTPRG	27
BP	GO:1903827	regulation of cellular protein localization	46/1089	492/15253	0.0361976380156624	0.312577250629367	ENSG00000121905/ENSG00000103769/ENSG00000186480/ENSG00000103154/ENSG00000134308/ENSG00000198420/ENSG00000215475/ENSG00000070831/ENSG00000127955/ENSG00000044524/ENSG00000108953/ENSG00000095637/ENSG00000064300/ENSG00000164885/ENSG00000104765/ENSG00000186642/ENSG00000179841/ENSG00000198258/ENSG00000157168/ENSG00000114126/ENSG00000168036/ENSG00000145675/ENSG00000004487/ENSG00000128245/ENSG00000130770…	HPCA/RAB11A/INSIG1/NECAB2/YWHAQ/TCAF1/SIAH3/CDC42/GNAI1/EPHA3/YWHAE/SORBS1/NGFR/CDK5/BNIP3L/PDE2A/AKAP5/UBL5/NRG1/TFDP2/CTNNB1/PIK3R1/KDM1A/YWHAH/ATP5IF1/TGFB1/PARK7/CHP1/ZMYND8/GDI1/MCRS1/APC/DNAJC27/SREBF2/DLG1/OAZ2/SREBF1/ANK3/RUVBL1/PARP1/CNPY4/PLS1/PTGS2/SVIP/KCNN3/BARD1	46
BP	GO:1903169	regulation of calcium ion transmembrane transport	15/1089	127/15253	0.0370600876369631	0.319487802481068	ENSG00000148834/ENSG00000145335/ENSG00000160014/ENSG00000143933/ENSG00000139890/ENSG00000121905/ENSG00000146729/ENSG00000160211/ENSG00000108953/ENSG00000165995/ENSG00000151320/ENSG00000198668/ENSG00000171316/ENSG00000105329/ENSG00000143153	GSTO1/SNCA/CALM3/CALM2/REM2/HPCA/NIPSNAP2/G6PD/YWHAE/CACNB2/AKAP6/CALM1/CHD7/TGFB1/ATP1B1	15
BP	GO:0006644	phospholipid metabolic process	42/1089	444/15253	0.0373708402091245	0.321627097143185	ENSG00000121769/ENSG00000160752/ENSG00000146070/ENSG00000145335/ENSG00000117461/ENSG00000157404/ENSG00000153395/ENSG00000011422/ENSG00000070831/ENSG00000155368/ENSG00000139163/ENSG00000105655/ENSG00000101670/ENSG00000130164/ENSG00000100100/ENSG00000110921/ENSG00000167508/ENSG00000087111/ENSG00000087085/ENSG00000143845/ENSG00000105520/ENSG00000168528/ENSG00000157168/ENSG00000112294/ENSG00000145675…	FABP3/FDPS/PLA2G7/SNCA/PIK3R3/KIT/LPCAT1/PLAUR/CDC42/DBI/ETNK1/ISYNA1/LIPG/LDLR/PIK3IP1/MVK/MVD/PIGS/ACHE/ETNK2/PLPPR2/SERINC2/NRG1/ALDH5A1/PIK3R1/HMGCS1/PCYT2/IDI1/TGFB1/ARF3/EFR3B/FDFT1/FGF10/PLCH2/EPHA8/NDUFAB1/CD28/PCSK9/INPP4B/IMPA1/BPNT1/LPCAT3	42
BP	GO:0016055	Wnt signaling pathway	45/1089	481/15253	0.0376091748875134	0.323137024367966	ENSG00000070808/ENSG00000147257/ENSG00000171243/ENSG00000272398/ENSG00000110092/ENSG00000092010/ENSG00000198561/ENSG00000144642/ENSG00000070831/ENSG00000087095/ENSG00000100592/ENSG00000058091/ENSG00000105568/ENSG00000186469/ENSG00000153234/ENSG00000162946/ENSG00000198668/ENSG00000126067/ENSG00000173692/ENSG00000142507/ENSG00000165795/ENSG00000100387/ENSG00000146374/ENSG00000145907/ENSG00000113558…	CAMK2A/GPC3/SOSTDC1/CD24/CCND1/PSME1/CTNND1/RBMS3/CDC42/NLK/DAAM1/CDK14/PPP2R1A/GNG2/NR4A2/DISC1/CALM1/PSMB2/PSMD1/PSMB6/NDRG2/RBX1/RSPO3/G3BP1/SKP1/NXN/CTNNB1/SULF1/DKK2/APC/DRAXIN/PSME3/SLC9A3R1/CPE/TBX18/FGF10/DDB1/DKK4/LATS2/RTF1/BICC1/RUVBL1/DKK1/RUNX1/DKK3	45
BP	GO:0003161	cardiac conduction system development	3/1089	11/15253	0.0388413040979448	0.32608924910987	ENSG00000115738/ENSG00000070831/ENSG00000157168	ID2/CDC42/NRG1	3
BP	GO:0015867	ATP transport	3/1089	11/15253	0.0388413040979448	0.32608924910987	ENSG00000185933/ENSG00000005022/ENSG00000125648	CALHM1/SLC25A5/SLC25A23	3
BP	GO:0033197	response to vitamin E	3/1089	11/15253	0.0388413040979448	0.32608924910987	ENSG00000161547/ENSG00000110092/ENSG00000112972	SRSF2/CCND1/HMGCS1	3
BP	GO:0042983	amyloid precursor protein biosynthetic process	3/1089	11/15253	0.0388413040979448	0.32608924910987	ENSG00000103154/ENSG00000136156/ENSG00000123119	NECAB2/ITM2B/NECAB1	3
BP	GO:0042984	regulation of amyloid precursor protein biosynthetic process	3/1089	11/15253	0.0388413040979448	0.32608924910987	ENSG00000103154/ENSG00000136156/ENSG00000123119	NECAB2/ITM2B/NECAB1	3
BP	GO:0042989	sequestering of actin monomers	3/1089	11/15253	0.0388413040979448	0.32608924910987	ENSG00000205542/ENSG00000158164/ENSG00000034510	TMSB4X/TMSB15A/TMSB10	3
BP	GO:0043116	negative regulation of vascular permeability	3/1089	11/15253	0.0388413040979448	0.32608924910987	ENSG00000153904/ENSG00000131477/ENSG00000186642	DDAH1/RAMP2/PDE2A	3
BP	GO:0046007	negative regulation of activated T cell proliferation	3/1089	11/15253	0.0388413040979448	0.32608924910987	ENSG00000137507/ENSG00000108946/ENSG00000164305	LRRC32/PRKAR1A/CASP3	3
BP	GO:0051764	actin crosslink formation	3/1089	11/15253	0.0388413040979448	0.32608924910987	ENSG00000102024/ENSG00000113657/ENSG00000120756	PLS3/DPYSL3/PLS1	3
BP	GO:0070601	centromeric sister chromatid cohesion	3/1089	11/15253	0.0388413040979448	0.32608924910987	ENSG00000105568/ENSG00000156970/ENSG00000168036	PPP2R1A/BUB1B/CTNNB1	3
BP	GO:0090128	regulation of synapse maturation	3/1089	11/15253	0.0388413040979448	0.32608924910987	ENSG00000058404/ENSG00000179915/ENSG00000198844	CAMK2B/NRXN1/ARHGEF15	3
BP	GO:0098877	neurotransmitter receptor transport to plasma membrane	3/1089	11/15253	0.0388413040979448	0.32608924910987	ENSG00000103769/ENSG00000099365/ENSG00000168824	RAB11A/STX1B/NSG1	3
BP	GO:1904321	response to forskolin	3/1089	11/15253	0.0388413040979448	0.32608924910987	ENSG00000127955/ENSG00000078295/ENSG00000106546	GNAI1/ADCY2/AHR	3
BP	GO:1904322	cellular response to forskolin	3/1089	11/15253	0.0388413040979448	0.32608924910987	ENSG00000127955/ENSG00000078295/ENSG00000106546	GNAI1/ADCY2/AHR	3
BP	GO:0007566	embryo implantation	7/1089	45/15253	0.0389102119695511	0.326134859868766	ENSG00000186350/ENSG00000099139/ENSG00000123612/ENSG00000147596/ENSG00000213853/ENSG00000067445/ENSG00000073756	RXRA/PCSK5/ACVR1C/PRDM14/EMP2/TRO/PTGS2	7
BP	GO:0051346	negative regulation of hydrolase activity	37/1089	385/15253	0.0396869660431929	0.329457192003813	ENSG00000106341/ENSG00000145335/ENSG00000147257/ENSG00000114204/ENSG00000141433/ENSG00000035862/ENSG00000011422/ENSG00000178662/ENSG00000184500/ENSG00000137501/ENSG00000108953/ENSG00000166068/ENSG00000064300/ENSG00000143420/ENSG00000166396/ENSG00000196104/ENSG00000105220/ENSG00000163536/ENSG00000026508/ENSG00000170542/ENSG00000089639/ENSG00000116133/ENSG00000130770/ENSG00000011201/ENSG00000116288…	PPP1R17/SNCA/GPC3/SERPINI2/ADCYAP1/TIMP2/PLAUR/CSRNP3/PROS1/SYTL2/YWHAE/SPRED1/NGFR/ENSA/SERPINB7/SPOCK3/GPI/SERPINI1/CD44/SERPINB9/GMIP/DHCR24/ATP5IF1/ANOS1/PARK7/CHP1/WFDC2/PEBP1/RTKN/COL28A1/RPS6KA1/PPP1R1A/PRDX3/RPS6KA3/PTGS2/PDE6D/CPEB2	37
BP	GO:0045861	negative regulation of proteolysis	29/1089	289/15253	0.0397237609015481	0.329457192003813	ENSG00000145335/ENSG00000147257/ENSG00000114204/ENSG00000035862/ENSG00000011422/ENSG00000184500/ENSG00000108953/ENSG00000064300/ENSG00000166396/ENSG00000196104/ENSG00000164885/ENSG00000105220/ENSG00000163536/ENSG00000034713/ENSG00000026508/ENSG00000085063/ENSG00000170542/ENSG00000116133/ENSG00000011201/ENSG00000116288/ENSG00000101443/ENSG00000089220/ENSG00000215018/ENSG00000117676/ENSG00000165672…	SNCA/GPC3/SERPINI2/TIMP2/PLAUR/PROS1/YWHAE/NGFR/SERPINB7/SPOCK3/CDK5/GPI/SERPINI1/GABARAPL2/CD44/CD59/SERPINB9/DHCR24/ANOS1/PARK7/WFDC2/PEBP1/COL28A1/RPS6KA1/PRDX3/RPS6KA3/FHIT/PTGS2/SVIP	29
BP	GO:0010574	regulation of vascular endothelial growth factor production	5/1089	27/15253	0.0398296454644402	0.329457192003813	ENSG00000165795/ENSG00000183287/ENSG00000137573/ENSG00000105329/ENSG00000073756	NDRG2/CCBE1/SULF1/TGFB1/PTGS2	5
BP	GO:0035235	ionotropic glutamate receptor signaling pathway	5/1089	27/15253	0.0398296454644402	0.329457192003813	ENSG00000149403/ENSG00000152578/ENSG00000120251/ENSG00000198785/ENSG00000183454	GRIK4/GRIA4/GRIA2/GRIN3A/GRIN2A	5
BP	GO:0048668	collateral sprouting	5/1089	27/15253	0.0398296454644402	0.329457192003813	ENSG00000135333/ENSG00000143320/ENSG00000108830/ENSG00000187323/ENSG00000106078	EPHA7/CRABP2/RND2/DCC/COBL	5
BP	GO:0090314	positive regulation of protein targeting to membrane	5/1089	27/15253	0.0398296454644402	0.329457192003813	ENSG00000121905/ENSG00000198420/ENSG00000164885/ENSG00000187446/ENSG00000151150	HPCA/TCAF1/CDK5/CHP1/ANK3	5
BP	GO:2000171	negative regulation of dendrite development	5/1089	27/15253	0.0398296454644402	0.329457192003813	ENSG00000196338/ENSG00000187323/ENSG00000197959/ENSG00000125968/ENSG00000128245	NLGN3/DCC/DNM3/ID1/YWHAH	5
BP	GO:0198738	cell-cell signaling by wnt	45/1089	483/15253	0.0398785778847773	0.329457192003813	ENSG00000070808/ENSG00000147257/ENSG00000171243/ENSG00000272398/ENSG00000110092/ENSG00000092010/ENSG00000198561/ENSG00000144642/ENSG00000070831/ENSG00000087095/ENSG00000100592/ENSG00000058091/ENSG00000105568/ENSG00000186469/ENSG00000153234/ENSG00000162946/ENSG00000198668/ENSG00000126067/ENSG00000173692/ENSG00000142507/ENSG00000165795/ENSG00000100387/ENSG00000146374/ENSG00000145907/ENSG00000113558…	CAMK2A/GPC3/SOSTDC1/CD24/CCND1/PSME1/CTNND1/RBMS3/CDC42/NLK/DAAM1/CDK14/PPP2R1A/GNG2/NR4A2/DISC1/CALM1/PSMB2/PSMD1/PSMB6/NDRG2/RBX1/RSPO3/G3BP1/SKP1/NXN/CTNNB1/SULF1/DKK2/APC/DRAXIN/PSME3/SLC9A3R1/CPE/TBX18/FGF10/DDB1/DKK4/LATS2/RTF1/BICC1/RUVBL1/DKK1/RUNX1/DKK3	45
BP	GO:0009410	response to xenobiotic stimulus	25/1089	242/15253	0.0399049146648955	0.329457192003813	ENSG00000148834/ENSG00000145335/ENSG00000180176/ENSG00000121905/ENSG00000123360/ENSG00000134202/ENSG00000153234/ENSG00000005249/ENSG00000164885/ENSG00000105220/ENSG00000186642/ENSG00000170899/ENSG00000100983/ENSG00000134716/ENSG00000053371/ENSG00000105329/ENSG00000106546/ENSG00000165646/ENSG00000060971/ENSG00000169836/ENSG00000120915/ENSG00000125740/ENSG00000181195/ENSG00000183454/ENSG00000143198	GSTO1/SNCA/TH/HPCA/PDE1B/GSTM3/NR4A2/PRKAR2B/CDK5/GPI/PDE2A/GSTA4/GSS/CYP2J2/AKR7A2/TGFB1/AHR/SLC18A2/ACAA1/TACR3/EPHX2/FOSB/PENK/GRIN2A/MGST3	25
BP	GO:0021766	hippocampus development	10/1089	75/15253	0.0399478066598628	0.329457192003813	ENSG00000058668/ENSG00000137343/ENSG00000108953/ENSG00000164885/ENSG00000105953/ENSG00000145242/ENSG00000149557/ENSG00000159388/ENSG00000239672/ENSG00000164305	ATP2B4/ATAT1/YWHAE/CDK5/OGDH/EPHA5/FEZ1/BTG2/NME1/CASP3	10
BP	GO:0043537	negative regulation of blood vessel endothelial cell migration	6/1089	36/15253	0.0403135205277486	0.331940494345468	ENSG00000189403/ENSG00000166068/ENSG00000091879/ENSG00000133121/ENSG00000105329/ENSG00000102760	HMGB1/SPRED1/ANGPT2/STARD13/TGFB1/RGCC	6
BP	GO:0010633	negative regulation of epithelial cell migration	9/1089	65/15253	0.0404963696327791	0.332380746283097	ENSG00000189403/ENSG00000166068/ENSG00000091879/ENSG00000153233/ENSG00000133121/ENSG00000105329/ENSG00000110880/ENSG00000102760/ENSG00000144724	HMGB1/SPRED1/ANGPT2/PTPRR/STARD13/TGFB1/CORO1C/RGCC/PTPRG	9
BP	GO:0043647	inositol phosphate metabolic process	9/1089	65/15253	0.0404963696327791	0.332380746283097	ENSG00000145335/ENSG00000169860/ENSG00000105655/ENSG00000198668/ENSG00000114805/ENSG00000078549/ENSG00000149527/ENSG00000109452/ENSG00000133731	SNCA/P2RY1/ISYNA1/CALM1/PLCH1/ADCYAP1R1/PLCH2/INPP4B/IMPA1	9
BP	GO:0006024	glycosaminoglycan biosynthetic process	13/1089	107/15253	0.0411342248294322	0.33707758719876	ENSG00000147257/ENSG00000138653/ENSG00000111846/ENSG00000213420/ENSG00000171310/ENSG00000175040/ENSG00000103044/ENSG00000169439/ENSG00000105329/ENSG00000154080/ENSG00000188157/ENSG00000157766/ENSG00000038427	GPC3/NDST4/GCNT2/GPC2/CHST11/CHST2/HAS3/SDC2/TGFB1/CHST9/AGRN/ACAN/VCAN	13
BP	GO:0048638	regulation of developmental growth	29/1089	290/15253	0.0412547425642598	0.337526858750265	ENSG00000135333/ENSG00000095539/ENSG00000140538/ENSG00000143320/ENSG00000103769/ENSG00000095587/ENSG00000112902/ENSG00000160211/ENSG00000108830/ENSG00000187323/ENSG00000151320/ENSG00000164885/ENSG00000001617/ENSG00000100600/ENSG00000171316/ENSG00000092964/ENSG00000184486/ENSG00000157168/ENSG00000203879/ENSG00000163273/ENSG00000162490/ENSG00000124772/ENSG00000188157/ENSG00000150457/ENSG00000008083…	EPHA7/SEMA4G/NTRK3/CRABP2/RAB11A/TLL2/SEMA5A/G6PD/RND2/DCC/AKAP6/CDK5/SEMA3F/LGMN/CHD7/DPYSL2/POU3F2/NRG1/GDI1/NPPC/DRAXIN/CPNE5/AGRN/LATS2/JARID2/OLFM1/SEMA4A/PLS1/SEMA3D	29
BP	GO:1900371	regulation of purine nucleotide biosynthetic process	16/1089	140/15253	0.0415584125439723	0.339224073960048	ENSG00000171314/ENSG00000160014/ENSG00000198822/ENSG00000143933/ENSG00000113389/ENSG00000035862/ENSG00000205542/ENSG00000121905/ENSG00000102900/ENSG00000198668/ENSG00000131477/ENSG00000132329/ENSG00000114268/ENSG00000122882/ENSG00000163273/ENSG00000143799	PGAM1/CALM3/GRM3/CALM2/NPR3/TIMP2/TMSB4X/HPCA/NUP93/CALM1/RAMP2/RAMP1/PFKFB4/ECD/NPPC/PARP1	16
BP	GO:0051650	establishment of vesicle localization	25/1089	243/15253	0.0415942325019132	0.339224073960048	ENSG00000089169/ENSG00000145335/ENSG00000103769/ENSG00000041353/ENSG00000137501/ENSG00000134207/ENSG00000164885/ENSG00000197959/ENSG00000136854/ENSG00000073969/ENSG00000085063/ENSG00000168036/ENSG00000110975/ENSG00000099365/ENSG00000174871/ENSG00000106976/ENSG00000168067/ENSG00000075945/ENSG00000149927/ENSG00000147041/ENSG00000167515/ENSG00000103723/ENSG00000138078/ENSG00000182606/ENSG00000008056	RPH3A/SNCA/RAB11A/RAB27B/SYTL2/SYT6/CDK5/DNM3/STXBP1/NSF/CD59/CTNNB1/SYT10/STX1B/CNIH2/DNM1/MAP4K2/KIFAP3/DOC2A/SYTL5/TRAPPC2L/AP3B2/PREPL/TRAK1/SYN1	25
BP	GO:0072006	nephron development	15/1089	129/15253	0.0416914711773887	0.339478255007009	ENSG00000104327/ENSG00000147257/ENSG00000104313/ENSG00000272398/ENSG00000102900/ENSG00000166396/ENSG00000091879/ENSG00000179222/ENSG00000168036/ENSG00000170962/ENSG00000137573/ENSG00000105329/ENSG00000115204/ENSG00000075711/ENSG00000197410	CALB1/GPC3/EYA1/CD24/NUP93/SERPINB7/ANGPT2/MAGED1/CTNNB1/PDGFD/SULF1/TGFB1/MPV17/DLG1/DCHS2	15
BP	GO:0007215	glutamate receptor signaling pathway	11/1089	86/15253	0.0418715415675419	0.339502456870099	ENSG00000139874/ENSG00000198822/ENSG00000103154/ENSG00000149403/ENSG00000152578/ENSG00000058335/ENSG00000196338/ENSG00000120251/ENSG00000174871/ENSG00000198785/ENSG00000183454	SSTR1/GRM3/NECAB2/GRIK4/GRIA4/RASGRF1/NLGN3/GRIA2/CNIH2/GRIN3A/GRIN2A	11
BP	GO:0006085	acetyl-CoA biosynthetic process	4/1089	19/15253	0.0422891343707402	0.339502456870099	ENSG00000131069/ENSG00000168291/ENSG00000131473/ENSG00000150768	ACSS2/PDHB/ACLY/DLAT	4
BP	GO:0006198	cAMP catabolic process	4/1089	19/15253	0.0422891343707402	0.339502456870099	ENSG00000065989/ENSG00000123360/ENSG00000171408/ENSG00000186642	PDE4A/PDE1B/PDE7B/PDE2A	4
BP	GO:0006525	arginine metabolic process	4/1089	19/15253	0.0422891343707402	0.339502456870099	ENSG00000058668/ENSG00000126522/ENSG00000153904/ENSG00000065154	ATP2B4/ASL/DDAH1/OAT	4
BP	GO:0035357	peroxisome proliferator activated receptor signaling pathway	4/1089	19/15253	0.0422891343707402	0.339502456870099	ENSG00000186350/ENSG00000048540/ENSG00000164442/ENSG00000204352	RXRA/LMO3/CITED2/C9orf129	4
BP	GO:0048025	negative regulation of mRNA splicing, via spliceosome	4/1089	19/15253	0.0422891343707402	0.339502456870099	ENSG00000122566/ENSG00000147274/ENSG00000165119/ENSG00000115875	HNRNPA2B1/RBMX/HNRNPK/SRSF7	4
BP	GO:1901685	glutathione derivative metabolic process	4/1089	19/15253	0.0422891343707402	0.339502456870099	ENSG00000148834/ENSG00000134202/ENSG00000170899/ENSG00000143198	GSTO1/GSTM3/GSTA4/MGST3	4
BP	GO:1901687	glutathione derivative biosynthetic process	4/1089	19/15253	0.0422891343707402	0.339502456870099	ENSG00000148834/ENSG00000134202/ENSG00000170899/ENSG00000143198	GSTO1/GSTM3/GSTA4/MGST3	4
BP	GO:1902254	negative regulation of intrinsic apoptotic signaling pathway by p53 class mediator	4/1089	19/15253	0.0422891343707402	0.339502456870099	ENSG00000026508/ENSG00000161642/ENSG00000004487/ENSG00000019582	CD44/ZNF385A/KDM1A/CD74	4
BP	GO:0010611	regulation of cardiac muscle hypertrophy	7/1089	46/15253	0.043179582549268	0.344527310155579	ENSG00000170776/ENSG00000058668/ENSG00000160211/ENSG00000151320/ENSG00000160191/ENSG00000008083/ENSG00000143799	AKAP13/ATP2B4/G6PD/AKAP6/PDE9A/JARID2/PARP1	7
BP	GO:0050922	negative regulation of chemotaxis	7/1089	46/15253	0.043179582549268	0.344527310155579	ENSG00000095539/ENSG00000112902/ENSG00000091879/ENSG00000001617/ENSG00000196189/ENSG00000136999/ENSG00000153993	SEMA4G/SEMA5A/ANGPT2/SEMA3F/SEMA4A/NOV/SEMA3D	7
BP	GO:0007422	peripheral nervous system development	10/1089	76/15253	0.043183259583533	0.344527310155579	ENSG00000134202/ENSG00000164885/ENSG00000163536/ENSG00000184486/ENSG00000157168/ENSG00000185567/ENSG00000153902/ENSG00000148053/ENSG00000159216/ENSG00000100285	GSTM3/CDK5/SERPINI1/POU3F2/NRG1/AHNAK2/LGI4/NTRK2/RUNX1/NEFH	10
BP	GO:1901216	positive regulation of neuron death	10/1089	76/15253	0.043183259583533	0.344527310155579	ENSG00000135333/ENSG00000145335/ENSG00000070831/ENSG00000164885/ENSG00000168036/ENSG00000169174/ENSG00000143799/ENSG00000170345/ENSG00000107984/ENSG00000164305	EPHA7/SNCA/CDC42/CDK5/CTNNB1/PCSK9/PARP1/FOS/DKK1/CASP3	10
BP	GO:1903522	regulation of blood circulation	26/1089	256/15253	0.043746216275805	0.348477611201684	ENSG00000168710/ENSG00000148834/ENSG00000160014/ENSG00000180176/ENSG00000143933/ENSG00000137726/ENSG00000058668/ENSG00000006283/ENSG00000221946/ENSG00000108953/ENSG00000165995/ENSG00000198668/ENSG00000129244/ENSG00000074370/ENSG00000134716/ENSG00000182132/ENSG00000102057/ENSG00000163273/ENSG00000169836/ENSG00000177098/ENSG00000075711/ENSG00000072310/ENSG00000135643/ENSG00000073756/ENSG00000143153…	AHCYL1/GSTO1/CALM3/TH/CALM2/FXYD6/ATP2B4/CACNA1G/FXYD7/YWHAE/CACNB2/CALM1/ATP1B2/ATP2A3/CYP2J2/KCNIP1/KCND1/NPPC/TACR3/SCN4B/DLG1/SREBF1/KCNMB4/PTGS2/ATP1B1/FXYD3	26
BP	GO:0019751	polyol metabolic process	13/1089	108/15253	0.043840426758798	0.348687480939171	ENSG00000145335/ENSG00000149476/ENSG00000108479/ENSG00000169860/ENSG00000105655/ENSG00000198668/ENSG00000114805/ENSG00000111669/ENSG00000078549/ENSG00000149527/ENSG00000109452/ENSG00000133731/ENSG00000150787	SNCA/TKFC/GALK1/P2RY1/ISYNA1/CALM1/PLCH1/TPI1/ADCYAP1R1/PLCH2/INPP4B/IMPA1/PTS	13
BP	GO:0010035	response to inorganic substance	44/1089	474/15253	0.0439206826193178	0.348785884541043	ENSG00000115738/ENSG00000168710/ENSG00000145335/ENSG00000160014/ENSG00000180176/ENSG00000110092/ENSG00000135486/ENSG00000143933/ENSG00000157404/ENSG00000121905/ENSG00000058668/ENSG00000069535/ENSG00000006283/ENSG00000102900/ENSG00000160211/ENSG00000134333/ENSG00000074317/ENSG00000198668/ENSG00000105220/ENSG00000068831/ENSG00000138668/ENSG00000188690/ENSG00000134200/ENSG00000171223/ENSG00000100983…	ID2/AHCYL1/SNCA/CALM3/TH/CCND1/HNRNPA1/CALM2/KIT/HPCA/ATP2B4/MAOB/CACNA1G/NUP93/G6PD/LDHA/SNCB/CALM1/GPI/RASGRP2/HNRNPD/UROS/TSHB/JUNB/GSS/HMGCS1/PDGFD/SLC25A23/PARK7/GDI1/KCNMB1/PRDX3/PRDX2/SIPA1/FOSB/ANK3/PARP1/FOS/KCNMB4/STAT6/PENK/PTGS2/CASP3/ACO1	44
BP	GO:0033555	multicellular organismal response to stress	9/1089	66/15253	0.0440464018738418	0.349244464240431	ENSG00000141433/ENSG00000109991/ENSG00000177030/ENSG00000153234/ENSG00000078668/ENSG00000078549/ENSG00000213585/ENSG00000078725/ENSG00000181195	ADCYAP1/P2RX3/DEAF1/NR4A2/VDAC3/ADCYAP1R1/VDAC1/BRINP1/PENK	9
BP	GO:0051588	regulation of neurotransmitter transport	11/1089	87/15253	0.0449747608523801	0.356055964960753	ENSG00000070808/ENSG00000145335/ENSG00000173267/ENSG00000069535/ENSG00000136854/ENSG00000110881/ENSG00000099365/ENSG00000169213/ENSG00000135643/ENSG00000138078/ENSG00000008056	CAMK2A/SNCA/SNCG/MAOB/STXBP1/ASIC1/STX1B/RAB3B/KCNMB4/PREPL/SYN1	11
BP	GO:0006022	aminoglycan metabolic process	18/1089	164/15253	0.0450899173246364	0.356418454175356	ENSG00000147257/ENSG00000112309/ENSG00000138653/ENSG00000111846/ENSG00000213420/ENSG00000072571/ENSG00000196104/ENSG00000026508/ENSG00000171310/ENSG00000175040/ENSG00000103044/ENSG00000169439/ENSG00000105329/ENSG00000187446/ENSG00000154080/ENSG00000188157/ENSG00000157766/ENSG00000038427	GPC3/B3GAT2/NDST4/GCNT2/GPC2/HMMR/SPOCK3/CD44/CHST11/CHST2/HAS3/SDC2/TGFB1/CHP1/CHST9/AGRN/ACAN/VCAN	18
BP	GO:0007223	Wnt signaling pathway, calcium modulating pathway	6/1089	37/15253	0.045323497536025	0.356618882603517	ENSG00000070808/ENSG00000087095/ENSG00000186469/ENSG00000198668/ENSG00000168036/ENSG00000107984	CAMK2A/NLK/GNG2/CALM1/CTNNB1/DKK1	6
BP	GO:0042596	fear response	6/1089	37/15253	0.045323497536025	0.356618882603517	ENSG00000141433/ENSG00000177030/ENSG00000078668/ENSG00000213585/ENSG00000078725/ENSG00000181195	ADCYAP1/DEAF1/VDAC3/VDAC1/BRINP1/PENK	6
BP	GO:0048016	inositol phosphate-mediated signaling	6/1089	37/15253	0.045323497536025	0.356618882603517	ENSG00000058668/ENSG00000101096/ENSG00000151320/ENSG00000157168/ENSG00000172348/ENSG00000187446	ATP2B4/NFATC2/AKAP6/NRG1/RCAN2/CHP1	6
BP	GO:0010922	positive regulation of phosphatase activity	5/1089	28/15253	0.0457419821377366	0.357176754139348	ENSG00000160014/ENSG00000143933/ENSG00000151320/ENSG00000198668/ENSG00000196950	CALM3/CALM2/AKAP6/CALM1/SLC39A10	5
BP	GO:0032594	protein transport within lipid bilayer	5/1089	28/15253	0.0457419821377366	0.357176754139348	ENSG00000272398/ENSG00000103769/ENSG00000099365/ENSG00000168824/ENSG00000143153	CD24/RAB11A/STX1B/NSG1/ATP1B1	5
BP	GO:0048841	regulation of axon extension involved in axon guidance	5/1089	28/15253	0.0457419821377366	0.357176754139348	ENSG00000095539/ENSG00000112902/ENSG00000001617/ENSG00000196189/ENSG00000153993	SEMA4G/SEMA5A/SEMA3F/SEMA4A/SEMA3D	5
BP	GO:0051968	positive regulation of synaptic transmission, glutamatergic	5/1089	28/15253	0.0457419821377366	0.357176754139348	ENSG00000141433/ENSG00000196338/ENSG00000136854/ENSG00000179915/ENSG00000073756	ADCYAP1/NLGN3/STXBP1/NRXN1/PTGS2	5
BP	GO:1902803	regulation of synaptic vesicle transport	5/1089	28/15253	0.0457419821377366	0.357176754139348	ENSG00000136854/ENSG00000099365/ENSG00000174871/ENSG00000138078/ENSG00000008056	STXBP1/STX1B/CNIH2/PREPL/SYN1	5
BP	GO:1901653	cellular response to peptide	32/1089	329/15253	0.0460966573704199	0.359400038800027	ENSG00000168710/ENSG00000070808/ENSG00000117461/ENSG00000067225/ENSG00000171130/ENSG00000114573/ENSG00000095637/ENSG00000186469/ENSG00000153234/ENSG00000064300/ENSG00000078295/ENSG00000005249/ENSG00000164885/ENSG00000125968/ENSG00000159720/ENSG00000168243/ENSG00000162188/ENSG00000145675/ENSG00000105329/ENSG00000151422/ENSG00000176533/ENSG00000134982/ENSG00000131100/ENSG00000146247/ENSG00000169174…	AHCYL1/CAMK2A/PIK3R3/PKM/ATP6V0E2/ATP6V1A/SORBS1/GNG2/NR4A2/NGFR/ADCY2/PRKAR2B/CDK5/ID1/ATP6V0D1/GNG4/GNG3/PIK3R1/TGFB1/FER/GNG7/APC/ATP6V1E1/PHIP/PCSK9/SREBF1/JAK3/PARP1/PRKAR1A/RAB31/CRHR2/CPEB2	32
BP	GO:0032768	regulation of monooxygenase activity	7/1089	47/15253	0.0477400210548427	0.370526024440758	ENSG00000145335/ENSG00000113389/ENSG00000058668/ENSG00000198668/ENSG00000153904/ENSG00000080824/ENSG00000116288	SNCA/NPR3/ATP2B4/CALM1/DDAH1/HSP90AA1/PARK7	7
BP	GO:1901028	regulation of mitochondrial outer membrane permeabilization involved in apoptotic signaling pathway	7/1089	47/15253	0.0477400210548427	0.370526024440758	ENSG00000134308/ENSG00000108953/ENSG00000096092/ENSG00000114126/ENSG00000005022/ENSG00000128245/ENSG00000130770	YWHAQ/YWHAE/TMEM14A/TFDP2/SLC25A5/YWHAH/ATP5IF1	7
BP	GO:1903146	regulation of autophagy of mitochondrion	7/1089	47/15253	0.0477400210548427	0.370526024440758	ENSG00000104765/ENSG00000130770/ENSG00000116288/ENSG00000213585/ENSG00000198911/ENSG00000072310/ENSG00000175792	BNIP3L/ATP5IF1/PARK7/VDAC1/SREBF2/SREBF1/RUVBL1	7
BP	GO:0120034	positive regulation of plasma membrane bounded cell projection assembly	11/1089	88/15253	0.0482317722943937	0.373778048338755	ENSG00000157404/ENSG00000070831/ENSG00000197959/ENSG00000106078/ENSG00000186635/ENSG00000101040/ENSG00000134982/ENSG00000188157/ENSG00000113657/ENSG00000184640/ENSG00000131037	KIT/CDC42/DNM3/COBL/ARAP1/ZMYND8/APC/AGRN/DPYSL3/SEPT9/EPS8L1	11
BP	GO:0002864	regulation of acute inflammatory response to antigenic stimulus	3/1089	12/15253	0.0491080934877255	0.374358137002869	ENSG00000141433/ENSG00000116288/ENSG00000164129	ADCYAP1/PARK7/NPY5R	3
BP	GO:0007501	mesodermal cell fate specification	3/1089	12/15253	0.0491080934877255	0.374358137002869	ENSG00000104313/ENSG00000064655/ENSG00000107984	EYA1/EYA2/DKK1	3
BP	GO:0017121	phospholipid scrambling	3/1089	12/15253	0.0491080934877255	0.374358137002869	ENSG00000151572/ENSG00000231213/ENSG00000134343	ANO4/PLSCR5/ANO3	3
BP	GO:0019471	4-hydroxyproline metabolic process	3/1089	12/15253	0.0491080934877255	0.374358137002869	ENSG00000129521/ENSG00000159423/ENSG00000125166	EGLN3/ALDH4A1/GOT2	3
BP	GO:0031274	positive regulation of pseudopodium assembly	3/1089	12/15253	0.0491080934877255	0.374358137002869	ENSG00000157404/ENSG00000070831/ENSG00000134982	KIT/CDC42/APC	3
BP	GO:0032372	negative regulation of sterol transport	3/1089	12/15253	0.0491080934877255	0.374358137002869	ENSG00000143921/ENSG00000198911/ENSG00000169174	ABCG8/SREBF2/PCSK9	3
BP	GO:0032375	negative regulation of cholesterol transport	3/1089	12/15253	0.0491080934877255	0.374358137002869	ENSG00000143921/ENSG00000198911/ENSG00000169174	ABCG8/SREBF2/PCSK9	3
BP	GO:0051231	spindle elongation	3/1089	12/15253	0.0491080934877255	0.374358137002869	ENSG00000105568/ENSG00000090889/ENSG00000079335	PPP2R1A/KIF4A/CDC14A	3
BP	GO:0060732	positive regulation of inositol phosphate biosynthetic process	3/1089	12/15253	0.0491080934877255	0.374358137002869	ENSG00000145335/ENSG00000169860/ENSG00000078549	SNCA/P2RY1/ADCYAP1R1	3
BP	GO:1901841	regulation of high voltage-gated calcium channel activity	3/1089	12/15253	0.0491080934877255	0.374358137002869	ENSG00000139890/ENSG00000146729/ENSG00000165995	REM2/NIPSNAP2/CACNB2	3
BP	GO:2000052	positive regulation of non-canonical Wnt signaling pathway	3/1089	12/15253	0.0491080934877255	0.374358137002869	ENSG00000147257/ENSG00000146374/ENSG00000107984	GPC3/RSPO3/DKK1	3
BP	GO:0007043	cell-cell junction assembly	13/1089	110/15253	0.0496208547705154	0.375939680464755	ENSG00000132849/ENSG00000081138/ENSG00000035403/ENSG00000154162/ENSG00000101542/ENSG00000131477/ENSG00000140945/ENSG00000113100/ENSG00000040731/ENSG00000134982/ENSG00000075711/ENSG00000159216/ENSG00000082397	PATJ/CDH7/VCL/CDH12/CDH20/RAMP2/CDH13/CDH9/CDH10/APC/DLG1/RUNX1/EPB41L3	13
BP	GO:0017156	calcium ion regulated exocytosis	13/1089	110/15253	0.0496208547705154	0.375939680464755	ENSG00000089169/ENSG00000006283/ENSG00000137501/ENSG00000134207/ENSG00000164885/ENSG00000136854/ENSG00000110975/ENSG00000099365/ENSG00000187446/ENSG00000149927/ENSG00000147041/ENSG00000138078/ENSG00000008056	RPH3A/CACNA1G/SYTL2/SYT6/CDK5/STXBP1/SYT10/STX1B/CHP1/DOC2A/SYTL5/PREPL/SYN1	13
BP	GO:0002478	antigen processing and presentation of exogenous peptide antigen	18/1089	166/15253	0.0497613217544048	0.375939680464755	ENSG00000092010/ENSG00000242574/ENSG00000204257/ENSG00000126067/ENSG00000173692/ENSG00000077549/ENSG00000100600/ENSG00000142507/ENSG00000115073/ENSG00000077380/ENSG00000100280/ENSG00000019582/ENSG00000090889/ENSG00000131467/ENSG00000075945/ENSG00000138107/ENSG00000138778/ENSG00000106367	PSME1/HLA-DMB/HLA-DMA/PSMB2/PSMD1/CAPZB/LGMN/PSMB6/ACTR1B/DYNC1I2/AP1B1/CD74/KIF4A/PSME3/KIFAP3/ACTR1A/CENPE/AP1S1	18
BP	GO:0002861	regulation of inflammatory response to antigenic stimulus	4/1089	20/15253	0.0499740758578099	0.375939680464755	ENSG00000141433/ENSG00000116288/ENSG00000178562/ENSG00000164129	ADCYAP1/PARK7/CD28/NPY5R	4
BP	GO:0007413	axonal fasciculation	4/1089	20/15253	0.0499740758578099	0.375939680464755	ENSG00000112902/ENSG00000044524/ENSG00000182636/ENSG00000154654	SEMA5A/EPHA3/NDN/NCAM2	4
BP	GO:0044381	glucose import in response to insulin stimulus	4/1089	20/15253	0.0499740758578099	0.375939680464755	ENSG00000117461/ENSG00000095637/ENSG00000064300/ENSG00000145675	PIK3R3/SORBS1/NGFR/PIK3R1	4
BP	GO:0060914	heart formation	4/1089	20/15253	0.0499740758578099	0.375939680464755	ENSG00000104313/ENSG00000168036/ENSG00000082014/ENSG00000107984	EYA1/CTNNB1/SMARCD3/DKK1	4
BP	GO:0086012	membrane depolarization during cardiac muscle cell action potential	4/1089	20/15253	0.0499740758578099	0.375939680464755	ENSG00000006283/ENSG00000165995/ENSG00000177098/ENSG00000151150	CACNA1G/CACNB2/SCN4B/ANK3	4
BP	GO:0106030	neuron projection fasciculation	4/1089	20/15253	0.0499740758578099	0.375939680464755	ENSG00000112902/ENSG00000044524/ENSG00000182636/ENSG00000154654	SEMA5A/EPHA3/NDN/NCAM2	4
BP	GO:0016601	Rac protein signal transduction	6/1089	38/15253	0.0507039814574419	0.380645233966241	ENSG00000058335/ENSG00000074696/ENSG00000197457/ENSG00000140945/ENSG00000010322/ENSG00000146425	RASGRF1/HACD3/STMN3/CDH13/NISCH/DYNLT1	6
BP	GO:0043281	regulation of cysteine-type endopeptidase activity involved in apoptotic process	21/1089	201/15253	0.0507477589075273	0.380645233966241	ENSG00000129521/ENSG00000135333/ENSG00000147488/ENSG00000091592/ENSG00000145335/ENSG00000011422/ENSG00000189403/ENSG00000108953/ENSG00000064300/ENSG00000123612/ENSG00000105220/ENSG00000026508/ENSG00000170542/ENSG00000116133/ENSG00000116288/ENSG00000117676/ENSG00000165672/ENSG00000177189/ENSG00000172115/ENSG00000073756/ENSG00000164305	EGLN3/EPHA7/ST18/NLRP1/SNCA/PLAUR/HMGB1/YWHAE/NGFR/ACVR1C/GPI/CD44/SERPINB9/DHCR24/PARK7/RPS6KA1/PRDX3/RPS6KA3/CYCS/PTGS2/CASP3	21
BP	GO:1903829	positive regulation of cellular protein localization	32/1089	332/15253	0.0510416368231448	0.382291443144779	ENSG00000121905/ENSG00000103769/ENSG00000103154/ENSG00000134308/ENSG00000198420/ENSG00000070831/ENSG00000127955/ENSG00000044524/ENSG00000108953/ENSG00000095637/ENSG00000064300/ENSG00000164885/ENSG00000179841/ENSG00000198258/ENSG00000157168/ENSG00000114126/ENSG00000145675/ENSG00000128245/ENSG00000105329/ENSG00000116288/ENSG00000187446/ENSG00000187778/ENSG00000134982/ENSG00000198911/ENSG00000075711…	HPCA/RAB11A/NECAB2/YWHAQ/TCAF1/CDC42/GNAI1/EPHA3/YWHAE/SORBS1/NGFR/CDK5/AKAP5/UBL5/NRG1/TFDP2/PIK3R1/YWHAH/TGFB1/PARK7/CHP1/MCRS1/APC/SREBF2/DLG1/OAZ2/ANK3/RUVBL1/CNPY4/PLS1/PTGS2/KCNN3	32
BP	GO:0050806	positive regulation of synaptic transmission	16/1089	144/15253	0.0515190551113884	0.385127350656083	ENSG00000104327/ENSG00000145335/ENSG00000141433/ENSG00000196338/ENSG00000162951/ENSG00000136854/ENSG00000108852/ENSG00000099365/ENSG00000169213/ENSG00000179915/ENSG00000171603/ENSG00000168824/ENSG00000160307/ENSG00000148053/ENSG00000073756/ENSG00000183454	CALB1/SNCA/ADCYAP1/NLGN3/LRRTM1/STXBP1/MPP2/STX1B/RAB3B/NRXN1/CLSTN1/NSG1/S100B/NTRK2/PTGS2/GRIN2A	16
BP	GO:0009791	post-embryonic development	11/1089	89/15253	0.051645142974317	0.385127350656083	ENSG00000153234/ENSG00000171310/ENSG00000182636/ENSG00000117139/ENSG00000143845/ENSG00000112294/ENSG00000165646/ENSG00000144290/ENSG00000163273/ENSG00000172893/ENSG00000122729	NR4A2/CHST11/NDN/KDM5B/ETNK2/ALDH5A1/SLC18A2/SLC4A10/NPPC/DHCR7/ACO1	11
BP	GO:0019233	sensory perception of pain	11/1089	89/15253	0.051645142974317	0.385127350656083	ENSG00000141433/ENSG00000109991/ENSG00000184117/ENSG00000169860/ENSG00000163377/ENSG00000164885/ENSG00000182636/ENSG00000136999/ENSG00000181195/ENSG00000073756/ENSG00000183454	ADCYAP1/P2RX3/NIPSNAP1/P2RY1/FAM19A4/CDK5/NDN/NOV/PENK/PTGS2/GRIN2A	11
BP	GO:0021954	central nervous system neuron development	9/1089	68/15253	0.0517569849745159	0.385402012752265	ENSG00000153234/ENSG00000078018/ENSG00000187323/ENSG00000164885/ENSG00000163288/ENSG00000105953/ENSG00000144290/ENSG00000159388/ENSG00000148053	NR4A2/MAP2/DCC/CDK5/GABRB1/OGDH/SLC4A10/BTG2/NTRK2	9
BP	GO:0003016	respiratory system process	5/1089	29/15253	0.052148599217973	0.386079975190123	ENSG00000171551/ENSG00000196338/ENSG00000182636/ENSG00000183287/ENSG00000115419	ECEL1/NLGN3/NDN/CCBE1/GLS	5
BP	GO:0010573	vascular endothelial growth factor production	5/1089	29/15253	0.052148599217973	0.386079975190123	ENSG00000165795/ENSG00000183287/ENSG00000137573/ENSG00000105329/ENSG00000073756	NDRG2/CCBE1/SULF1/TGFB1/PTGS2	5
BP	GO:0045191	regulation of isotype switching	5/1089	29/15253	0.052148599217973	0.386079975190123	ENSG00000131507/ENSG00000105329/ENSG00000109685/ENSG00000178562/ENSG00000166888	NDFIP1/TGFB1/NSD2/CD28/STAT6	5
BP	GO:0050686	negative regulation of mRNA processing	5/1089	29/15253	0.052148599217973	0.386079975190123	ENSG00000122566/ENSG00000147274/ENSG00000165119/ENSG00000115875/ENSG00000138376	HNRNPA2B1/RBMX/HNRNPK/SRSF7/BARD1	5
BP	GO:0006282	regulation of DNA repair	12/1089	100/15253	0.0524293904094566	0.387043402189351	ENSG00000104313/ENSG00000135829/ENSG00000147231/ENSG00000189403/ENSG00000170364/ENSG00000004487/ENSG00000109685/ENSG00000064655/ENSG00000070193/ENSG00000177889/ENSG00000143799/ENSG00000168101	EYA1/DHX9/CXorf57/HMGB1/SETMAR/KDM1A/NSD2/EYA2/FGF10/UBE2N/PARP1/NUDT16L1	12
BP	GO:0021761	limbic system development	12/1089	100/15253	0.0524293904094566	0.387043402189351	ENSG00000058668/ENSG00000137343/ENSG00000108953/ENSG00000164885/ENSG00000105953/ENSG00000184486/ENSG00000145242/ENSG00000162704/ENSG00000149557/ENSG00000159388/ENSG00000239672/ENSG00000164305	ATP2B4/ATAT1/YWHAE/CDK5/OGDH/POU3F2/EPHA5/ARPC5/FEZ1/BTG2/NME1/CASP3	12
BP	GO:0014743	regulation of muscle hypertrophy	7/1089	48/15253	0.0525958494221411	0.387159705345216	ENSG00000170776/ENSG00000058668/ENSG00000160211/ENSG00000151320/ENSG00000160191/ENSG00000008083/ENSG00000143799	AKAP13/ATP2B4/G6PD/AKAP6/PDE9A/JARID2/PARP1	7
BP	GO:0035306	positive regulation of dephosphorylation	7/1089	48/15253	0.0525958494221411	0.387159705345216	ENSG00000160014/ENSG00000143933/ENSG00000151320/ENSG00000198668/ENSG00000105329/ENSG00000196950/ENSG00000165802	CALM3/CALM2/AKAP6/CALM1/TGFB1/SLC39A10/NSMF	7
BP	GO:0006023	aminoglycan biosynthetic process	13/1089	111/15253	0.0526991436306648	0.387365092953298	ENSG00000147257/ENSG00000138653/ENSG00000111846/ENSG00000213420/ENSG00000171310/ENSG00000175040/ENSG00000103044/ENSG00000169439/ENSG00000105329/ENSG00000154080/ENSG00000188157/ENSG00000157766/ENSG00000038427	GPC3/NDST4/GCNT2/GPC2/CHST11/CHST2/HAS3/SDC2/TGFB1/CHST9/AGRN/ACAN/VCAN	13
BP	GO:1901605	alpha-amino acid metabolic process	22/1089	214/15253	0.0536945424572617	0.394117941636301	ENSG00000129521/ENSG00000168710/ENSG00000180176/ENSG00000058668/ENSG00000178921/ENSG00000126522/ENSG00000153904/ENSG00000160200/ENSG00000105953/ENSG00000198130/ENSG00000112294/ENSG00000086475/ENSG00000123453/ENSG00000115419/ENSG00000116288/ENSG00000159423/ENSG00000125166/ENSG00000166165/ENSG00000164904/ENSG00000153086/ENSG00000162174/ENSG00000065154	EGLN3/AHCYL1/TH/ATP2B4/PFAS/ASL/DDAH1/CBS/OGDH/HIBCH/ALDH5A1/SEPHS1/SARDH/GLS/PARK7/ALDH4A1/GOT2/CKB/ALDH7A1/ACMSD/ASRGL1/OAT	22
BP	GO:0051289	protein homotetramerization	10/1089	79/15253	0.0539436763380966	0.394818531374844	ENSG00000067225/ENSG00000186350/ENSG00000179958/ENSG00000169738/ENSG00000104325/ENSG00000112294/ENSG00000130770/ENSG00000115419/ENSG00000167900/ENSG00000163382	PKM/RXRA/DCTPP1/DCXR/DECR1/ALDH5A1/ATP5IF1/GLS/TK1/NAXE	10
BP	GO:0097581	lamellipodium organization	10/1089	79/15253	0.0539436763380966	0.394818531374844	ENSG00000035403/ENSG00000157404/ENSG00000070831/ENSG00000140945/ENSG00000077549/ENSG00000026508/ENSG00000151422/ENSG00000162704/ENSG00000110880/ENSG00000182957	VCL/KIT/CDC42/CDH13/CAPZB/CD44/FER/ARPC5/CORO1C/SPATA13	10
BP	GO:0032091	negative regulation of protein binding	11/1089	90/15253	0.0552172155766232	0.402991553455526	ENSG00000117632/ENSG00000075624/ENSG00000008294/ENSG00000101367/ENSG00000162946/ENSG00000125968/ENSG00000004487/ENSG00000116288/ENSG00000169174/ENSG00000107984/ENSG00000132688	STMN1/ACTB/SPAG9/MAPRE1/DISC1/ID1/KDM1A/PARK7/PCSK9/DKK1/NES	11
BP	GO:1904375	regulation of protein localization to cell periphery	11/1089	90/15253	0.0552172155766232	0.402991553455526	ENSG00000103769/ENSG00000127955/ENSG00000044524/ENSG00000095637/ENSG00000164885/ENSG00000179841/ENSG00000145675/ENSG00000105329/ENSG00000075711/ENSG00000166997/ENSG00000120756	RAB11A/GNAI1/EPHA3/SORBS1/CDK5/AKAP5/PIK3R1/TGFB1/DLG1/CNPY4/PLS1	11
BP	GO:0035304	regulation of protein dephosphorylation	14/1089	123/15253	0.0556163523492048	0.405086846900637	ENSG00000106341/ENSG00000160014/ENSG00000143933/ENSG00000105568/ENSG00000108953/ENSG00000143420/ENSG00000151320/ENSG00000198668/ENSG00000073711/ENSG00000172348/ENSG00000105329/ENSG00000196950/ENSG00000135447/ENSG00000165802	PPP1R17/CALM3/CALM2/PPP2R1A/YWHAE/ENSA/AKAP6/CALM1/PPP2R3A/RCAN2/TGFB1/SLC39A10/PPP1R1A/NSMF	14
BP	GO:0030900	forebrain development	34/1089	359/15253	0.0556619918084566	0.405086846900637	ENSG00000115738/ENSG00000139874/ENSG00000180176/ENSG00000141433/ENSG00000058668/ENSG00000112902/ENSG00000077097/ENSG00000137343/ENSG00000108953/ENSG00000153234/ENSG00000164885/ENSG00000171316/ENSG00000105953/ENSG00000184486/ENSG00000157168/ENSG00000184226/ENSG00000168036/ENSG00000004487/ENSG00000167325/ENSG00000144290/ENSG00000116641/ENSG00000162490/ENSG00000145242/ENSG00000162704/ENSG00000149557…	ID2/SSTR1/TH/ADCYAP1/ATP2B4/SEMA5A/TOP2B/ATAT1/YWHAE/NR4A2/CDK5/CHD7/OGDH/POU3F2/NRG1/PCDH9/CTNNB1/KDM1A/RRM1/SLC4A10/DOCK7/DRAXIN/EPHA5/ARPC5/FEZ1/FGF10/BTBD3/BTG2/NTRK2/DKK1/NME1/CASP3/SATB2/SSTR3	34
BP	GO:1903510	mucopolysaccharide metabolic process	13/1089	112/15253	0.0559052987179673	0.406282071871169	ENSG00000112309/ENSG00000138653/ENSG00000072571/ENSG00000196104/ENSG00000026508/ENSG00000171310/ENSG00000175040/ENSG00000103044/ENSG00000105329/ENSG00000187446/ENSG00000154080/ENSG00000157766/ENSG00000038427	B3GAT2/NDST4/HMMR/SPOCK3/CD44/CHST11/CHST2/HAS3/TGFB1/CHP1/CHST9/ACAN/VCAN	13
BP	GO:0043434	response to peptide hormone	37/1089	396/15253	0.0560169285932595	0.406518332079332	ENSG00000121769/ENSG00000168710/ENSG00000070808/ENSG00000180176/ENSG00000117461/ENSG00000067225/ENSG00000127955/ENSG00000171130/ENSG00000114573/ENSG00000095637/ENSG00000186469/ENSG00000153234/ENSG00000064300/ENSG00000123612/ENSG00000078295/ENSG00000005249/ENSG00000178567/ENSG00000159720/ENSG00000168243/ENSG00000162188/ENSG00000145675/ENSG00000105329/ENSG00000151422/ENSG00000176533/ENSG00000134982…	FABP3/AHCYL1/CAMK2A/TH/PIK3R3/PKM/GNAI1/ATP6V0E2/ATP6V1A/SORBS1/GNG2/NR4A2/NGFR/ACVR1C/ADCY2/PRKAR2B/EPM2AIP1/ATP6V0D1/GNG4/GNG3/PIK3R1/TGFB1/FER/GNG7/APC/ATP6V1E1/PHIP/PCSK9/SREBF1/JAK3/PARP1/PRKAR1A/BTG2/RAB31/PTGS2/CRHR2/CPEB2	37
BP	GO:1901652	response to peptide	42/1089	458/15253	0.056289516264795	0.407422336889672	ENSG00000121769/ENSG00000091592/ENSG00000168710/ENSG00000070808/ENSG00000180176/ENSG00000117461/ENSG00000067225/ENSG00000127955/ENSG00000171130/ENSG00000114573/ENSG00000121764/ENSG00000095637/ENSG00000186469/ENSG00000153234/ENSG00000064300/ENSG00000123612/ENSG00000078295/ENSG00000005249/ENSG00000164885/ENSG00000178567/ENSG00000125968/ENSG00000159720/ENSG00000168243/ENSG00000162188/ENSG00000145675…	FABP3/NLRP1/AHCYL1/CAMK2A/TH/PIK3R3/PKM/GNAI1/ATP6V0E2/ATP6V1A/HCRTR1/SORBS1/GNG2/NR4A2/NGFR/ACVR1C/ADCY2/PRKAR2B/CDK5/EPM2AIP1/ID1/ATP6V0D1/GNG4/GNG3/PIK3R1/GPR22/TGFB1/FER/GNG7/APC/ATP6V1E1/PHIP/PCSK9/SREBF1/JAK3/PARP1/PRKAR1A/BTG2/RAB31/PTGS2/CRHR2/CPEB2	42
BP	GO:0042551	neuron maturation	6/1089	39/15253	0.0564586811727222	0.407422336889672	ENSG00000131094/ENSG00000153234/ENSG00000004487/ENSG00000070886/ENSG00000188157/ENSG00000153902	C1QL1/NR4A2/KDM1A/EPHA8/AGRN/LGI4	6
BP	GO:0043949	regulation of cAMP-mediated signaling	6/1089	39/15253	0.0564586811727222	0.407422336889672	ENSG00000065989/ENSG00000141433/ENSG00000058668/ENSG00000127955/ENSG00000186642/ENSG00000078549	PDE4A/ADCYAP1/ATP2B4/GNAI1/PDE2A/ADCYAP1R1	6
BP	GO:0044003	modification by symbiont of host morphology or physiology	6/1089	39/15253	0.0564586811727222	0.407422336889672	ENSG00000140538/ENSG00000186350/ENSG00000182481/ENSG00000170542/ENSG00000105329/ENSG00000155876	NTRK3/RXRA/KPNA2/SERPINB9/TGFB1/RRAGA	6
BP	GO:0110053	regulation of actin filament organization	24/1089	239/15253	0.0568175213876548	0.409436781051572	ENSG00000117632/ENSG00000122966/ENSG00000088280/ENSG00000205542/ENSG00000158164/ENSG00000070831/ENSG00000112902/ENSG00000090924/ENSG00000077549/ENSG00000125968/ENSG00000132854/ENSG00000128872/ENSG00000186635/ENSG00000136842/ENSG00000145675/ENSG00000151422/ENSG00000162704/ENSG00000075711/ENSG00000198844/ENSG00000102760/ENSG00000172757/ENSG00000133627/ENSG00000131037/ENSG00000034510	STMN1/CIT/ASAP3/TMSB4X/TMSB15A/CDC42/SEMA5A/PLEKHG2/CAPZB/ID1/KANK4/TMOD2/ARAP1/TMOD1/PIK3R1/FER/ARPC5/DLG1/ARHGEF15/RGCC/CFL1/ACTR3B/EPS8L1/TMSB10	24
BP	GO:0019748	secondary metabolic process	8/1089	59/15253	0.0573322291332668	0.412063289555779	ENSG00000171314/ENSG00000148834/ENSG00000180176/ENSG00000132437/ENSG00000160200/ENSG00000053371/ENSG00000060971/ENSG00000164039	PGAM1/GSTO1/TH/DDC/CBS/AKR7A2/ACAA1/BDH2	8
BP	GO:0006904	vesicle docking involved in exocytosis	7/1089	49/15253	0.0577504593930232	0.412063289555779	ENSG00000167964/ENSG00000137501/ENSG00000136854/ENSG00000099365/ENSG00000169213/ENSG00000152932/ENSG00000144036	RAB26/SYTL2/STXBP1/STX1B/RAB3B/RAB3C/EXOC6B	7
BP	GO:0042982	amyloid precursor protein metabolic process	7/1089	49/15253	0.0577504593930232	0.412063289555779	ENSG00000103154/ENSG00000136156/ENSG00000087085/ENSG00000116133/ENSG00000075711/ENSG00000123119/ENSG00000168824	NECAB2/ITM2B/ACHE/DHCR24/DLG1/NECAB1/NSG1	7
BP	GO:0043550	regulation of lipid kinase activity	7/1089	49/15253	0.0577504593930232	0.412063289555779	ENSG00000117461/ENSG00000157404/ENSG00000070831/ENSG00000100100/ENSG00000145675/ENSG00000105329/ENSG00000070886	PIK3R3/KIT/CDC42/PIK3IP1/PIK3R1/TGFB1/EPHA8	7
BP	GO:0002347	response to tumor cell	4/1089	21/15253	0.0583712130451904	0.412063289555779	ENSG00000144642/ENSG00000189403/ENSG00000130202/ENSG00000150637	RBMS3/HMGB1/NECTIN2/CD226	4
BP	GO:0006293	nucleotide-excision repair, preincision complex stabilization	4/1089	21/15253	0.0583712130451904	0.412063289555779	ENSG00000272047/ENSG00000100387/ENSG00000167986/ENSG00000143799	GTF2H5/RBX1/DDB1/PARP1	4
BP	GO:0006295	nucleotide-excision repair, DNA incision, 3'-to lesion	4/1089	21/15253	0.0583712130451904	0.412063289555779	ENSG00000272047/ENSG00000100387/ENSG00000167986/ENSG00000143799	GTF2H5/RBX1/DDB1/PARP1	4
BP	GO:0042219	cellular modified amino acid catabolic process	4/1089	21/15253	0.0583712130451904	0.412063289555779	ENSG00000123453/ENSG00000116005/ENSG00000159423/ENSG00000125166	SARDH/PCYOX1/ALDH4A1/GOT2	4
BP	GO:0042430	indole-containing compound metabolic process	4/1089	21/15253	0.0583712130451904	0.412063289555779	ENSG00000123360/ENSG00000132437/ENSG00000153086/ENSG00000183454	PDE1B/DDC/ACMSD/GRIN2A	4
BP	GO:0043496	regulation of protein homodimerization activity	4/1089	21/15253	0.0583712130451904	0.412063289555779	ENSG00000008294/ENSG00000125968/ENSG00000157168/ENSG00000116288	SPAG9/ID1/NRG1/PARK7	4
BP	GO:0048670	regulation of collateral sprouting	4/1089	21/15253	0.0583712130451904	0.412063289555779	ENSG00000135333/ENSG00000143320/ENSG00000108830/ENSG00000187323	EPHA7/CRABP2/RND2/DCC	4
BP	GO:1902895	positive regulation of pri-miRNA transcription by RNA polymerase II	4/1089	21/15253	0.0583712130451904	0.412063289555779	ENSG00000064300/ENSG00000105329/ENSG00000170345/ENSG00000066336	NGFR/TGFB1/FOS/SPI1	4
BP	GO:0007156	homophilic cell adhesion via plasma membrane adhesion molecules	17/1089	158/15253	0.0587512032029583	0.412063289555779	ENSG00000242419/ENSG00000081138/ENSG00000154162/ENSG00000101542/ENSG00000150275/ENSG00000140945/ENSG00000184226/ENSG00000113100/ENSG00000240764/ENSG00000040731/ENSG00000130202/ENSG00000171603/ENSG00000112852/ENSG00000074276/ENSG00000067445/ENSG00000197410/ENSG00000150637	PCDHGC4/CDH7/CDH12/CDH20/PCDH15/CDH13/PCDH9/CDH9/PCDHGC5/CDH10/NECTIN2/CLSTN1/PCDHB2/CDHR2/TRO/DCHS2/CD226	17
BP	GO:0001893	maternal placenta development	5/1089	30/15253	0.0590511147196064	0.412063289555779	ENSG00000186350/ENSG00000182195/ENSG00000171223/ENSG00000165672/ENSG00000073756	RXRA/LDOC1/JUNB/PRDX3/PTGS2	5
BP	GO:0032228	regulation of synaptic transmission, GABAergic	5/1089	30/15253	0.0590511147196064	0.412063289555779	ENSG00000136854/ENSG00000010322/ENSG00000152910/ENSG00000185666/ENSG00000164129	STXBP1/NISCH/CNTNAP4/SYN3/NPY5R	5
BP	GO:0046685	response to arsenic-containing substance	5/1089	30/15253	0.0590511147196064	0.412063289555779	ENSG00000148834/ENSG00000135486/ENSG00000188690/ENSG00000173933/ENSG00000137449	GSTO1/HNRNPA1/UROS/RBM4/CPEB2	5
BP	GO:0050892	intestinal absorption	5/1089	30/15253	0.0590511147196064	0.412063289555779	ENSG00000100170/ENSG00000130164/ENSG00000143921/ENSG00000120756/ENSG00000122729	SLC5A1/LDLR/ABCG8/PLS1/ACO1	5
BP	GO:0060795	cell fate commitment involved in formation of primary germ layer	5/1089	30/15253	0.0590511147196064	0.412063289555779	ENSG00000104313/ENSG00000168036/ENSG00000064655/ENSG00000137815/ENSG00000107984	EYA1/CTNNB1/EYA2/RTF1/DKK1	5
BP	GO:0043648	dicarboxylic acid metabolic process	12/1089	102/15253	0.0593425013484019	0.412063289555779	ENSG00000180176/ENSG00000131473/ENSG00000103485/ENSG00000105953/ENSG00000112294/ENSG00000115419/ENSG00000151376/ENSG00000159423/ENSG00000117118/ENSG00000125166/ENSG00000153086/ENSG00000065154	TH/ACLY/QPRT/OGDH/ALDH5A1/GLS/ME3/ALDH4A1/SDHB/GOT2/ACMSD/OAT	12
BP	GO:0019884	antigen processing and presentation of exogenous antigen	18/1089	170/15253	0.0601114280133024	0.412063289555779	ENSG00000092010/ENSG00000242574/ENSG00000204257/ENSG00000126067/ENSG00000173692/ENSG00000077549/ENSG00000100600/ENSG00000142507/ENSG00000115073/ENSG00000077380/ENSG00000100280/ENSG00000019582/ENSG00000090889/ENSG00000131467/ENSG00000075945/ENSG00000138107/ENSG00000138778/ENSG00000106367	PSME1/HLA-DMB/HLA-DMA/PSMB2/PSMD1/CAPZB/LGMN/PSMB6/ACTR1B/DYNC1I2/AP1B1/CD74/KIF4A/PSME3/KIFAP3/ACTR1A/CENPE/AP1S1	18
BP	GO:0005977	glycogen metabolic process	9/1089	70/15253	0.0603019550828825	0.412063289555779	ENSG00000104812/ENSG00000165434/ENSG00000095637/ENSG00000198668/ENSG00000178567/ENSG00000152556/ENSG00000162688/ENSG00000068976/ENSG00000135447	GYS1/PGM2L1/SORBS1/CALM1/EPM2AIP1/PFKM/AGL/PYGM/PPP1R1A	9
BP	GO:0048278	vesicle docking	9/1089	70/15253	0.0603019550828825	0.412063289555779	ENSG00000167964/ENSG00000137501/ENSG00000136854/ENSG00000073969/ENSG00000099365/ENSG00000169213/ENSG00000152932/ENSG00000103034/ENSG00000144036	RAB26/SYTL2/STXBP1/NSF/STX1B/RAB3B/RAB3C/NDRG4/EXOC6B	9
BP	GO:0001956	positive regulation of neurotransmitter secretion	3/1089	13/15253	0.0605503666046347	0.412063289555779	ENSG00000145335/ENSG00000136854/ENSG00000099365	SNCA/STXBP1/STX1B	3
BP	GO:0009415	response to water	3/1089	13/15253	0.0605503666046347	0.412063289555779	ENSG00000180176/ENSG00000058668/ENSG00000213445	TH/ATP2B4/SIPA1	3
BP	GO:0016114	terpenoid biosynthetic process	3/1089	13/15253	0.0605503666046347	0.412063289555779	ENSG00000160752/ENSG00000112972/ENSG00000114115	FDPS/HMGCS1/RBP1	3
BP	GO:0031272	regulation of pseudopodium assembly	3/1089	13/15253	0.0605503666046347	0.412063289555779	ENSG00000157404/ENSG00000070831/ENSG00000134982	KIT/CDC42/APC	3
BP	GO:0042447	hormone catabolic process	3/1089	13/15253	0.0605503666046347	0.412063289555779	ENSG00000087085/ENSG00000128245/ENSG00000060971	ACHE/YWHAH/ACAA1	3
BP	GO:0043517	positive regulation of DNA damage response, signal transduction by p53 class mediator	3/1089	13/15253	0.0605503666046347	0.412063289555779	ENSG00000166068/ENSG00000161642/ENSG00000175054	SPRED1/ZNF385A/ATR	3
BP	GO:0046184	aldehyde biosynthetic process	3/1089	13/15253	0.0605503666046347	0.412063289555779	ENSG00000105220/ENSG00000111669/ENSG00000050165	GPI/TPI1/DKK3	3
BP	GO:0048934	peripheral nervous system neuron differentiation	3/1089	13/15253	0.0605503666046347	0.412063289555779	ENSG00000148053/ENSG00000159216/ENSG00000100285	NTRK2/RUNX1/NEFH	3
BP	GO:0048935	peripheral nervous system neuron development	3/1089	13/15253	0.0605503666046347	0.412063289555779	ENSG00000148053/ENSG00000159216/ENSG00000100285	NTRK2/RUNX1/NEFH	3
BP	GO:0050812	regulation of acyl-CoA biosynthetic process	3/1089	13/15253	0.0605503666046347	0.412063289555779	ENSG00000145335/ENSG00000168291/ENSG00000150768	SNCA/PDHB/DLAT	3
BP	GO:0051152	positive regulation of smooth muscle cell differentiation	3/1089	13/15253	0.0605503666046347	0.412063289555779	ENSG00000157404/ENSG00000105329/ENSG00000082014	KIT/TGFB1/SMARCD3	3
BP	GO:0051583	dopamine uptake involved in synaptic transmission	3/1089	13/15253	0.0605503666046347	0.412063289555779	ENSG00000145335/ENSG00000169213/ENSG00000116288	SNCA/RAB3B/PARK7	3
BP	GO:0051934	catecholamine uptake involved in synaptic transmission	3/1089	13/15253	0.0605503666046347	0.412063289555779	ENSG00000145335/ENSG00000169213/ENSG00000116288	SNCA/RAB3B/PARK7	3
BP	GO:0060134	prepulse inhibition	3/1089	13/15253	0.0605503666046347	0.412063289555779	ENSG00000179915/ENSG00000198785/ENSG00000066032	NRXN1/GRIN3A/CTNNA2	3
BP	GO:0060391	positive regulation of SMAD protein signal transduction	3/1089	13/15253	0.0605503666046347	0.412063289555779	ENSG00000102900/ENSG00000105329/ENSG00000143799	NUP93/TGFB1/PARP1	3
BP	GO:0071361	cellular response to ethanol	3/1089	13/15253	0.0605503666046347	0.412063289555779	ENSG00000145936/ENSG00000164938/ENSG00000066336	KCNMB1/TP53INP1/SPI1	3
BP	GO:0090493	catecholamine uptake	3/1089	13/15253	0.0605503666046347	0.412063289555779	ENSG00000145335/ENSG00000169213/ENSG00000116288	SNCA/RAB3B/PARK7	3
BP	GO:0090494	dopamine uptake	3/1089	13/15253	0.0605503666046347	0.412063289555779	ENSG00000145335/ENSG00000169213/ENSG00000116288	SNCA/RAB3B/PARK7	3
BP	GO:1901160	primary amino compound metabolic process	3/1089	13/15253	0.0605503666046347	0.412063289555779	ENSG00000123360/ENSG00000132437/ENSG00000183454	PDE1B/DDC/GRIN2A	3
BP	GO:2000095	regulation of Wnt signaling pathway, planar cell polarity pathway	3/1089	13/15253	0.0605503666046347	0.412063289555779	ENSG00000147257/ENSG00000146374/ENSG00000107984	GPC3/RSPO3/DKK1	3
BP	GO:0034329	cell junction assembly	22/1089	217/15253	0.0607172109653382	0.412652156005169	ENSG00000075624/ENSG00000132849/ENSG00000081138/ENSG00000035403/ENSG00000154162/ENSG00000101542/ENSG00000070831/ENSG00000152894/ENSG00000044524/ENSG00000184009/ENSG00000095637/ENSG00000131477/ENSG00000140945/ENSG00000168036/ENSG00000113100/ENSG00000040731/ENSG00000134982/ENSG00000110880/ENSG00000065618/ENSG00000075711/ENSG00000159216/ENSG00000082397	ACTB/PATJ/CDH7/VCL/CDH12/CDH20/CDC42/PTPRK/EPHA3/ACTG1/SORBS1/RAMP2/CDH13/CTNNB1/CDH9/CDH10/APC/CORO1C/COL17A1/DLG1/RUNX1/EPB41L3	22
BP	GO:0046364	monosaccharide biosynthetic process	10/1089	81/15253	0.0620224116775018	0.420410489708449	ENSG00000109107/ENSG00000171314/ENSG00000108528/ENSG00000111674/ENSG00000160211/ENSG00000105220/ENSG00000100075/ENSG00000111669/ENSG00000142178/ENSG00000125166	ALDOC/PGAM1/SLC25A11/ENO2/G6PD/GPI/SLC25A1/TPI1/SIK1/GOT2	10
BP	GO:0061640	cytoskeleton-dependent cytokinesis	10/1089	81/15253	0.0620224116775018	0.420410489708449	ENSG00000117632/ENSG00000122966/ENSG00000133026/ENSG00000138175/ENSG00000090889/ENSG00000134982/ENSG00000114993/ENSG00000184640/ENSG00000151150/ENSG00000172757	STMN1/CIT/MYH10/ARL3/KIF4A/APC/RTKN/SEPT9/ANK3/CFL1	10
BP	GO:0042461	photoreceptor cell development	6/1089	40/15253	0.0625897732887074	0.42258377813059	ENSG00000180176/ENSG00000118733/ENSG00000134376/ENSG00000070729/ENSG00000138175/ENSG00000148053	TH/OLFM3/CRB1/CNGB1/ARL3/NTRK2	6
BP	GO:0048488	synaptic vesicle endocytosis	6/1089	40/15253	0.0625897732887074	0.42258377813059	ENSG00000145335/ENSG00000124507/ENSG00000196338/ENSG00000164885/ENSG00000197959/ENSG00000106976	SNCA/PACSIN1/NLGN3/CDK5/DNM3/DNM1	6
BP	GO:0086009	membrane repolarization	6/1089	40/15253	0.0625897732887074	0.42258377813059	ENSG00000108953/ENSG00000151320/ENSG00000129244/ENSG00000177098/ENSG00000075711/ENSG00000143153	YWHAE/AKAP6/ATP1B2/SCN4B/DLG1/ATP1B1	6
BP	GO:0018958	phenol-containing compound metabolic process	11/1089	92/15253	0.0628456643909174	0.423754624200175	ENSG00000145335/ENSG00000180176/ENSG00000189221/ENSG00000123360/ENSG00000069535/ENSG00000132437/ENSG00000153234/ENSG00000074317/ENSG00000116288/ENSG00000169836/ENSG00000183454	SNCA/TH/MAOA/PDE1B/MAOB/DDC/NR4A2/SNCB/PARK7/TACR3/GRIN2A	11
BP	GO:0055088	lipid homeostasis	12/1089	103/15253	0.0630162832390729	0.424348182545684	ENSG00000121769/ENSG00000272398/ENSG00000186480/ENSG00000007944/ENSG00000101670/ENSG00000130164/ENSG00000143921/ENSG00000109084/ENSG00000120915/ENSG00000169174/ENSG00000110442/ENSG00000114115	FABP3/CD24/INSIG1/MYLIP/LIPG/LDLR/ABCG8/TMEM97/EPHX2/PCSK9/COMMD9/RBP1	12
BP	GO:0030111	regulation of Wnt signaling pathway	31/1089	327/15253	0.064542181789713	0.434054620465373	ENSG00000147257/ENSG00000171243/ENSG00000110092/ENSG00000092010/ENSG00000198561/ENSG00000144642/ENSG00000087095/ENSG00000058091/ENSG00000105568/ENSG00000162946/ENSG00000126067/ENSG00000173692/ENSG00000142507/ENSG00000100387/ENSG00000146374/ENSG00000145907/ENSG00000167693/ENSG00000137573/ENSG00000155011/ENSG00000134982/ENSG00000162490/ENSG00000131467/ENSG00000112837/ENSG00000070193/ENSG00000104371…	GPC3/SOSTDC1/CCND1/PSME1/CTNND1/RBMS3/NLK/CDK14/PPP2R1A/DISC1/PSMB2/PSMD1/PSMB6/RBX1/RSPO3/G3BP1/NXN/SULF1/DKK2/APC/DRAXIN/PSME3/TBX18/FGF10/DKK4/LATS2/BICC1/RUVBL1/DKK1/RUNX1/DKK3	31
BP	GO:0006073	cellular glucan metabolic process	9/1089	71/15253	0.0648933618352631	0.435276883955068	ENSG00000104812/ENSG00000165434/ENSG00000095637/ENSG00000198668/ENSG00000178567/ENSG00000152556/ENSG00000162688/ENSG00000068976/ENSG00000135447	GYS1/PGM2L1/SORBS1/CALM1/EPM2AIP1/PFKM/AGL/PYGM/PPP1R1A	9
BP	GO:0044042	glucan metabolic process	9/1089	71/15253	0.0648933618352631	0.435276883955068	ENSG00000104812/ENSG00000165434/ENSG00000095637/ENSG00000198668/ENSG00000178567/ENSG00000152556/ENSG00000162688/ENSG00000068976/ENSG00000135447	GYS1/PGM2L1/SORBS1/CALM1/EPM2AIP1/PFKM/AGL/PYGM/PPP1R1A	9
BP	GO:0010631	epithelial cell migration	25/1089	255/15253	0.0661576543929221	0.442169733992024	ENSG00000157404/ENSG00000205542/ENSG00000103769/ENSG00000102900/ENSG00000112902/ENSG00000189403/ENSG00000166068/ENSG00000140945/ENSG00000091879/ENSG00000125968/ENSG00000153233/ENSG00000239697/ENSG00000183287/ENSG00000110955/ENSG00000133121/ENSG00000105329/ENSG00000213853/ENSG00000110880/ENSG00000070193/ENSG00000102760/ENSG00000196189/ENSG00000136999/ENSG00000004399/ENSG00000073756/ENSG00000144724	KIT/TMSB4X/RAB11A/NUP93/SEMA5A/HMGB1/SPRED1/CDH13/ANGPT2/ID1/PTPRR/TNFSF12/CCBE1/ATP5F1B/STARD13/TGFB1/EMP2/CORO1C/FGF10/RGCC/SEMA4A/NOV/PLXND1/PTGS2/PTPRG	25
BP	GO:1903076	regulation of protein localization to plasma membrane	10/1089	82/15253	0.0663396993134294	0.442169733992024	ENSG00000103769/ENSG00000044524/ENSG00000095637/ENSG00000164885/ENSG00000179841/ENSG00000145675/ENSG00000105329/ENSG00000075711/ENSG00000166997/ENSG00000120756	RAB11A/EPHA3/SORBS1/CDK5/AKAP5/PIK3R1/TGFB1/DLG1/CNPY4/PLS1	10
BP	GO:0043114	regulation of vascular permeability	5/1089	31/15253	0.0664484234486245	0.442169733992024	ENSG00000174721/ENSG00000153904/ENSG00000131477/ENSG00000186642/ENSG00000105329	FGFBP3/DDAH1/RAMP2/PDE2A/TGFB1	5
BP	GO:0046949	fatty-acyl-CoA biosynthetic process	5/1089	31/15253	0.0664484234486245	0.442169733992024	ENSG00000145284/ENSG00000131473/ENSG00000169710/ENSG00000100075/ENSG00000204228	SCD5/ACLY/FASN/SLC25A1/HSD17B8	5
BP	GO:2000725	regulation of cardiac muscle cell differentiation	5/1089	31/15253	0.0664484234486245	0.442169733992024	ENSG00000160211/ENSG00000151320/ENSG00000157168/ENSG00000105329/ENSG00000107984	G6PD/AKAP6/NRG1/TGFB1/DKK1	5
BP	GO:2001020	regulation of response to DNA damage stimulus	19/1089	184/15253	0.0667634178113931	0.442169733992024	ENSG00000104313/ENSG00000135829/ENSG00000147231/ENSG00000189403/ENSG00000166068/ENSG00000170364/ENSG00000026508/ENSG00000161642/ENSG00000165119/ENSG00000004487/ENSG00000019582/ENSG00000109685/ENSG00000064655/ENSG00000070193/ENSG00000177889/ENSG00000175054/ENSG00000143799/ENSG00000168101/ENSG00000137331	EYA1/DHX9/CXorf57/HMGB1/SPRED1/SETMAR/CD44/ZNF385A/HNRNPK/KDM1A/CD74/NSD2/EYA2/FGF10/UBE2N/ATR/PARP1/NUDT16L1/IER3	19
BP	GO:0006821	chloride transport	12/1089	104/15253	0.0668369294238797	0.442169733992024	ENSG00000151572/ENSG00000146276/ENSG00000163288/ENSG00000011677/ENSG00000147606/ENSG00000073464/ENSG00000116005/ENSG00000124140/ENSG00000144290/ENSG00000145451/ENSG00000089356/ENSG00000145864	ANO4/GABRR1/GABRB1/GABRA3/SLC26A7/CLCN4/PCYOX1/SLC12A5/SLC4A10/GLRA3/FXYD3/GABRB2	12
BP	GO:0051591	response to cAMP	11/1089	93/15253	0.0669055305842842	0.442169733992024	ENSG00000134333/ENSG00000151320/ENSG00000186642/ENSG00000171223/ENSG00000004487/ENSG00000106546/ENSG00000072310/ENSG00000125740/ENSG00000170345/ENSG00000181195/ENSG00000239672	LDHA/AKAP6/PDE2A/JUNB/KDM1A/AHR/SREBF1/FOSB/FOS/PENK/NME1	11
BP	GO:0050795	regulation of behavior	8/1089	61/15253	0.0673359071478519	0.442169733992024	ENSG00000105991/ENSG00000121764/ENSG00000118473/ENSG00000152910/ENSG00000169836/ENSG00000179915/ENSG00000181195/ENSG00000070761	HOXA1/HCRTR1/SGIP1/CNTNAP4/TACR3/NRXN1/PENK/CFAP20	8
BP	GO:0000717	nucleotide-excision repair, DNA duplex unwinding	4/1089	22/15253	0.0674700411540962	0.442169733992024	ENSG00000272047/ENSG00000100387/ENSG00000167986/ENSG00000143799	GTF2H5/RBX1/DDB1/PARP1	4
BP	GO:0009068	aspartate family amino acid catabolic process	4/1089	22/15253	0.0674700411540962	0.442169733992024	ENSG00000105953/ENSG00000125166/ENSG00000164904/ENSG00000162174	OGDH/GOT2/ALDH7A1/ASRGL1	4
BP	GO:0009310	amine catabolic process	4/1089	22/15253	0.0674700411540962	0.442169733992024	ENSG00000058668/ENSG00000123453/ENSG00000164904/ENSG00000153086	ATP2B4/SARDH/ALDH7A1/ACMSD	4
BP	GO:0035902	response to immobilization stress	4/1089	22/15253	0.0674700411540962	0.442169733992024	ENSG00000180176/ENSG00000105220/ENSG00000105329/ENSG00000170345	TH/GPI/TGFB1/FOS	4
BP	GO:0043576	regulation of respiratory gaseous exchange	4/1089	22/15253	0.0674700411540962	0.442169733992024	ENSG00000165462/ENSG00000196338/ENSG00000153234/ENSG00000115419	PHOX2A/NLGN3/NR4A2/GLS	4
BP	GO:0045662	negative regulation of myoblast differentiation	4/1089	22/15253	0.0674700411540962	0.442169733992024	ENSG00000171243/ENSG00000145824/ENSG00000176401/ENSG00000105329	SOSTDC1/CXCL14/EID2B/TGFB1	4
BP	GO:0045830	positive regulation of isotype switching	4/1089	22/15253	0.0674700411540962	0.442169733992024	ENSG00000105329/ENSG00000109685/ENSG00000178562/ENSG00000166888	TGFB1/NSD2/CD28/STAT6	4
BP	GO:1905809	negative regulation of synapse organization	4/1089	22/15253	0.0674700411540962	0.442169733992024	ENSG00000135333/ENSG00000196338/ENSG00000197959/ENSG00000198844	EPHA7/NLGN3/DNM3/ARHGEF15	4
BP	GO:2000679	positive regulation of transcription regulatory region DNA binding	4/1089	22/15253	0.0674700411540962	0.442169733992024	ENSG00000168036/ENSG00000105329/ENSG00000116288/ENSG00000143799	CTNNB1/TGFB1/PARK7/PARP1	4
BP	GO:0051017	actin filament bundle assembly	15/1089	138/15253	0.0676442162841572	0.442746475500637	ENSG00000117632/ENSG00000088280/ENSG00000102024/ENSG00000072422/ENSG00000070831/ENSG00000095637/ENSG00000108830/ENSG00000125968/ENSG00000128641/ENSG00000186635/ENSG00000145675/ENSG00000113657/ENSG00000198844/ENSG00000102760/ENSG00000120756	STMN1/ASAP3/PLS3/RHOBTB1/CDC42/SORBS1/RND2/ID1/MYO1B/ARAP1/PIK3R1/DPYSL3/ARHGEF15/RGCC/PLS1	15
BP	GO:1901136	carbohydrate derivative catabolic process	18/1089	173/15253	0.0687887807937743	0.448830712675439	ENSG00000065989/ENSG00000147257/ENSG00000123360/ENSG00000179958/ENSG00000171408/ENSG00000213420/ENSG00000072571/ENSG00000026508/ENSG00000186642/ENSG00000244509/ENSG00000160191/ENSG00000169439/ENSG00000105329/ENSG00000187446/ENSG00000188157/ENSG00000157766/ENSG00000275074/ENSG00000038427	PDE4A/GPC3/PDE1B/DCTPP1/PDE7B/GPC2/HMMR/CD44/PDE2A/APOBEC3C/PDE9A/SDC2/TGFB1/CHP1/AGRN/ACAN/NUDT18/VCAN	18
BP	GO:0036465	synaptic vesicle recycling	7/1089	51/15253	0.0689648794921967	0.448830712675439	ENSG00000145335/ENSG00000124507/ENSG00000196338/ENSG00000164885/ENSG00000197959/ENSG00000099365/ENSG00000106976	SNCA/PACSIN1/NLGN3/CDK5/DNM3/STX1B/DNM1	7
BP	GO:0031952	regulation of protein autophosphorylation	6/1089	41/15253	0.069097916256573	0.448830712675439	ENSG00000135333/ENSG00000160014/ENSG00000143933/ENSG00000198668/ENSG00000170962/ENSG00000187446	EPHA7/CALM3/CALM2/CALM1/PDGFD/CHP1	6
BP	GO:0072595	maintenance of protein localization in organelle	6/1089	41/15253	0.069097916256573	0.448830712675439	ENSG00000186480/ENSG00000164885/ENSG00000113558/ENSG00000116288/ENSG00000156515/ENSG00000138376	INSIG1/CDK5/SKP1/PARK7/HK1/BARD1	6
BP	GO:0090382	phagosome maturation	6/1089	41/15253	0.069097916256573	0.448830712675439	ENSG00000171130/ENSG00000114573/ENSG00000101955/ENSG00000159720/ENSG00000131100/ENSG00000168461	ATP6V0E2/ATP6V1A/SRPX/ATP6V0D1/ATP6V1E1/RAB31	6
BP	GO:2001239	regulation of extrinsic apoptotic signaling pathway in absence of ligand	6/1089	41/15253	0.069097916256573	0.448830712675439	ENSG00000104313/ENSG00000105568/ENSG00000204388/ENSG00000101955/ENSG00000064655/ENSG00000070193	EYA1/PPP2R1A/HSPA1B/SRPX/EYA2/FGF10	6
BP	GO:0120032	regulation of plasma membrane bounded cell projection assembly	16/1089	150/15253	0.0694044969742977	0.450252910926694	ENSG00000172020/ENSG00000157404/ENSG00000070831/ENSG00000197959/ENSG00000077549/ENSG00000106078/ENSG00000186635/ENSG00000078668/ENSG00000101040/ENSG00000151422/ENSG00000134982/ENSG00000110880/ENSG00000188157/ENSG00000113657/ENSG00000184640/ENSG00000131037	GAP43/KIT/CDC42/DNM3/CAPZB/COBL/ARAP1/VDAC3/ZMYND8/FER/APC/CORO1C/AGRN/DPYSL3/SEPT9/EPS8L1	16
BP	GO:0006094	gluconeogenesis	9/1089	72/15253	0.0696997107065945	0.451029110340658	ENSG00000109107/ENSG00000171314/ENSG00000108528/ENSG00000111674/ENSG00000105220/ENSG00000100075/ENSG00000111669/ENSG00000142178/ENSG00000125166	ALDOC/PGAM1/SLC25A11/ENO2/GPI/SLC25A1/TPI1/SIK1/GOT2	9
BP	GO:0060291	long-term synaptic potentiation	9/1089	72/15253	0.0696997107065945	0.451029110340658	ENSG00000104327/ENSG00000145335/ENSG00000196338/ENSG00000162951/ENSG00000108852/ENSG00000168824/ENSG00000160307/ENSG00000148053/ENSG00000183454	CALB1/SNCA/NLGN3/LRRTM1/MPP2/NSG1/S100B/NTRK2/GRIN2A	9
BP	GO:0043484	regulation of RNA splicing	13/1089	116/15253	0.0700400089731368	0.452661089438965	ENSG00000161547/ENSG00000122566/ENSG00000104824/ENSG00000135486/ENSG00000197728/ENSG00000136450/ENSG00000147274/ENSG00000165119/ENSG00000185567/ENSG00000145675/ENSG00000115875/ENSG00000173933/ENSG00000169045	SRSF2/HNRNPA2B1/HNRNPL/HNRNPA1/RPS26/SRSF1/RBMX/HNRNPK/AHNAK2/PIK3R1/SRSF7/RBM4/HNRNPH1	13
BP	GO:0043583	ear development	20/1089	197/15253	0.0703187519756533	0.453891642777521	ENSG00000178573/ENSG00000179520/ENSG00000104313/ENSG00000140538/ENSG00000121905/ENSG00000186480/ENSG00000105991/ENSG00000150275/ENSG00000171316/ENSG00000095777/ENSG00000186862/ENSG00000042781/ENSG00000145824/ENSG00000105329/ENSG00000033867/ENSG00000109062/ENSG00000070193/ENSG00000115204/ENSG00000091536/ENSG00000145864	MAF/SLC17A8/EYA1/NTRK3/HPCA/INSIG1/HOXA1/PCDH15/CHD7/MYO3A/PDZD7/USH2A/CXCL14/TGFB1/SLC4A7/SLC9A3R1/FGF10/MPV17/MYO15A/GABRB2	20
BP	GO:0050864	regulation of B cell activation	12/1089	105/15253	0.0708057281335503	0.455567249195594	ENSG00000115738/ENSG00000029993/ENSG00000131507/ENSG00000101096/ENSG00000019582/ENSG00000105329/ENSG00000196950/ENSG00000106546/ENSG00000109685/ENSG00000178562/ENSG00000166888/ENSG00000164305	ID2/HMGB3/NDFIP1/NFATC2/CD74/TGFB1/SLC39A10/AHR/NSD2/CD28/STAT6/CASP3	12
BP	GO:0033138	positive regulation of peptidyl-serine phosphorylation	10/1089	83/15253	0.0708443425666173	0.455567249195594	ENSG00000145335/ENSG00000140538/ENSG00000058668/ENSG00000070831/ENSG00000026508/ENSG00000105329/ENSG00000116288/ENSG00000116641/ENSG00000148053/ENSG00000073756	SNCA/NTRK3/ATP2B4/CDC42/CD44/TGFB1/PARK7/DOCK7/NTRK2/PTGS2	10
BP	GO:1901570	fatty acid derivative biosynthetic process	10/1089	83/15253	0.0708443425666173	0.455567249195594	ENSG00000145284/ENSG00000131473/ENSG00000169710/ENSG00000100075/ENSG00000204228/ENSG00000019582/ENSG00000073756/ENSG00000164039/ENSG00000064763/ENSG00000143198	SCD5/ACLY/FASN/SLC25A1/HSD17B8/CD74/PTGS2/BDH2/FAR2/MGST3	10
BP	GO:1901607	alpha-amino acid biosynthetic process	8/1089	62/15253	0.072715901291101	0.461932929948981	ENSG00000058668/ENSG00000126522/ENSG00000160200/ENSG00000086475/ENSG00000115419/ENSG00000116288/ENSG00000125166/ENSG00000065154	ATP2B4/ASL/CBS/SEPHS1/GLS/PARK7/GOT2/OAT	8
BP	GO:0001711	endodermal cell fate commitment	3/1089	14/15253	0.0731094285114443	0.461932929948981	ENSG00000168036/ENSG00000137815/ENSG00000107984	CTNNB1/RTF1/DKK1	3
BP	GO:0002834	regulation of response to tumor cell	3/1089	14/15253	0.0731094285114443	0.461932929948981	ENSG00000189403/ENSG00000130202/ENSG00000150637	HMGB1/NECTIN2/CD226	3
BP	GO:0002837	regulation of immune response to tumor cell	3/1089	14/15253	0.0731094285114443	0.461932929948981	ENSG00000189403/ENSG00000130202/ENSG00000150637	HMGB1/NECTIN2/CD226	3
BP	GO:0006837	serotonin transport	3/1089	14/15253	0.0731094285114443	0.461932929948981	ENSG00000145335/ENSG00000069535/ENSG00000165646	SNCA/MAOB/SLC18A2	3
BP	GO:0007183	SMAD protein complex assembly	3/1089	14/15253	0.0731094285114443	0.461932929948981	ENSG00000105329/ENSG00000143799/ENSG00000176396	TGFB1/PARP1/EID2	3
BP	GO:0010919	regulation of inositol phosphate biosynthetic process	3/1089	14/15253	0.0731094285114443	0.461932929948981	ENSG00000145335/ENSG00000169860/ENSG00000078549	SNCA/P2RY1/ADCYAP1R1	3
BP	GO:0014048	regulation of glutamate secretion	3/1089	14/15253	0.0731094285114443	0.461932929948981	ENSG00000145335/ENSG00000136854/ENSG00000164129	SNCA/STXBP1/NPY5R	3
BP	GO:0016540	protein autoprocessing	3/1089	14/15253	0.0731094285114443	0.461932929948981	ENSG00000125851/ENSG00000169174/ENSG00000143799	PCSK2/PCSK9/PARP1	3
BP	GO:0043518	negative regulation of DNA damage response, signal transduction by p53 class mediator	3/1089	14/15253	0.0731094285114443	0.461932929948981	ENSG00000026508/ENSG00000004487/ENSG00000019582	CD44/KDM1A/CD74	3
BP	GO:0043650	dicarboxylic acid biosynthetic process	3/1089	14/15253	0.0731094285114443	0.461932929948981	ENSG00000115419/ENSG00000125166/ENSG00000153086	GLS/GOT2/ACMSD	3
BP	GO:0046710	GDP metabolic process	3/1089	14/15253	0.0731094285114443	0.461932929948981	ENSG00000108852/ENSG00000075711/ENSG00000275074	MPP2/DLG1/NUDT18	3
BP	GO:0051503	adenine nucleotide transport	3/1089	14/15253	0.0731094285114443	0.461932929948981	ENSG00000185933/ENSG00000005022/ENSG00000125648	CALHM1/SLC25A5/SLC25A23	3
BP	GO:2001275	positive regulation of glucose import in response to insulin stimulus	3/1089	14/15253	0.0731094285114443	0.461932929948981	ENSG00000117461/ENSG00000095637/ENSG00000145675	PIK3R3/SORBS1/PIK3R1	3
BP	GO:0051056	regulation of small GTPase mediated signal transduction	31/1089	331/15253	0.073182834756417	0.461932929948981	ENSG00000117632/ENSG00000170776/ENSG00000088280/ENSG00000035862/ENSG00000072422/ENSG00000145819/ENSG00000070831/ENSG00000186517/ENSG00000058335/ENSG00000196220/ENSG00000090924/ENSG00000197457/ENSG00000186635/ENSG00000242173/ENSG00000089639/ENSG00000157168/ENSG00000133121/ENSG00000197555/ENSG00000147145/ENSG00000139132/ENSG00000240771/ENSG00000146425/ENSG00000203879/ENSG00000078549/ENSG00000070193…	STMN1/AKAP13/ASAP3/TIMP2/RHOBTB1/ARHGAP26/CDC42/ARHGAP30/RASGRF1/SRGAP3/PLEKHG2/STMN3/ARAP1/ARHGDIG/GMIP/NRG1/STARD13/SIPA1L1/LPAR4/FGD4/ARHGEF25/DYNLT1/GDI1/ADCYAP1R1/FGF10/SPATA13/MCF2L/ARHGEF15/SIPA1/EPS8L1/RASA3	31
BP	GO:0090132	epithelium migration	25/1089	258/15253	0.0736176773819603	0.464107517041119	ENSG00000157404/ENSG00000205542/ENSG00000103769/ENSG00000102900/ENSG00000112902/ENSG00000189403/ENSG00000166068/ENSG00000140945/ENSG00000091879/ENSG00000125968/ENSG00000153233/ENSG00000239697/ENSG00000183287/ENSG00000110955/ENSG00000133121/ENSG00000105329/ENSG00000213853/ENSG00000110880/ENSG00000070193/ENSG00000102760/ENSG00000196189/ENSG00000136999/ENSG00000004399/ENSG00000073756/ENSG00000144724	KIT/TMSB4X/RAB11A/NUP93/SEMA5A/HMGB1/SPRED1/CDH13/ANGPT2/ID1/PTPRR/TNFSF12/CCBE1/ATP5F1B/STARD13/TGFB1/EMP2/CORO1C/FGF10/RGCC/SEMA4A/NOV/PLXND1/PTGS2/PTPRG	25
BP	GO:0048659	smooth muscle cell proliferation	13/1089	117/15253	0.0739077153903903	0.464650251140991	ENSG00000115738/ENSG00000113389/ENSG00000113161/ENSG00000140945/ENSG00000165795/ENSG00000064989/ENSG00000168036/ENSG00000170962/ENSG00000163273/ENSG00000103034/ENSG00000136999/ENSG00000073756/ENSG00000164129	ID2/NPR3/HMGCR/CDH13/NDRG2/CALCRL/CTNNB1/PDGFD/NPPC/NDRG4/NOV/PTGS2/NPY5R	13
BP	GO:0001844	protein insertion into mitochondrial membrane involved in apoptotic signaling pathway	5/1089	32/15253	0.0743368054569666	0.464650251140991	ENSG00000165943/ENSG00000134308/ENSG00000108953/ENSG00000114126/ENSG00000128245	MOAP1/YWHAQ/YWHAE/TFDP2/YWHAH	5
BP	GO:0008038	neuron recognition	5/1089	32/15253	0.0743368054569666	0.464650251140991	ENSG00000172020/ENSG00000112902/ENSG00000044524/ENSG00000182636/ENSG00000154654	GAP43/SEMA5A/EPHA3/NDN/NCAM2	5
BP	GO:0032801	receptor catabolic process	5/1089	32/15253	0.0743368054569666	0.464650251140991	ENSG00000007944/ENSG00000164885/ENSG00000100600/ENSG00000105329/ENSG00000169174	MYLIP/CDK5/LGMN/TGFB1/PCSK9	5
BP	GO:0070911	global genome nucleotide-excision repair	5/1089	32/15253	0.0743368054569666	0.464650251140991	ENSG00000272047/ENSG00000100387/ENSG00000167986/ENSG00000177889/ENSG00000143799	GTF2H5/RBX1/DDB1/UBE2N/PARP1	5
BP	GO:0071526	semaphorin-plexin signaling pathway	5/1089	32/15253	0.0743368054569666	0.464650251140991	ENSG00000095539/ENSG00000001617/ENSG00000196189/ENSG00000004399/ENSG00000153993	SEMA4G/SEMA3F/SEMA4A/PLXND1/SEMA3D	5
BP	GO:0071675	regulation of mononuclear cell migration	5/1089	32/15253	0.0743368054569666	0.464650251140991	ENSG00000146070/ENSG00000189403/ENSG00000170962/ENSG00000105329/ENSG00000136999	PLA2G7/HMGB1/PDGFD/TGFB1/NOV	5
BP	GO:0060401	cytosolic calcium ion transport	15/1089	140/15253	0.074614604377963	0.465819972410661	ENSG00000148834/ENSG00000145335/ENSG00000160014/ENSG00000143933/ENSG00000109991/ENSG00000058668/ENSG00000151320/ENSG00000198668/ENSG00000171316/ENSG00000107745/ENSG00000125648/ENSG00000105329/ENSG00000078549/ENSG00000185989/ENSG00000183454	GSTO1/SNCA/CALM3/CALM2/P2RX3/ATP2B4/AKAP6/CALM1/CHD7/MICU1/SLC25A23/TGFB1/ADCYAP1R1/RASA3/GRIN2A	15
BP	GO:0051057	positive regulation of small GTPase mediated signal transduction	7/1089	52/15253	0.0750267533716348	0.467824585950801	ENSG00000170776/ENSG00000058335/ENSG00000157168/ENSG00000147145/ENSG00000146425/ENSG00000078549/ENSG00000070193	AKAP13/RASGRF1/NRG1/LPAR4/DYNLT1/ADCYAP1R1/FGF10	7
BP	GO:0006892	post-Golgi vesicle-mediated transport	11/1089	95/15253	0.0755233781659751	0.469868713853321	ENSG00000167964/ENSG00000262246/ENSG00000197969/ENSG00000138175/ENSG00000128641/ENSG00000073969/ENSG00000151150/ENSG00000103723/ENSG00000144036/ENSG00000168461/ENSG00000076321	RAB26/CORO7/VPS13A/ARL3/MYO1B/NSF/ANK3/AP3B2/EXOC6B/RAB31/KLHL20	11
BP	GO:1902476	chloride transmembrane transport	10/1089	84/15253	0.0755374771589808	0.469868713853321	ENSG00000146276/ENSG00000163288/ENSG00000011677/ENSG00000147606/ENSG00000073464/ENSG00000116005/ENSG00000124140/ENSG00000145451/ENSG00000089356/ENSG00000145864	GABRR1/GABRB1/GABRA3/SLC26A7/CLCN4/PCYOX1/SLC12A5/GLRA3/FXYD3/GABRB2	10
BP	GO:0014047	glutamate secretion	6/1089	42/15253	0.0759822758844104	0.472064006643411	ENSG00000145335/ENSG00000136854/ENSG00000115419/ENSG00000148053/ENSG00000143847/ENSG00000164129	SNCA/STXBP1/GLS/NTRK2/PPFIA4/NPY5R	6
BP	GO:0060491	regulation of cell projection assembly	16/1089	152/15253	0.076188367779261	0.472772745953916	ENSG00000172020/ENSG00000157404/ENSG00000070831/ENSG00000197959/ENSG00000077549/ENSG00000106078/ENSG00000186635/ENSG00000078668/ENSG00000101040/ENSG00000151422/ENSG00000134982/ENSG00000110880/ENSG00000188157/ENSG00000113657/ENSG00000184640/ENSG00000131037	GAP43/KIT/CDC42/DNM3/CAPZB/COBL/ARAP1/VDAC3/ZMYND8/FER/APC/CORO1C/AGRN/DPYSL3/SEPT9/EPS8L1	16
BP	GO:2000116	regulation of cysteine-type endopeptidase activity	22/1089	223/15253	0.076638291641332	0.474236893007662	ENSG00000129521/ENSG00000135333/ENSG00000147488/ENSG00000091592/ENSG00000145335/ENSG00000011422/ENSG00000189403/ENSG00000108953/ENSG00000064300/ENSG00000123612/ENSG00000105220/ENSG00000026508/ENSG00000170542/ENSG00000116133/ENSG00000116288/ENSG00000117676/ENSG00000165672/ENSG00000177189/ENSG00000172115/ENSG00000073756/ENSG00000183454/ENSG00000164305	EGLN3/EPHA7/ST18/NLRP1/SNCA/PLAUR/HMGB1/YWHAE/NGFR/ACVR1C/GPI/CD44/SERPINB9/DHCR24/PARK7/RPS6KA1/PRDX3/RPS6KA3/CYCS/PTGS2/GRIN2A/CASP3	22
BP	GO:0051259	protein complex oligomerization	44/1089	495/15253	0.0770273621971299	0.474236893007662	ENSG00000109991/ENSG00000067225/ENSG00000008294/ENSG00000186350/ENSG00000179958/ENSG00000103485/ENSG00000169738/ENSG00000274750/ENSG00000183783/ENSG00000083067/ENSG00000113161/ENSG00000185933/ENSG00000104325/ENSG00000070729/ENSG00000178695/ENSG00000107745/ENSG00000152556/ENSG00000204228/ENSG00000120903/ENSG00000160410/ENSG00000108852/ENSG00000087085/ENSG00000147274/ENSG00000182255/ENSG00000112294…	P2RX3/PKM/SPAG9/RXRA/DCTPP1/QPRT/DCXR/HIST1H3E/KCTD8/TRPM3/HMGCR/CALHM1/DECR1/CNGB1/KCTD12/MICU1/PFKM/HSD17B8/CHRNA2/SHKBP1/MPP2/ACHE/RBMX/KCNA4/ALDH5A1/ASIC1/RRM1/CD74/ATP5IF1/GLS/CHP1/KCND1/DNM1/APC/KCNV1/DPYSL3/TRAPPC2L/SEPT9/ACMSD/GLRA3/TK1/NAXE/OAT/KCTD4	44
BP	GO:0018195	peptidyl-arginine modification	4/1089	23/15253	0.0772550174089944	0.474236893007662	ENSG00000126457/ENSG00000116288/ENSG00000147596/ENSG00000101247	PRMT1/PARK7/PRDM14/NDUFAF5	4
BP	GO:0019682	glyceraldehyde-3-phosphate metabolic process	4/1089	23/15253	0.0772550174089944	0.474236893007662	ENSG00000171314/ENSG00000160211/ENSG00000149476/ENSG00000111669	PGAM1/G6PD/TKFC/TPI1	4
BP	GO:0045589	regulation of regulatory T cell differentiation	4/1089	23/15253	0.0772550174089944	0.474236893007662	ENSG00000101096/ENSG00000105329/ENSG00000178562/ENSG00000159216	NFATC2/TGFB1/CD28/RUNX1	4
BP	GO:0045956	positive regulation of calcium ion-dependent exocytosis	4/1089	23/15253	0.0772550174089944	0.474236893007662	ENSG00000006283/ENSG00000164885/ENSG00000136854/ENSG00000110975	CACNA1G/CDK5/STXBP1/SYT10	4
BP	GO:0051457	maintenance of protein location in nucleus	4/1089	23/15253	0.0772550174089944	0.474236893007662	ENSG00000164885/ENSG00000113558/ENSG00000116288/ENSG00000138376	CDK5/SKP1/PARK7/BARD1	4
BP	GO:0055083	monovalent inorganic anion homeostasis	4/1089	23/15253	0.0772550174089944	0.474236893007662	ENSG00000143324/ENSG00000124140/ENSG00000109062/ENSG00000166165	XPR1/SLC12A5/SLC9A3R1/CKB	4
BP	GO:0055094	response to lipoprotein particle	4/1089	23/15253	0.0772550174089944	0.474236893007662	ENSG00000140945/ENSG00000130164/ENSG00000112972/ENSG00000198911	CDH13/LDLR/HMGCS1/SREBF2	4
BP	GO:2001235	positive regulation of apoptotic signaling pathway	17/1089	164/15253	0.0773892416475413	0.474493942225617	ENSG00000165943/ENSG00000147488/ENSG00000011422/ENSG00000134308/ENSG00000105568/ENSG00000108953/ENSG00000179222/ENSG00000101955/ENSG00000239697/ENSG00000114126/ENSG00000116560/ENSG00000128245/ENSG00000130770/ENSG00000116288/ENSG00000109062/ENSG00000164938/ENSG00000213190	MOAP1/ST18/PLAUR/YWHAQ/PPP2R1A/YWHAE/MAGED1/SRPX/TNFSF12/TFDP2/SFPQ/YWHAH/ATP5IF1/PARK7/SLC9A3R1/TP53INP1/MLLT11	17
BP	GO:0003012	muscle system process	36/1089	395/15253	0.0777831191943073	0.47634048441043	ENSG00000092841/ENSG00000148834/ENSG00000170776/ENSG00000160014/ENSG00000065534/ENSG00000143933/ENSG00000109991/ENSG00000163017/ENSG00000035403/ENSG00000157404/ENSG00000058668/ENSG00000114279/ENSG00000006283/ENSG00000160211/ENSG00000095637/ENSG00000169860/ENSG00000165995/ENSG00000151320/ENSG00000198668/ENSG00000128872/ENSG00000136450/ENSG00000064989/ENSG00000160191/ENSG00000058404/ENSG00000136842…	MYL6/GSTO1/AKAP13/CALM3/MYLK/CALM2/P2RX3/ACTG2/VCL/KIT/ATP2B4/FGF12/CACNA1G/G6PD/SORBS1/P2RY1/CACNB2/AKAP6/CALM1/TMOD2/SRSF1/CALCRL/PDE9A/CAMK2B/TMOD1/SULF1/TACR3/TPM4/ACTC1/SCN4B/DLG1/JARID2/PARP1/MYH14/PTGS2/ATP1B1	36
BP	GO:1903305	regulation of regulated secretory pathway	13/1089	118/15253	0.0779110718854763	0.476556056366163	ENSG00000089169/ENSG00000006283/ENSG00000137501/ENSG00000134207/ENSG00000164885/ENSG00000136854/ENSG00000110975/ENSG00000099365/ENSG00000151422/ENSG00000149927/ENSG00000147041/ENSG00000138078/ENSG00000008056	RPH3A/CACNA1G/SYTL2/SYT6/CDK5/STXBP1/SYT10/STX1B/FER/DOC2A/SYTL5/PREPL/SYN1	13
BP	GO:0061572	actin filament bundle organization	15/1089	141/15253	0.0782702073841844	0.477529578493209	ENSG00000117632/ENSG00000088280/ENSG00000102024/ENSG00000072422/ENSG00000070831/ENSG00000095637/ENSG00000108830/ENSG00000125968/ENSG00000128641/ENSG00000186635/ENSG00000145675/ENSG00000113657/ENSG00000198844/ENSG00000102760/ENSG00000120756	STMN1/ASAP3/PLS3/RHOBTB1/CDC42/SORBS1/RND2/ID1/MYO1B/ARAP1/PIK3R1/DPYSL3/ARHGEF15/RGCC/PLS1	15
BP	GO:0048002	antigen processing and presentation of peptide antigen	18/1089	176/15253	0.078276447062202	0.477529578493209	ENSG00000092010/ENSG00000242574/ENSG00000204257/ENSG00000126067/ENSG00000173692/ENSG00000077549/ENSG00000100600/ENSG00000142507/ENSG00000115073/ENSG00000077380/ENSG00000100280/ENSG00000019582/ENSG00000090889/ENSG00000131467/ENSG00000075945/ENSG00000138107/ENSG00000138778/ENSG00000106367	PSME1/HLA-DMB/HLA-DMA/PSMB2/PSMD1/CAPZB/LGMN/PSMB6/ACTR1B/DYNC1I2/AP1B1/CD74/KIF4A/PSME3/KIFAP3/ACTR1A/CENPE/AP1S1	18
BP	GO:0086001	cardiac muscle cell action potential	8/1089	63/15253	0.078349053069244	0.477529578493209	ENSG00000114279/ENSG00000006283/ENSG00000108953/ENSG00000165995/ENSG00000177098/ENSG00000075711/ENSG00000151150/ENSG00000143153	FGF12/CACNA1G/YWHAE/CACNB2/SCN4B/DLG1/ANK3/ATP1B1	8
BP	GO:0051384	response to glucocorticoid	14/1089	130/15253	0.0802437983577291	0.487920279244985	ENSG00000170776/ENSG00000180176/ENSG00000110092/ENSG00000141433/ENSG00000140538/ENSG00000069535/ENSG00000162688/ENSG00000105329/ENSG00000125740/ENSG00000170345/ENSG00000160307/ENSG00000073756/ENSG00000164305/ENSG00000278195	AKAP13/TH/CCND1/ADCYAP1/NTRK3/MAOB/AGL/TGFB1/FOSB/FOS/S100B/PTGS2/CASP3/SSTR3	14
BP	GO:0051494	negative regulation of cytoskeleton organization	14/1089	130/15253	0.0802437983577291	0.487920279244985	ENSG00000117632/ENSG00000145335/ENSG00000104833/ENSG00000205542/ENSG00000158164/ENSG00000101367/ENSG00000077549/ENSG00000132854/ENSG00000128872/ENSG00000186635/ENSG00000136842/ENSG00000104435/ENSG00000134982/ENSG00000034510	STMN1/SNCA/TUBB4A/TMSB4X/TMSB15A/MAPRE1/CAPZB/KANK4/TMOD2/ARAP1/TMOD1/STMN2/APC/TMSB10	14
BP	GO:0051153	regulation of striated muscle cell differentiation	10/1089	85/15253	0.0804198964598691	0.488413035473768	ENSG00000170776/ENSG00000160211/ENSG00000101096/ENSG00000151320/ENSG00000157168/ENSG00000105329/ENSG00000142178/ENSG00000136999/ENSG00000107984/ENSG00000161055	AKAP13/G6PD/NFATC2/AKAP6/NRG1/TGFB1/SIK1/NOV/DKK1/SCGB3A1	10
BP	GO:0007565	female pregnancy	17/1089	165/15253	0.0808357176438286	0.490358816120415	ENSG00000141433/ENSG00000186350/ENSG00000099139/ENSG00000102316/ENSG00000123612/ENSG00000182195/ENSG00000131477/ENSG00000091879/ENSG00000171223/ENSG00000105329/ENSG00000147596/ENSG00000213853/ENSG00000165672/ENSG00000125740/ENSG00000170345/ENSG00000067445/ENSG00000073756	ADCYAP1/RXRA/PCSK5/MAGED2/ACVR1C/LDOC1/RAMP2/ANGPT2/JUNB/TGFB1/PRDM14/EMP2/PRDX3/FOSB/FOS/TRO/PTGS2	17
BP	GO:0043388	positive regulation of DNA binding	7/1089	53/15253	0.0813915449611427	0.492567441708305	ENSG00000011422/ENSG00000189403/ENSG00000168036/ENSG00000105329/ENSG00000116288/ENSG00000143799/ENSG00000239672	PLAUR/HMGB1/CTNNB1/TGFB1/PARK7/PARP1/NME1	7
BP	GO:0048645	animal organ formation	7/1089	53/15253	0.0813915449611427	0.492567441708305	ENSG00000104313/ENSG00000168036/ENSG00000137573/ENSG00000082014/ENSG00000070193/ENSG00000164442/ENSG00000107984	EYA1/CTNNB1/SULF1/SMARCD3/FGF10/CITED2/DKK1	7
BP	GO:0008637	apoptotic mitochondrial changes	13/1089	119/15253	0.0820508056637367	0.495296333933882	ENSG00000165943/ENSG00000070808/ENSG00000011422/ENSG00000134308/ENSG00000108953/ENSG00000096092/ENSG00000104765/ENSG00000114126/ENSG00000005022/ENSG00000128245/ENSG00000130770/ENSG00000064655/ENSG00000213190	MOAP1/CAMK2A/PLAUR/YWHAQ/YWHAE/TMEM14A/BNIP3L/TFDP2/SLC25A5/YWHAH/ATP5IF1/EYA2/MLLT11	13
BP	GO:0030048	actin filament-based movement	13/1089	119/15253	0.0820508056637367	0.495296333933882	ENSG00000092841/ENSG00000114279/ENSG00000006283/ENSG00000165995/ENSG00000133026/ENSG00000128641/ENSG00000136842/ENSG00000213853/ENSG00000167460/ENSG00000159251/ENSG00000177098/ENSG00000075711/ENSG00000105357	MYL6/FGF12/CACNA1G/CACNB2/MYH10/MYO1B/TMOD1/EMP2/TPM4/ACTC1/SCN4B/DLG1/MYH14	13
BP	GO:0051054	positive regulation of DNA metabolic process	21/1089	213/15253	0.0825647650909075	0.495296333933882	ENSG00000122566/ENSG00000104313/ENSG00000135486/ENSG00000135829/ENSG00000070831/ENSG00000189403/ENSG00000170364/ENSG00000138668/ENSG00000080824/ENSG00000168036/ENSG00000105329/ENSG00000109685/ENSG00000064655/ENSG00000070193/ENSG00000177889/ENSG00000175054/ENSG00000178562/ENSG00000102760/ENSG00000143799/ENSG00000166888/ENSG00000174953	HNRNPA2B1/EYA1/HNRNPA1/DHX9/CDC42/HMGB1/SETMAR/HNRNPD/HSP90AA1/CTNNB1/TGFB1/NSD2/EYA2/FGF10/UBE2N/ATR/CD28/RGCC/PARP1/STAT6/DHX36	21
BP	GO:0006536	glutamate metabolic process	5/1089	33/15253	0.0827100534284295	0.495296333933882	ENSG00000112294/ENSG00000115419/ENSG00000159423/ENSG00000125166/ENSG00000065154	ALDH5A1/GLS/ALDH4A1/GOT2/OAT	5
BP	GO:0034405	response to fluid shear stress	5/1089	33/15253	0.0827100534284295	0.495296333933882	ENSG00000105329/ENSG00000198911/ENSG00000164442/ENSG00000073756/ENSG00000171720	TGFB1/SREBF2/CITED2/PTGS2/HDAC3	5
BP	GO:0046006	regulation of activated T cell proliferation	5/1089	33/15253	0.0827100534284295	0.495296333933882	ENSG00000137507/ENSG00000272398/ENSG00000189403/ENSG00000108946/ENSG00000164305	LRRC32/CD24/HMGB1/PRKAR1A/CASP3	5
BP	GO:0048846	axon extension involved in axon guidance	5/1089	33/15253	0.0827100534284295	0.495296333933882	ENSG00000095539/ENSG00000112902/ENSG00000001617/ENSG00000196189/ENSG00000153993	SEMA4G/SEMA5A/SEMA3F/SEMA4A/SEMA3D	5
BP	GO:0097120	receptor localization to synapse	5/1089	33/15253	0.0827100534284295	0.495296333933882	ENSG00000103769/ENSG00000099365/ENSG00000174871/ENSG00000075711/ENSG00000168824	RAB11A/STX1B/CNIH2/DLG1/NSG1	5
BP	GO:1902284	neuron projection extension involved in neuron projection guidance	5/1089	33/15253	0.0827100534284295	0.495296333933882	ENSG00000095539/ENSG00000112902/ENSG00000001617/ENSG00000196189/ENSG00000153993	SEMA4G/SEMA5A/SEMA3F/SEMA4A/SEMA3D	5
BP	GO:0007507	heart development	44/1089	498/15253	0.082902200954492	0.49558517195735	ENSG00000115738/ENSG00000170776/ENSG00000147257/ENSG00000180176/ENSG00000104313/ENSG00000140538/ENSG00000186350/ENSG00000114279/ENSG00000104812/ENSG00000099139/ENSG00000070831/ENSG00000160211/ENSG00000166068/ENSG00000151320/ENSG00000169641/ENSG00000131477/ENSG00000171316/ENSG00000125968/ENSG00000138495/ENSG00000064989/ENSG00000157168/ENSG00000114126/ENSG00000178234/ENSG00000168036/ENSG00000100280…	ID2/AKAP13/GPC3/TH/EYA1/NTRK3/RXRA/FGF12/GYS1/PCSK5/CDC42/G6PD/SPRED1/AKAP6/LUZP1/RAMP2/CHD7/ID1/COX17/CALCRL/NRG1/TFDP2/GALNT11/CTNNB1/AP1B1/TGFB1/NSD2/SIK1/SMARCD3/CPE/NDRG4/ACTC1/CITED2/ADAM19/JARID2/OLFM1/BICC1/PRKAR1A/PLXND1/MOSPD3/DKK1/NPY5R/FLRT2/CASP3	44
BP	GO:0035722	interleukin-12-mediated signaling pathway	6/1089	43/15253	0.0832405611909679	0.49558517195735	ENSG00000148834/ENSG00000122566/ENSG00000196262/ENSG00000070831/ENSG00000113368/ENSG00000172757	GSTO1/HNRNPA2B1/PPIA/CDC42/LMNB1/CFL1	6
BP	GO:0061951	establishment of protein localization to plasma membrane	6/1089	43/15253	0.0832405611909679	0.49558517195735	ENSG00000167964/ENSG00000103769/ENSG00000073969/ENSG00000151150/ENSG00000168824/ENSG00000168461	RAB26/RAB11A/NSF/ANK3/NSG1/RAB31	6
BP	GO:0071349	cellular response to interleukin-12	6/1089	43/15253	0.0832405611909679	0.49558517195735	ENSG00000148834/ENSG00000122566/ENSG00000196262/ENSG00000070831/ENSG00000113368/ENSG00000172757	GSTO1/HNRNPA2B1/PPIA/CDC42/LMNB1/CFL1	6
BP	GO:0097366	response to bronchodilator	6/1089	43/15253	0.0832405611909679	0.49558517195735	ENSG00000180176/ENSG00000123360/ENSG00000153234/ENSG00000138668/ENSG00000165646/ENSG00000183454	TH/PDE1B/NR4A2/HNRNPD/SLC18A2/GRIN2A	6
BP	GO:0032970	regulation of actin filament-based process	32/1089	348/15253	0.0840873644607728	0.499311072211255	ENSG00000117632/ENSG00000170776/ENSG00000122966/ENSG00000088280/ENSG00000140538/ENSG00000205542/ENSG00000072422/ENSG00000158164/ENSG00000070831/ENSG00000112902/ENSG00000044524/ENSG00000108830/ENSG00000090924/ENSG00000164885/ENSG00000077549/ENSG00000125968/ENSG00000132854/ENSG00000128872/ENSG00000186635/ENSG00000136842/ENSG00000145675/ENSG00000105329/ENSG00000151422/ENSG00000145242/ENSG00000162704…	STMN1/AKAP13/CIT/ASAP3/NTRK3/TMSB4X/RHOBTB1/TMSB15A/CDC42/SEMA5A/EPHA3/RND2/PLEKHG2/CDK5/CAPZB/ID1/KANK4/TMOD2/ARAP1/TMOD1/PIK3R1/TGFB1/FER/EPHA5/ARPC5/DLG1/ARHGEF15/RGCC/CFL1/ACTR3B/EPS8L1/TMSB10	32
BP	GO:0051966	regulation of synaptic transmission, glutamatergic	8/1089	64/15253	0.08423535364479	0.499311072211255	ENSG00000198822/ENSG00000141433/ENSG00000196338/ENSG00000164885/ENSG00000136854/ENSG00000179915/ENSG00000107984/ENSG00000073756	GRM3/ADCYAP1/NLGN3/CDK5/STXBP1/NRXN1/DKK1/PTGS2	8
BP	GO:0061180	mammary gland epithelium development	8/1089	64/15253	0.08423535364479	0.499311072211255	ENSG00000115738/ENSG00000171243/ENSG00000110092/ENSG00000177030/ENSG00000117139/ENSG00000105329/ENSG00000070193/ENSG00000166888	ID2/SOSTDC1/CCND1/DEAF1/KDM5B/TGFB1/FGF10/STAT6	8
BP	GO:0001508	action potential	14/1089	131/15253	0.0842550991839544	0.499311072211255	ENSG00000109991/ENSG00000114279/ENSG00000006283/ENSG00000108953/ENSG00000165995/ENSG00000151320/ENSG00000159248/ENSG00000128245/ENSG00000177098/ENSG00000075711/ENSG00000151150/ENSG00000135643/ENSG00000105357/ENSG00000143153	P2RX3/FGF12/CACNA1G/YWHAE/CACNB2/AKAP6/GJD2/YWHAH/SCN4B/DLG1/ANK3/KCNMB4/MYH14/ATP1B1	14
BP	GO:0046822	regulation of nucleocytoplasmic transport	11/1089	97/15253	0.0848114496802458	0.501451356107138	ENSG00000135829/ENSG00000108953/ENSG00000164885/ENSG00000186642/ENSG00000173933/ENSG00000105329/ENSG00000116288/ENSG00000187446/ENSG00000115137/ENSG00000073756/ENSG00000138376	DHX9/YWHAE/CDK5/PDE2A/RBM4/TGFB1/PARK7/CHP1/DNAJC27/PTGS2/BARD1	11
BP	GO:0070498	interleukin-1-mediated signaling pathway	11/1089	97/15253	0.0848114496802458	0.501451356107138	ENSG00000147488/ENSG00000092010/ENSG00000126067/ENSG00000173692/ENSG00000142507/ENSG00000100387/ENSG00000113558/ENSG00000131467/ENSG00000196083/ENSG00000177889/ENSG00000174516	ST18/PSME1/PSMB2/PSMD1/PSMB6/RBX1/SKP1/PSME3/IL1RAP/UBE2N/PELI3	11
BP	GO:0060828	regulation of canonical Wnt signaling pathway	24/1089	250/15253	0.0849151059947348	0.50148714321948	ENSG00000147257/ENSG00000171243/ENSG00000092010/ENSG00000198561/ENSG00000144642/ENSG00000058091/ENSG00000126067/ENSG00000173692/ENSG00000142507/ENSG00000100387/ENSG00000146374/ENSG00000145907/ENSG00000155011/ENSG00000134982/ENSG00000162490/ENSG00000131467/ENSG00000112837/ENSG00000070193/ENSG00000104371/ENSG00000150457/ENSG00000122870/ENSG00000175792/ENSG00000107984/ENSG00000050165	GPC3/SOSTDC1/PSME1/CTNND1/RBMS3/CDK14/PSMB2/PSMD1/PSMB6/RBX1/RSPO3/G3BP1/DKK2/APC/DRAXIN/PSME3/TBX18/FGF10/DKK4/LATS2/BICC1/RUVBL1/DKK1/DKK3	24
BP	GO:0007009	plasma membrane organization	9/1089	75/15253	0.0854179033964051	0.502583689678266	ENSG00000151572/ENSG00000124507/ENSG00000134376/ENSG00000118473/ENSG00000231213/ENSG00000185567/ENSG00000151150/ENSG00000134343/ENSG00000082397	ANO4/PACSIN1/CRB1/SGIP1/PLSCR5/AHNAK2/ANK3/ANO3/EPB41L3	9
BP	GO:0015837	amine transport	9/1089	75/15253	0.0854179033964051	0.502583689678266	ENSG00000145335/ENSG00000180176/ENSG00000173267/ENSG00000132437/ENSG00000169860/ENSG00000136854/ENSG00000169213/ENSG00000165646/ENSG00000164129	SNCA/TH/SNCG/DDC/P2RY1/STXBP1/RAB3B/SLC18A2/NPY5R	9
BP	GO:0019319	hexose biosynthetic process	9/1089	75/15253	0.0854179033964051	0.502583689678266	ENSG00000109107/ENSG00000171314/ENSG00000108528/ENSG00000111674/ENSG00000105220/ENSG00000100075/ENSG00000111669/ENSG00000142178/ENSG00000125166	ALDOC/PGAM1/SLC25A11/ENO2/GPI/SLC25A1/TPI1/SIK1/GOT2	9
BP	GO:0010522	regulation of calcium ion transport into cytosol	10/1089	86/15253	0.0854920484193859	0.502583689678266	ENSG00000148834/ENSG00000145335/ENSG00000160014/ENSG00000143933/ENSG00000109991/ENSG00000151320/ENSG00000198668/ENSG00000171316/ENSG00000105329/ENSG00000078549	GSTO1/SNCA/CALM3/CALM2/P2RX3/AKAP6/CALM1/CHD7/TGFB1/ADCYAP1R1	10
BP	GO:0009314	response to radiation	38/1089	424/15253	0.0865145547979255	0.502883099164043	ENSG00000115738/ENSG00000180176/ENSG00000104313/ENSG00000110092/ENSG00000086717/ENSG00000157404/ENSG00000177030/ENSG00000123360/ENSG00000105991/ENSG00000152894/ENSG00000113161/ENSG00000196338/ENSG00000070729/ENSG00000198668/ENSG00000272047/ENSG00000164885/ENSG00000091879/ENSG00000125971/ENSG00000145675/ENSG00000171223/ENSG00000112972/ENSG00000004487/ENSG00000167325/ENSG00000173933/ENSG00000105329…	ID2/TH/EYA1/CCND1/PPEF1/KIT/DEAF1/PDE1B/HOXA1/PTPRK/HMGCR/NLGN3/CNGB1/CALM1/GTF2H5/CDK5/ANGPT2/DYNLRB1/PIK3R1/JUNB/HMGCS1/KDM1A/RRM1/RBM4/TGFB1/SIK1/SLC4A10/TP53INP1/DDB1/NDRG4/ATR/PARP1/FOS/GJA10/PENK/PTGS2/GRIN2A/CASP3	38
BP	GO:0006646	phosphatidylethanolamine biosynthetic process	3/1089	15/15253	0.0867174826507088	0.502883099164043	ENSG00000139163/ENSG00000143845/ENSG00000185813	ETNK1/ETNK2/PCYT2	3
BP	GO:0015868	purine ribonucleotide transport	3/1089	15/15253	0.0867174826507088	0.502883099164043	ENSG00000185933/ENSG00000005022/ENSG00000125648	CALHM1/SLC25A5/SLC25A23	3
BP	GO:0031269	pseudopodium assembly	3/1089	15/15253	0.0867174826507088	0.502883099164043	ENSG00000157404/ENSG00000070831/ENSG00000134982	KIT/CDC42/APC	3
BP	GO:0033540	fatty acid beta-oxidation using acyl-CoA oxidase	3/1089	15/15253	0.0867174826507088	0.502883099164043	ENSG00000113790/ENSG00000005469/ENSG00000060971	EHHADH/CROT/ACAA1	3
BP	GO:0034356	NAD biosynthesis via nicotinamide riboside salvage pathway	3/1089	15/15253	0.0867174826507088	0.502883099164043	ENSG00000112874/ENSG00000163382/ENSG00000073756	NUDT12/NAXE/PTGS2	3
BP	GO:0043011	myeloid dendritic cell differentiation	3/1089	15/15253	0.0867174826507088	0.502883099164043	ENSG00000105329/ENSG00000168062/ENSG00000066336	TGFB1/BATF2/SPI1	3
BP	GO:0046459	short-chain fatty acid metabolic process	3/1089	15/15253	0.0867174826507088	0.502883099164043	ENSG00000131069/ENSG00000114054/ENSG00000112294	ACSS2/PCCB/ALDH5A1	3
BP	GO:0060788	ectodermal placode formation	3/1089	15/15253	0.0867174826507088	0.502883099164043	ENSG00000070831/ENSG00000168036/ENSG00000104371	CDC42/CTNNB1/DKK4	3
BP	GO:0071697	ectodermal placode morphogenesis	3/1089	15/15253	0.0867174826507088	0.502883099164043	ENSG00000070831/ENSG00000168036/ENSG00000104371	CDC42/CTNNB1/DKK4	3
BP	GO:2000479	regulation of cAMP-dependent protein kinase activity	3/1089	15/15253	0.0867174826507088	0.502883099164043	ENSG00000058668/ENSG00000005249/ENSG00000108946	ATP2B4/PRKAR2B/PRKAR1A	3
BP	GO:2001032	regulation of double-strand break repair via nonhomologous end joining	3/1089	15/15253	0.0867174826507088	0.502883099164043	ENSG00000170364/ENSG00000109685/ENSG00000168101	SETMAR/NSD2/NUDT16L1	3
BP	GO:0034330	cell junction organization	25/1089	263/15253	0.087295982518363	0.505667145636245	ENSG00000075624/ENSG00000132849/ENSG00000081138/ENSG00000035403/ENSG00000154162/ENSG00000198561/ENSG00000101542/ENSG00000070831/ENSG00000152894/ENSG00000044524/ENSG00000184009/ENSG00000095637/ENSG00000131477/ENSG00000140945/ENSG00000168036/ENSG00000113100/ENSG00000105329/ENSG00000040731/ENSG00000130202/ENSG00000134982/ENSG00000110880/ENSG00000065618/ENSG00000075711/ENSG00000159216/ENSG00000082397	ACTB/PATJ/CDH7/VCL/CDH12/CTNND1/CDH20/CDC42/PTPRK/EPHA3/ACTG1/SORBS1/RAMP2/CDH13/CTNNB1/CDH9/TGFB1/CDH10/NECTIN2/APC/CORO1C/COL17A1/DLG1/RUNX1/EPB41L3	25
BP	GO:0010575	positive regulation of vascular endothelial growth factor production	4/1089	24/15253	0.0877060852024525	0.50576191444467	ENSG00000183287/ENSG00000137573/ENSG00000105329/ENSG00000073756	CCBE1/SULF1/TGFB1/PTGS2	4
BP	GO:0035640	exploration behavior	4/1089	24/15253	0.0877060852024525	0.50576191444467	ENSG00000162951/ENSG00000144290/ENSG00000078725/ENSG00000181195	LRRTM1/SLC4A10/BRINP1/PENK	4
BP	GO:0045066	regulatory T cell differentiation	4/1089	24/15253	0.0877060852024525	0.50576191444467	ENSG00000101096/ENSG00000105329/ENSG00000178562/ENSG00000159216	NFATC2/TGFB1/CD28/RUNX1	4
BP	GO:0045686	negative regulation of glial cell differentiation	4/1089	24/15253	0.0877060852024525	0.50576191444467	ENSG00000115738/ENSG00000140538/ENSG00000130164/ENSG00000168036	ID2/NTRK3/LDLR/CTNNB1	4
BP	GO:0002695	negative regulation of leukocyte activation	14/1089	132/15253	0.0883917500700155	0.509144407914506	ENSG00000115738/ENSG00000137507/ENSG00000029993/ENSG00000189403/ENSG00000131507/ENSG00000130164/ENSG00000019582/ENSG00000105329/ENSG00000151422/ENSG00000075711/ENSG00000105639/ENSG00000108946/ENSG00000064201/ENSG00000164305	ID2/LRRC32/HMGB3/HMGB1/NDFIP1/LDLR/CD74/TGFB1/FER/DLG1/JAK3/PRKAR1A/TSPAN32/CASP3	14
BP	GO:0008154	actin polymerization or depolymerization	19/1089	191/15253	0.0889050022700061	0.510955147274375	ENSG00000198736/ENSG00000122966/ENSG00000205542/ENSG00000158164/ENSG00000112902/ENSG00000090924/ENSG00000262246/ENSG00000077549/ENSG00000132854/ENSG00000106078/ENSG00000128872/ENSG00000136842/ENSG00000151422/ENSG00000162704/ENSG00000075711/ENSG00000172757/ENSG00000133627/ENSG00000131037/ENSG00000034510	MSRB1/CIT/TMSB4X/TMSB15A/SEMA5A/PLEKHG2/CORO7/CAPZB/KANK4/COBL/TMOD2/TMOD1/FER/ARPC5/DLG1/CFL1/ACTR3B/EPS8L1/TMSB10	19
BP	GO:0044242	cellular lipid catabolic process	19/1089	191/15253	0.0889050022700061	0.510955147274375	ENSG00000121769/ENSG00000114054/ENSG00000105379/ENSG00000127884/ENSG00000113790/ENSG00000120437/ENSG00000104325/ENSG00000101670/ENSG00000130164/ENSG00000157184/ENSG00000198130/ENSG00000104823/ENSG00000164687/ENSG00000005469/ENSG00000173208/ENSG00000060971/ENSG00000140374/ENSG00000004779/ENSG00000164039	FABP3/PCCB/ETFB/ECHS1/EHHADH/ACAT2/DECR1/LIPG/LDLR/CPT2/HIBCH/ECH1/FABP5/CROT/ABCD2/ACAA1/ETFA/NDUFAB1/BDH2	19
BP	GO:0070482	response to oxygen levels	33/1089	363/15253	0.0904078460319719	0.519011746270695	ENSG00000129521/ENSG00000180176/ENSG00000272398/ENSG00000109991/ENSG00000067225/ENSG00000092010/ENSG00000114573/ENSG00000134333/ENSG00000198899/ENSG00000153234/ENSG00000126067/ENSG00000173692/ENSG00000153904/ENSG00000131477/ENSG00000091879/ENSG00000104765/ENSG00000142507/ENSG00000124440/ENSG00000100387/ENSG00000159720/ENSG00000105329/ENSG00000127483/ENSG00000163273/ENSG00000131467/ENSG00000145936…	EGLN3/TH/CD24/P2RX3/PKM/PSME1/ATP6V1A/LDHA/MT-ATP6/NR4A2/PSMB2/PSMD1/DDAH1/RAMP2/ANGPT2/BNIP3L/PSMB6/HIF3A/RBX1/ATP6V0D1/TGFB1/HP1BP3/NPPC/PSME3/KCNMB1/CITED2/RGCC/S100B/PENK/PTGS2/ATP1B1/CPEB2/CASP3	33
BP	GO:1903747	regulation of establishment of protein localization to mitochondrion	13/1089	121/15253	0.0907414538819402	0.519338464129439	ENSG00000134308/ENSG00000215475/ENSG00000108953/ENSG00000104765/ENSG00000198258/ENSG00000157168/ENSG00000114126/ENSG00000128245/ENSG00000130770/ENSG00000198911/ENSG00000072310/ENSG00000175792/ENSG00000143603	YWHAQ/SIAH3/YWHAE/BNIP3L/UBL5/NRG1/TFDP2/YWHAH/ATP5IF1/SREBF2/SREBF1/RUVBL1/KCNN3	13
BP	GO:0045744	negative regulation of G-protein coupled receptor protein signaling pathway	6/1089	44/15253	0.0908690695314063	0.519338464129439	ENSG00000117632/ENSG00000145335/ENSG00000103154/ENSG00000058668/ENSG00000106976/ENSG00000117152	STMN1/SNCA/NECAB2/ATP2B4/DNM1/RGS4	6
BP	GO:0045843	negative regulation of striated muscle tissue development	6/1089	44/15253	0.0908690695314063	0.519338464129439	ENSG00000095587/ENSG00000160211/ENSG00000105329/ENSG00000008083/ENSG00000160307/ENSG00000107984	TLL2/G6PD/TGFB1/JARID2/S100B/DKK1	6
BP	GO:0090102	cochlea development	6/1089	44/15253	0.0908690695314063	0.519338464129439	ENSG00000179520/ENSG00000104313/ENSG00000140538/ENSG00000105991/ENSG00000095777/ENSG00000145864	SLC17A8/EYA1/NTRK3/HOXA1/MYO3A/GABRB2	6
BP	GO:0019048	modulation by virus of host morphology or physiology	5/1089	34/15253	0.0915596154831484	0.520967114454503	ENSG00000140538/ENSG00000186350/ENSG00000182481/ENSG00000105329/ENSG00000155876	NTRK3/RXRA/KPNA2/TGFB1/RRAGA	5
BP	GO:0030212	hyaluronan metabolic process	5/1089	34/15253	0.0915596154831484	0.520967114454503	ENSG00000072571/ENSG00000026508/ENSG00000103044/ENSG00000105329/ENSG00000187446	HMMR/CD44/HAS3/TGFB1/CHP1	5
BP	GO:0031641	regulation of myelination	5/1089	34/15253	0.0915596154831484	0.520967114454503	ENSG00000157168/ENSG00000168036/ENSG00000075711/ENSG00000153902/ENSG00000160307	NRG1/CTNNB1/DLG1/LGI4/S100B	5
BP	GO:0085029	extracellular matrix assembly	5/1089	34/15253	0.0915596154831484	0.520967114454503	ENSG00000131477/ENSG00000172638/ENSG00000103044/ENSG00000105329/ENSG00000102760	RAMP2/EFEMP2/HAS3/TGFB1/RGCC	5
BP	GO:0038093	Fc receptor signaling pathway	18/1089	180/15253	0.0922167852834003	0.524125932285521	ENSG00000075624/ENSG00000157404/ENSG00000092010/ENSG00000070831/ENSG00000101096/ENSG00000184009/ENSG00000198668/ENSG00000126067/ENSG00000173692/ENSG00000142507/ENSG00000113558/ENSG00000080824/ENSG00000145675/ENSG00000151422/ENSG00000131467/ENSG00000162704/ENSG00000177889/ENSG00000170345	ACTB/KIT/PSME1/CDC42/NFATC2/ACTG1/CALM1/PSMB2/PSMD1/PSMB6/SKP1/HSP90AA1/PIK3R1/FER/PSME3/ARPC5/UBE2N/FOS	18
BP	GO:0010001	glial cell differentiation	19/1089	192/15253	0.0924153565503789	0.524674145807566	ENSG00000115738/ENSG00000172020/ENSG00000134198/ENSG00000140538/ENSG00000196338/ENSG00000162576/ENSG00000265763/ENSG00000164885/ENSG00000130164/ENSG00000136450/ENSG00000184486/ENSG00000157168/ENSG00000185567/ENSG00000168036/ENSG00000105329/ENSG00000070193/ENSG00000153902/ENSG00000160307/ENSG00000148053	ID2/GAP43/TSPAN2/NTRK3/NLGN3/MXRA8/ZNF488/CDK5/LDLR/SRSF1/POU3F2/NRG1/AHNAK2/CTNNB1/TGFB1/FGF10/LGI4/S100B/NTRK2	19
BP	GO:0060070	canonical Wnt signaling pathway	28/1089	302/15253	0.0934019193438572	0.529689913453354	ENSG00000147257/ENSG00000171243/ENSG00000110092/ENSG00000092010/ENSG00000198561/ENSG00000144642/ENSG00000070831/ENSG00000058091/ENSG00000153234/ENSG00000126067/ENSG00000173692/ENSG00000142507/ENSG00000100387/ENSG00000146374/ENSG00000145907/ENSG00000168036/ENSG00000155011/ENSG00000134982/ENSG00000162490/ENSG00000131467/ENSG00000112837/ENSG00000070193/ENSG00000104371/ENSG00000150457/ENSG00000122870…	GPC3/SOSTDC1/CCND1/PSME1/CTNND1/RBMS3/CDC42/CDK14/NR4A2/PSMB2/PSMD1/PSMB6/RBX1/RSPO3/G3BP1/CTNNB1/DKK2/APC/DRAXIN/PSME3/TBX18/FGF10/DKK4/LATS2/BICC1/RUVBL1/DKK1/DKK3	28
BP	GO:0007631	feeding behavior	11/1089	99/15253	0.0947732951452196	0.535929849891952	ENSG00000180176/ENSG00000121764/ENSG00000169860/ENSG00000118473/ENSG00000115419/ENSG00000169836/ENSG00000172260/ENSG00000170345/ENSG00000148053/ENSG00000070761/ENSG00000164129	TH/HCRTR1/P2RY1/SGIP1/GLS/TACR3/NEGR1/FOS/NTRK2/CFAP20/NPY5R	11
BP	GO:0098754	detoxification	11/1089	99/15253	0.0947732951452196	0.535929849891952	ENSG00000148834/ENSG00000134202/ENSG00000167693/ENSG00000116288/ENSG00000060971/ENSG00000164938/ENSG00000165672/ENSG00000167815/ENSG00000116157/ENSG00000073756/ENSG00000143198	GSTO1/GSTM3/NXN/PARK7/ACAA1/TP53INP1/PRDX3/PRDX2/GPX7/PTGS2/MGST3	11
BP	GO:0019722	calcium-mediated signaling	16/1089	157/15253	0.0950045578773312	0.535929849891952	ENSG00000104490/ENSG00000148834/ENSG00000160014/ENSG00000143933/ENSG00000109991/ENSG00000121905/ENSG00000058668/ENSG00000101096/ENSG00000151320/ENSG00000198668/ENSG00000140945/ENSG00000157168/ENSG00000172348/ENSG00000187446/ENSG00000183454/ENSG00000143153	NCALD/GSTO1/CALM3/CALM2/P2RX3/HPCA/ATP2B4/NFATC2/AKAP6/CALM1/CDH13/NRG1/RCAN2/CHP1/GRIN2A/ATP1B1	16
BP	GO:0030837	negative regulation of actin filament polymerization	7/1089	55/15253	0.0950237627971133	0.535929849891952	ENSG00000205542/ENSG00000158164/ENSG00000077549/ENSG00000132854/ENSG00000128872/ENSG00000136842/ENSG00000034510	TMSB4X/TMSB15A/CAPZB/KANK4/TMOD2/TMOD1/TMSB10	7
BP	GO:0051145	smooth muscle cell differentiation	7/1089	55/15253	0.0950237627971133	0.535929849891952	ENSG00000157404/ENSG00000131477/ENSG00000168036/ENSG00000105329/ENSG00000082014/ENSG00000132466/ENSG00000070193	KIT/RAMP2/CTNNB1/TGFB1/SMARCD3/ANKRD17/FGF10	7
BP	GO:0060627	regulation of vesicle-mediated transport	41/1089	466/15253	0.0958820921413512	0.539632858681413	ENSG00000167964/ENSG00000089169/ENSG00000145335/ENSG00000147257/ENSG00000103769/ENSG00000186480/ENSG00000103154/ENSG00000124507/ENSG00000006283/ENSG00000041353/ENSG00000044524/ENSG00000189403/ENSG00000137501/ENSG00000162951/ENSG00000117472/ENSG00000134207/ENSG00000167037/ENSG00000164885/ENSG00000140945/ENSG00000130164/ENSG00000136854/ENSG00000118473/ENSG00000073969/ENSG00000165119/ENSG00000215305…	RAB26/RPH3A/SNCA/GPC3/RAB11A/INSIG1/NECAB2/PACSIN1/CACNA1G/RAB27B/EPHA3/HMGB1/SYTL2/LRRTM1/TSPAN1/SYT6/SGSM1/CDK5/CDH13/LDLR/STXBP1/SGIP1/NSF/HNRNPK/VPS16/SYT10/STX1B/CNIH2/RAB3B/TGFB1/FER/RAB3C/DOC2A/NDRG4/SYTL5/PCSK9/NCS1/PREPL/DKK1/SYN1/MYO18A	41
BP	GO:0019882	antigen processing and presentation	20/1089	205/15253	0.095890385359309	0.539632858681413	ENSG00000092010/ENSG00000242574/ENSG00000204257/ENSG00000126067/ENSG00000173692/ENSG00000077549/ENSG00000100600/ENSG00000142507/ENSG00000115073/ENSG00000077380/ENSG00000100280/ENSG00000169213/ENSG00000019582/ENSG00000090889/ENSG00000131467/ENSG00000152932/ENSG00000075945/ENSG00000138107/ENSG00000138778/ENSG00000106367	PSME1/HLA-DMB/HLA-DMA/PSMB2/PSMD1/CAPZB/LGMN/PSMB6/ACTR1B/DYNC1I2/AP1B1/RAB3B/CD74/KIF4A/PSME3/RAB3C/KIFAP3/ACTR1A/CENPE/AP1S1	20
BP	GO:0048709	oligodendrocyte differentiation	10/1089	88/15253	0.0962056058078655	0.540814444902421	ENSG00000115738/ENSG00000134198/ENSG00000196338/ENSG00000265763/ENSG00000164885/ENSG00000136450/ENSG00000157168/ENSG00000168036/ENSG00000105329/ENSG00000148053	ID2/TSPAN2/NLGN3/ZNF488/CDK5/SRSF1/NRG1/CTNNB1/TGFB1/NTRK2	10
BP	GO:0015844	monoamine transport	8/1089	66/15253	0.0967641938038627	0.542766842537387	ENSG00000145335/ENSG00000173267/ENSG00000069535/ENSG00000169860/ENSG00000169213/ENSG00000010322/ENSG00000116288/ENSG00000165646	SNCA/SNCG/MAOB/P2RY1/RAB3B/NISCH/PARK7/SLC18A2	8
BP	GO:0051279	regulation of release of sequestered calcium ion into cytosol	8/1089	66/15253	0.0967641938038627	0.542766842537387	ENSG00000148834/ENSG00000145335/ENSG00000160014/ENSG00000143933/ENSG00000151320/ENSG00000198668/ENSG00000171316/ENSG00000105329	GSTO1/SNCA/CALM3/CALM2/AKAP6/CALM1/CHD7/TGFB1	8
BP	GO:0031960	response to corticosteroid	15/1089	146/15253	0.0982755599724586	0.547873285817559	ENSG00000170776/ENSG00000180176/ENSG00000110092/ENSG00000141433/ENSG00000140538/ENSG00000069535/ENSG00000162688/ENSG00000105329/ENSG00000125740/ENSG00000143799/ENSG00000170345/ENSG00000160307/ENSG00000073756/ENSG00000164305/ENSG00000278195	AKAP13/TH/CCND1/ADCYAP1/NTRK3/MAOB/AGL/TGFB1/FOSB/PARP1/FOS/S100B/PTGS2/CASP3/SSTR3	15
BP	GO:0051100	negative regulation of binding	15/1089	146/15253	0.0982755599724586	0.547873285817559	ENSG00000115738/ENSG00000117632/ENSG00000075624/ENSG00000008294/ENSG00000205542/ENSG00000162735/ENSG00000169860/ENSG00000101367/ENSG00000162946/ENSG00000125968/ENSG00000004487/ENSG00000116288/ENSG00000169174/ENSG00000107984/ENSG00000132688	ID2/STMN1/ACTB/SPAG9/TMSB4X/PEX19/P2RY1/MAPRE1/DISC1/ID1/KDM1A/PARK7/PCSK9/DKK1/NES	15
BP	GO:0007214	gamma-aminobutyric acid signaling pathway	4/1089	25/15253	0.0987991991201223	0.547873285817559	ENSG00000146276/ENSG00000163288/ENSG00000011677/ENSG00000145864	GABRR1/GABRB1/GABRA3/GABRB2	4
BP	GO:0060632	regulation of microtubule-based movement	4/1089	25/15253	0.0987991991201223	0.547873285817559	ENSG00000174871/ENSG00000149557/ENSG00000070761/ENSG00000100285	CNIH2/FEZ1/CFAP20/NEFH	4
BP	GO:0061311	cell surface receptor signaling pathway involved in heart development	4/1089	25/15253	0.0987991991201223	0.547873285817559	ENSG00000178234/ENSG00000168036/ENSG00000105329/ENSG00000107984	GALNT11/CTNNB1/TGFB1/DKK1	4
BP	GO:0071402	cellular response to lipoprotein particle stimulus	4/1089	25/15253	0.0987991991201223	0.547873285817559	ENSG00000140945/ENSG00000130164/ENSG00000112972/ENSG00000198911	CDH13/LDLR/HMGCS1/SREBF2	4
BP	GO:2000300	regulation of synaptic vesicle exocytosis	4/1089	25/15253	0.0987991991201223	0.547873285817559	ENSG00000136854/ENSG00000099365/ENSG00000138078/ENSG00000008056	STXBP1/STX1B/PREPL/SYN1	4
BP	GO:0046579	positive regulation of Ras protein signal transduction	6/1089	45/15253	0.0988627399255378	0.547873285817559	ENSG00000170776/ENSG00000058335/ENSG00000157168/ENSG00000147145/ENSG00000146425/ENSG00000070193	AKAP13/RASGRF1/NRG1/LPAR4/DYNLT1/FGF10	6
BP	GO:0048635	negative regulation of muscle organ development	6/1089	45/15253	0.0988627399255378	0.547873285817559	ENSG00000095587/ENSG00000160211/ENSG00000105329/ENSG00000008083/ENSG00000160307/ENSG00000107984	TLL2/G6PD/TGFB1/JARID2/S100B/DKK1	6
BP	GO:0070671	response to interleukin-12	6/1089	45/15253	0.0988627399255378	0.547873285817559	ENSG00000148834/ENSG00000122566/ENSG00000196262/ENSG00000070831/ENSG00000113368/ENSG00000172757	GSTO1/HNRNPA2B1/PPIA/CDC42/LMNB1/CFL1	6
BP	GO:2000677	regulation of transcription regulatory region DNA binding	6/1089	45/15253	0.0988627399255378	0.547873285817559	ENSG00000205542/ENSG00000125968/ENSG00000168036/ENSG00000105329/ENSG00000116288/ENSG00000143799	TMSB4X/ID1/CTNNB1/TGFB1/PARK7/PARP1	6
BP	GO:0006813	potassium ion transport	21/1089	218/15253	0.0990520452515956	0.547873285817559	ENSG00000141433/ENSG00000108953/ENSG00000070729/ENSG00000151320/ENSG00000129244/ENSG00000073969/ENSG00000182255/ENSG00000185052/ENSG00000182132/ENSG00000187446/ENSG00000102057/ENSG00000124140/ENSG00000145936/ENSG00000164794/ENSG00000075711/ENSG00000151150/ENSG00000135643/ENSG00000107147/ENSG00000143603/ENSG00000143153/ENSG00000089356	ADCYAP1/YWHAE/CNGB1/AKAP6/ATP1B2/NSF/KCNA4/SLC24A3/KCNIP1/CHP1/KCND1/SLC12A5/KCNMB1/KCNV1/DLG1/ANK3/KCNMB4/KCNT1/KCNN3/ATP1B1/FXYD3	21
BP	GO:0008360	regulation of cell shape	16/1089	158/15253	0.0990894429110634	0.547873285817559	ENSG00000157404/ENSG00000072422/ENSG00000070831/ENSG00000185658/ENSG00000108830/ENSG00000133026/ENSG00000186635/ENSG00000139132/ENSG00000109062/ENSG00000146247/ENSG00000075711/ENSG00000196189/ENSG00000004399/ENSG00000160307/ENSG00000105357/ENSG00000082397	KIT/RHOBTB1/CDC42/BRWD1/RND2/MYH10/ARAP1/FGD4/SLC9A3R1/PHIP/DLG1/SEMA4A/PLXND1/S100B/MYH14/EPB41L3	16
BP	GO:0050670	regulation of lymphocyte proliferation	17/1089	170/15253	0.0995599105334486	0.547873285817559	ENSG00000137507/ENSG00000272398/ENSG00000242574/ENSG00000189403/ENSG00000131507/ENSG00000101096/ENSG00000168036/ENSG00000019582/ENSG00000105329/ENSG00000196950/ENSG00000106546/ENSG00000070193/ENSG00000075711/ENSG00000178562/ENSG00000105639/ENSG00000108946/ENSG00000164305	LRRC32/CD24/HLA-DMB/HMGB1/NDFIP1/NFATC2/CTNNB1/CD74/TGFB1/SLC39A10/AHR/FGF10/DLG1/CD28/JAK3/PRKAR1A/CASP3	17
BP	GO:0051261	protein depolymerization	11/1089	100/15253	0.100006811460876	0.547873285817559	ENSG00000117632/ENSG00000112902/ENSG00000197457/ENSG00000077549/ENSG00000128872/ENSG00000136842/ENSG00000104435/ENSG00000134982/ENSG00000015592/ENSG00000172757/ENSG00000132688	STMN1/SEMA5A/STMN3/CAPZB/TMOD2/TMOD1/STMN2/APC/STMN4/CFL1/NES	11
BP	GO:0098661	inorganic anion transmembrane transport	11/1089	100/15253	0.100006811460876	0.547873285817559	ENSG00000146276/ENSG00000163288/ENSG00000143324/ENSG00000011677/ENSG00000147606/ENSG00000073464/ENSG00000116005/ENSG00000124140/ENSG00000145451/ENSG00000089356/ENSG00000145864	GABRR1/GABRB1/XPR1/GABRA3/SLC26A7/CLCN4/PCYOX1/SLC12A5/GLRA3/FXYD3/GABRB2	11
BP	GO:0030225	macrophage differentiation	5/1089	35/15253	0.10087475013474	0.547873285817559	ENSG00000115738/ENSG00000134198/ENSG00000070831/ENSG00000143799/ENSG00000066336	ID2/TSPAN2/CDC42/PARP1/SPI1	5
BP	GO:0051204	protein insertion into mitochondrial membrane	5/1089	35/15253	0.10087475013474	0.547873285817559	ENSG00000165943/ENSG00000134308/ENSG00000108953/ENSG00000114126/ENSG00000128245	MOAP1/YWHAQ/YWHAE/TFDP2/YWHAH	5
BP	GO:0001710	mesodermal cell fate commitment	3/1089	16/15253	0.101300043115352	0.547873285817559	ENSG00000104313/ENSG00000064655/ENSG00000107984	EYA1/EYA2/DKK1	3
BP	GO:0002082	regulation of oxidative phosphorylation	3/1089	16/15253	0.101300043115352	0.547873285817559	ENSG00000145335/ENSG00000125648/ENSG00000116288	SNCA/SLC25A23/PARK7	3
BP	GO:0002418	immune response to tumor cell	3/1089	16/15253	0.101300043115352	0.547873285817559	ENSG00000189403/ENSG00000130202/ENSG00000150637	HMGB1/NECTIN2/CD226	3
BP	GO:0006000	fructose metabolic process	3/1089	16/15253	0.101300043115352	0.547873285817559	ENSG00000109107/ENSG00000149476/ENSG00000114268	ALDOC/TKFC/PFKFB4	3
BP	GO:0007158	neuron cell-cell adhesion	3/1089	16/15253	0.101300043115352	0.547873285817559	ENSG00000196338/ENSG00000154654/ENSG00000179915	NLGN3/NCAM2/NRXN1	3
BP	GO:0015865	purine nucleotide transport	3/1089	16/15253	0.101300043115352	0.547873285817559	ENSG00000185933/ENSG00000005022/ENSG00000125648	CALHM1/SLC25A5/SLC25A23	3
BP	GO:0031268	pseudopodium organization	3/1089	16/15253	0.101300043115352	0.547873285817559	ENSG00000157404/ENSG00000070831/ENSG00000134982	KIT/CDC42/APC	3
BP	GO:0033145	positive regulation of intracellular steroid hormone receptor signaling pathway	3/1089	16/15253	0.101300043115352	0.547873285817559	ENSG00000048540/ENSG00000116288/ENSG00000143799	LMO3/PARK7/PARP1	3
BP	GO:0034199	activation of protein kinase A activity	3/1089	16/15253	0.101300043115352	0.547873285817559	ENSG00000078295/ENSG00000005249/ENSG00000108946	ADCY2/PRKAR2B/PRKAR1A	3
BP	GO:0035020	regulation of Rac protein signal transduction	3/1089	16/15253	0.101300043115352	0.547873285817559	ENSG00000058335/ENSG00000197457/ENSG00000146425	RASGRF1/STMN3/DYNLT1	3
BP	GO:0044030	regulation of DNA methylation	3/1089	16/15253	0.101300043115352	0.547873285817559	ENSG00000147596/ENSG00000143799/ENSG00000066336	PRDM14/PARP1/SPI1	3
BP	GO:0048261	negative regulation of receptor-mediated endocytosis	3/1089	16/15253	0.101300043115352	0.547873285817559	ENSG00000103154/ENSG00000162951/ENSG00000169174	NECAB2/LRRTM1/PCSK9	3
BP	GO:0070102	interleukin-6-mediated signaling pathway	3/1089	16/15253	0.101300043115352	0.547873285817559	ENSG00000147488/ENSG00000172247/ENSG00000151422	ST18/C1QTNF4/FER	3
BP	GO:0071696	ectodermal placode development	3/1089	16/15253	0.101300043115352	0.547873285817559	ENSG00000070831/ENSG00000168036/ENSG00000104371	CDC42/CTNNB1/DKK4	3
BP	GO:0071871	response to epinephrine	3/1089	16/15253	0.101300043115352	0.547873285817559	ENSG00000145335/ENSG00000058668/ENSG00000181195	SNCA/ATP2B4/PENK	3
BP	GO:0090025	regulation of monocyte chemotaxis	3/1089	16/15253	0.101300043115352	0.547873285817559	ENSG00000146070/ENSG00000189403/ENSG00000136999	PLA2G7/HMGB1/NOV	3
BP	GO:0030799	regulation of cyclic nucleotide metabolic process	10/1089	89/15253	0.101846170723505	0.549669774345974	ENSG00000160014/ENSG00000198822/ENSG00000143933/ENSG00000113389/ENSG00000035862/ENSG00000121905/ENSG00000198668/ENSG00000131477/ENSG00000132329/ENSG00000163273	CALM3/GRM3/CALM2/NPR3/TIMP2/HPCA/CALM1/RAMP2/RAMP1/NPPC	10
BP	GO:1903578	regulation of ATP metabolic process	10/1089	89/15253	0.101846170723505	0.549669774345974	ENSG00000171314/ENSG00000145335/ENSG00000205542/ENSG00000102900/ENSG00000114268/ENSG00000125648/ENSG00000130770/ENSG00000122882/ENSG00000116288/ENSG00000143799	PGAM1/SNCA/TMSB4X/NUP93/PFKFB4/SLC25A23/ATP5IF1/ECD/PARK7/PARP1	10
BP	GO:0051937	catecholamine transport	7/1089	56/15253	0.102285884620159	0.55134442379414	ENSG00000145335/ENSG00000173267/ENSG00000169860/ENSG00000169213/ENSG00000010322/ENSG00000116288/ENSG00000165646	SNCA/SNCG/P2RY1/RAB3B/NISCH/PARK7/SLC18A2	7
BP	GO:0010821	regulation of mitochondrion organization	21/1089	219/15253	0.102584943163739	0.55134442379414	ENSG00000165943/ENSG00000011422/ENSG00000134308/ENSG00000215475/ENSG00000108953/ENSG00000096092/ENSG00000104765/ENSG00000198258/ENSG00000157168/ENSG00000114126/ENSG00000005022/ENSG00000128245/ENSG00000130770/ENSG00000116288/ENSG00000213585/ENSG00000198911/ENSG00000072310/ENSG00000175792/ENSG00000108828/ENSG00000143603/ENSG00000213190	MOAP1/PLAUR/YWHAQ/SIAH3/YWHAE/TMEM14A/BNIP3L/UBL5/NRG1/TFDP2/SLC25A5/YWHAH/ATP5IF1/PARK7/VDAC1/SREBF2/SREBF1/RUVBL1/VAT1/KCNN3/MLLT11	21
BP	GO:0030307	positive regulation of cell growth	15/1089	147/15253	0.102624272113114	0.55134442379414	ENSG00000140538/ENSG00000163041/ENSG00000143320/ENSG00000103769/ENSG00000070831/ENSG00000112902/ENSG00000108830/ENSG00000151320/ENSG00000157168/ENSG00000156239/ENSG00000203879/ENSG00000124772/ENSG00000117676/ENSG00000177189/ENSG00000178896	NTRK3/H3F3A/CRABP2/RAB11A/CDC42/SEMA5A/RND2/AKAP6/NRG1/N6AMT1/GDI1/CPNE5/RPS6KA1/RPS6KA3/EXOSC4	15
BP	GO:0050921	positive regulation of chemotaxis	12/1089	112/15253	0.102800303229814	0.55134442379414	ENSG00000146070/ENSG00000140538/ENSG00000205542/ENSG00000137285/ENSG00000112902/ENSG00000189403/ENSG00000140945/ENSG00000145824/ENSG00000170962/ENSG00000019582/ENSG00000105329/ENSG00000070193	PLA2G7/NTRK3/TMSB4X/TUBB2B/SEMA5A/HMGB1/CDH13/CXCL14/PDGFD/CD74/TGFB1/FGF10	12
BP	GO:0060048	cardiac muscle contraction	12/1089	112/15253	0.102800303229814	0.55134442379414	ENSG00000148834/ENSG00000160014/ENSG00000143933/ENSG00000114279/ENSG00000006283/ENSG00000165995/ENSG00000198668/ENSG00000136450/ENSG00000159251/ENSG00000177098/ENSG00000075711/ENSG00000143153	GSTO1/CALM3/CALM2/FGF12/CACNA1G/CACNB2/CALM1/SRSF1/ACTC1/SCN4B/DLG1/ATP1B1	12
BP	GO:0060359	response to ammonium ion	12/1089	112/15253	0.102800303229814	0.55134442379414	ENSG00000145335/ENSG00000164885/ENSG00000105220/ENSG00000125968/ENSG00000163288/ENSG00000138668/ENSG00000169836/ENSG00000188157/ENSG00000125740/ENSG00000181195/ENSG00000164305/ENSG00000145864	SNCA/CDK5/GPI/ID1/GABRB1/HNRNPD/TACR3/AGRN/FOSB/PENK/CASP3/GABRB2	12
BP	GO:0090092	regulation of transmembrane receptor protein serine/threonine kinase signaling pathway	20/1089	207/15253	0.103108178528378	0.552419000290724	ENSG00000147257/ENSG00000171243/ENSG00000174453/ENSG00000102900/ENSG00000101938/ENSG00000134986/ENSG00000242265/ENSG00000171310/ENSG00000152785/ENSG00000137573/ENSG00000105329/ENSG00000070193/ENSG00000164442/ENSG00000197859/ENSG00000136999/ENSG00000180875/ENSG00000143799/ENSG00000176396/ENSG00000107984/ENSG00000050165	GPC3/SOSTDC1/VWC2L/NUP93/CHRDL1/NREP/PEG10/CHST11/BMP3/SULF1/TGFB1/FGF10/CITED2/ADAMTSL2/NOV/GREM2/PARP1/EID2/DKK1/DKK3	20
BP	GO:0050805	negative regulation of synaptic transmission	8/1089	67/15253	0.103403566889139	0.552862299247812	ENSG00000145335/ENSG00000127955/ENSG00000196338/ENSG00000136854/ENSG00000087085/ENSG00000110881/ENSG00000073756/ENSG00000164129	SNCA/GNAI1/NLGN3/STXBP1/ACHE/ASIC1/PTGS2/NPY5R	8
BP	GO:0006470	protein dephosphorylation	27/1089	293/15253	0.103406124869044	0.552862299247812	ENSG00000106341/ENSG00000160014/ENSG00000104313/ENSG00000086717/ENSG00000143933/ENSG00000152894/ENSG00000105568/ENSG00000108953/ENSG00000155367/ENSG00000143420/ENSG00000151320/ENSG00000198668/ENSG00000073711/ENSG00000153233/ENSG00000172348/ENSG00000158050/ENSG00000105329/ENSG00000196950/ENSG00000138777/ENSG00000079335/ENSG00000130829/ENSG00000064655/ENSG00000135447/ENSG00000075711/ENSG00000165802…	PPP1R17/CALM3/EYA1/PPEF1/CALM2/PTPRK/PPP2R1A/YWHAE/PPM1J/ENSA/AKAP6/CALM1/PPP2R3A/PTPRR/RCAN2/DUSP2/TGFB1/SLC39A10/PPA2/CDC14A/DUSP9/EYA2/PPP1R1A/DLG1/NSMF/CYCS/PTPRG	27
BP	GO:0032944	regulation of mononuclear cell proliferation	17/1089	171/15253	0.10360510965503	0.553350367367511	ENSG00000137507/ENSG00000272398/ENSG00000242574/ENSG00000189403/ENSG00000131507/ENSG00000101096/ENSG00000168036/ENSG00000019582/ENSG00000105329/ENSG00000196950/ENSG00000106546/ENSG00000070193/ENSG00000075711/ENSG00000178562/ENSG00000105639/ENSG00000108946/ENSG00000164305	LRRC32/CD24/HLA-DMB/HMGB1/NDFIP1/NFATC2/CTNNB1/CD74/TGFB1/SLC39A10/AHR/FGF10/DLG1/CD28/JAK3/PRKAR1A/CASP3	17
BP	GO:0023061	signal release	36/1089	406/15253	0.104059943770036	0.555202482959964	ENSG00000089169/ENSG00000070808/ENSG00000145335/ENSG00000053438/ENSG00000141433/ENSG00000173267/ENSG00000113161/ENSG00000137501/ENSG00000169860/ENSG00000123612/ENSG00000143420/ENSG00000134207/ENSG00000164885/ENSG00000171316/ENSG00000136854/ENSG00000152556/ENSG00000117139/ENSG00000005022/ENSG00000110975/ENSG00000110881/ENSG00000099365/ENSG00000120509/ENSG00000116288/ENSG00000165646/ENSG00000145242…	RPH3A/CAMK2A/SNCA/NNAT/ADCYAP1/SNCG/HMGCR/SYTL2/P2RY1/ACVR1C/ENSA/SYT6/CDK5/CHD7/STXBP1/PFKM/KDM5B/SLC25A5/SYT10/ASIC1/STX1B/PDZD11/PARK7/SLC18A2/EPHA5/DOC2A/NRXN1/SYTL5/HMGN3/SYN3/SREBF1/NOV/KCNMB4/PPFIA4/PREPL/SYN1	36
BP	GO:0003014	renal system process	11/1089	101/15253	0.105408143220839	0.561332491767475	ENSG00000113389/ENSG00000103769/ENSG00000099139/ENSG00000102316/ENSG00000078295/ENSG00000005249/ENSG00000100600/ENSG00000137573/ENSG00000109062/ENSG00000213853/ENSG00000108946	NPR3/RAB11A/PCSK5/MAGED2/ADCY2/PRKAR2B/LGMN/SULF1/SLC9A3R1/EMP2/PRKAR1A	11
BP	GO:0045216	cell-cell junction organization	22/1089	232/15253	0.105427375351423	0.561332491767475	ENSG00000132849/ENSG00000081138/ENSG00000035403/ENSG00000154162/ENSG00000198561/ENSG00000101542/ENSG00000070831/ENSG00000152894/ENSG00000044524/ENSG00000095637/ENSG00000131477/ENSG00000140945/ENSG00000168036/ENSG00000113100/ENSG00000105329/ENSG00000040731/ENSG00000130202/ENSG00000134982/ENSG00000110880/ENSG00000075711/ENSG00000159216/ENSG00000082397	PATJ/CDH7/VCL/CDH12/CTNND1/CDH20/CDC42/PTPRK/EPHA3/SORBS1/RAMP2/CDH13/CTNNB1/CDH9/TGFB1/CDH10/NECTIN2/APC/CORO1C/DLG1/RUNX1/EPB41L3	22
BP	GO:2001257	regulation of cation channel activity	15/1089	148/15253	0.107089014961585	0.568495115714453	ENSG00000148834/ENSG00000160014/ENSG00000143933/ENSG00000139890/ENSG00000121905/ENSG00000114279/ENSG00000146729/ENSG00000058335/ENSG00000165995/ENSG00000196338/ENSG00000151320/ENSG00000198668/ENSG00000174871/ENSG00000075711/ENSG00000151150	GSTO1/CALM3/CALM2/REM2/HPCA/FGF12/NIPSNAP2/RASGRF1/CACNB2/NLGN3/AKAP6/CALM1/CNIH2/DLG1/ANK3	15
BP	GO:0001755	neural crest cell migration	6/1089	46/15253	0.107215213531978	0.568495115714453	ENSG00000095539/ENSG00000001617/ENSG00000110880/ENSG00000172757/ENSG00000196189/ENSG00000153993	SEMA4G/SEMA3F/CORO1C/CFL1/SEMA4A/SEMA3D	6
BP	GO:0043525	positive regulation of neuron apoptotic process	6/1089	46/15253	0.107215213531978	0.568495115714453	ENSG00000135333/ENSG00000070831/ENSG00000164885/ENSG00000168036/ENSG00000169174/ENSG00000164305	EPHA7/CDC42/CDK5/CTNNB1/PCSK9/CASP3	6
BP	GO:1901862	negative regulation of muscle tissue development	6/1089	46/15253	0.107215213531978	0.568495115714453	ENSG00000095587/ENSG00000160211/ENSG00000105329/ENSG00000008083/ENSG00000160307/ENSG00000107984	TLL2/G6PD/TGFB1/JARID2/S100B/DKK1	6
BP	GO:0032886	regulation of microtubule-based process	19/1089	196/15253	0.107338013476147	0.568559498186025	ENSG00000117632/ENSG00000145335/ENSG00000104833/ENSG00000127955/ENSG00000044524/ENSG00000137343/ENSG00000078018/ENSG00000101367/ENSG00000204388/ENSG00000197457/ENSG00000164188/ENSG00000168036/ENSG00000104435/ENSG00000174871/ENSG00000134982/ENSG00000015592/ENSG00000149557/ENSG00000070761/ENSG00000100285	STMN1/SNCA/TUBB4A/GNAI1/EPHA3/ATAT1/MAP2/MAPRE1/HSPA1B/STMN3/RANBP3L/CTNNB1/STMN2/CNIH2/APC/STMN4/FEZ1/CFAP20/NEFH	19
[truncated: 5,749 more rows]
