# Supplementary material for: Glucose hypometabolism prompts RAN translation and exacerbates C9orf72-related ALS/FTD phenotypes
Source: EMBO Rep. 2024 Apr 29;25(5):21. doi: 10.1038/s44319-024-00140-7 (PMC11094177; doi:10.1038/s44319-024-00140-7)
Supplement: Supplementary file 9 — Figure EVs Source Data [file 44319_2024_140_MOESM9_ESM.zip › SD EV figures/Supplementary Figure 5 - EV5/Panel S5A-B-C-D/ATN_LiveImaging_ThirdN.xlsx]

## Sheet: 733 Glucose
Item	Source	Numbers	ND.T	ND.Z	ND.M	Comment
1	ATN_thirdN_Day0.nd2	12	N/A	N/A	1
2	ATN_thirdN_Day0.nd2	9	N/A	N/A	1
3	ATN_thirdN_Day0.nd2	7	N/A	N/A	1
4	ATN_thirdN_Day0.nd2	5	N/A	N/A	1
5	ATN_thirdN_Day0.nd2	10	N/A	N/A	1
6	ATN_thirdN_Day0.nd2	7	N/A	N/A	1
7	ATN_thirdN_Day0.nd2	4	N/A	N/A	1
8	ATN_thirdN_Day0.nd2	11	N/A	N/A	1
9	ATN_thirdN_Day0.nd2	16	N/A	N/A	1
10	ATN_thirdN_Day2.nd2	5	N/A	N/A	1
11	ATN_thirdN_Day2.nd2	3	N/A	N/A	1
12	ATN_thirdN_Day2.nd2	6	N/A	N/A	1
13	ATN_thirdN_Day2.nd2	5	N/A	N/A	1
14	ATN_thirdN_Day2.nd2	6	N/A	N/A	1
15	ATN_thirdN_Day2.nd2	7	N/A	N/A	1
16	ATN_thirdN_Day2.nd2	4	N/A	N/A	1
17	ATN_thirdN_Day2.nd2	4	N/A	N/A	1
18	ATN_thirdN_Day2.nd2	1	N/A	N/A	1
19	ATN_thirdN_Day2.nd2	3	N/A	N/A	1
20	ATN_thirdN_Day2.nd2	8	N/A	N/A	1
21	ATN_thirdN_Day2.nd2	3	N/A	N/A	1
22	ATN_thirdN_Day2.nd2	3	N/A	N/A	1
23	ATN_thirdN_Day2.nd2	2	N/A	N/A	1
24	ATN_thirdN_Day2.nd2	1	N/A	N/A	1
25	ATN_thirdN_Day2.nd2	1	N/A	N/A	1
26	ATN_thirdN_Day3.nd2	5	0	0	0
27	ATN_thirdN_Day3.nd2	1	0	0	0
28	ATN_thirdN_Day3.nd2	7	0	0	0
29	ATN_thirdN_Day3.nd2	3	0	0	0
30	ATN_thirdN_Day3.nd2	4	0	0	0
31	ATN_thirdN_Day3.nd2	3	0	0	0
32	ATN_thirdN_Day3.nd2	4	0	0	0
33	ATN_thirdN_Day3.nd2	4	0	0	0
34	ATN_thirdN_Day3.nd2	4	0	0	0
35	ATN_thirdN_Day3.nd2	1	0	0	0
36	ATN_thirdN_Day3.nd2	2	0	0	0
37	ATN_thirdN_Day3.nd2	2	0	0	0
38	ATN_thirdN_Day3.nd2	1	0	0	0
39	ATN_thirdN_Day3.nd2	4	0	0	0
40	ATN_thirdN_Day4.nd2	8	0	0	0
41	ATN_thirdN_Day4.nd2	10	0	0	0
42	ATN_thirdN_Day4.nd2	6	0	0	0
43	ATN_thirdN_Day4.nd2	6	0	0	0
44	ATN_thirdN_Day4.nd2	3	0	0	0
45	ATN_thirdN_Day4.nd2	2	0	0	0
46	ATN_thirdN_Day4.nd2	2	0	0	0
47	ATN_thirdN_Day4.nd2	3	0	0	0
48	ATN_thirdN_Day7.nd2	10	N/A	N/A	1
49	ATN_thirdN_Day7.nd2	8	N/A	N/A	1
50	ATN_thirdN_Day7.nd2	6	N/A	N/A	1
51	ATN_thirdN_Day7.nd2	5	N/A	N/A	1
52	ATN_thirdN_Day7.nd2	2	N/A	N/A	1
53	ATN_thirdN_Day7.nd2	2	N/A	N/A	1
54	ATN_thirdN_Day7.nd2	3	N/A	N/A	1
55	ATN_thirdN_Day6.nd2	5	0	0	0
56	ATN_thirdN_Day6.nd2	4	0	0	0
57	ATN_thirdN_Day6.nd2	6	0	0	0
58	ATN_thirdN_Day6.nd2	4	0	0	0
59	ATN_thirdN_Day6.nd2	3	0	0	0
60	ATN_thirdN_Day6.nd2	3	0	0	0
61	ATN_thirdN_Day6.nd2	1	0	0	0
62	ATN_thirdN_Day6.nd2	2	0	0	0
63	ATN_thirdN_Day6.nd2	1	0	0	0
64	ATN_thirdN_Day6.nd2	3	0	0	0
Feature	Mean	St.Dev	Minimum	Maximum
Numbers	4.63	3.05	1	16

## Sheet: 733 Glucose 2
Item	Source	Numbers	ND.T	ND.Z	ND.M	Comment			Cell Count	For Prism
1	ATN_thirdN_Day0.nd2	11	0	0	0			Day 0	95
2	ATN_thirdN_Day0.nd2	5	0	0	0			Day 2	93	2
3	ATN_thirdN_Day0.nd2	9	0	0	0			Day 3	78	15
4	ATN_thirdN_Day0.nd2	18	0	0	0			Day 4	73	5
5	ATN_thirdN_Day0.nd2	8	0	0	0			Day 6	68	5
6	ATN_thirdN_Day0.nd2	7	0	0	0			Day 7	60
7	ATN_thirdN_Day0.nd2	4	0	0	0
8	ATN_thirdN_Day0.nd2	12	0	0	0
9	ATN_thirdN_Day0.nd2	13	0	0	0
10	ATN_thirdN_Day0.nd2	8	0	0	0	95
11	ATN_thirdN_Day2.nd2	11	N/A	N/A	2
12	ATN_thirdN_Day2.nd2	5	N/A	N/A	2
13	ATN_thirdN_Day2.nd2	11	N/A	N/A	2
14	ATN_thirdN_Day2.nd2	5	N/A	N/A	2
15	ATN_thirdN_Day2.nd2	9	N/A	N/A	2
16	ATN_thirdN_Day2.nd2	5	N/A	N/A	2
17	ATN_thirdN_Day2.nd2	13	N/A	N/A	2
18	ATN_thirdN_Day2.nd2	7	N/A	N/A	2	87
19	ATN_thirdN_Day3.nd2	10	N/A	N/A	2
20	ATN_thirdN_Day3.nd2	2	N/A	N/A	2
21	ATN_thirdN_Day3.nd2	3	N/A	N/A	2
22	ATN_thirdN_Day2.nd2	7	0	0	0
23	ATN_thirdN_Day2.nd2	5	0	0	0
24	ATN_thirdN_Day2.nd2	12	0	0	0
25	ATN_thirdN_Day2.nd2	3	0	0	0
26	ATN_thirdN_Day3.nd2	4	0	0	0
27	ATN_thirdN_Day3.nd2	2	0	0	0
28	ATN_thirdN_Day3.nd2	2	0	0	0
29	ATN_thirdN_Day3.nd2	4	0	0	0
30	ATN_thirdN_Day3.nd2	4	0	0	0
31	ATN_thirdN_Day3.nd2	3	0	0	0
32	ATN_thirdN_Day3.nd2	3	0	0	0
33	ATN_thirdN_Day3.nd2	3	0	0	0
34	ATN_thirdN_Day3.nd2	1	0	0	0
35	ATN_thirdN_Day3.nd2	6	0	0	0
36	ATN_thirdN_Day3.nd2	4	0	0	0
37	ATN_thirdN_Day3.nd2	2	0	0	0
38	ATN_thirdN_Day3.nd2	1	0	0	0
39	ATN_thirdN_Day3.nd2	1	0	0	0
40	ATN_thirdN_Day3.nd2	2	0	0	0
41	ATN_thirdN_Day3.nd2	1	0	0	0
42	ATN_thirdN_Day3.nd2	4	0	0	0
43	ATN_thirdN_Day3.nd2	1	0	0	0
44	ATN_thirdN_Day3.nd2	1	0	0	0
45	ATN_thirdN_Day3.nd2	5	0	0	0
46	ATN_thirdN_Day3.nd2	1	0	0	0
47	ATN_thirdN_Day3.nd2	5	0	0	0
48	ATN_thirdN_Day3.nd2	3	0	0	0
49	ATN_thirdN_Day4.nd2	10	0	0	0
50	ATN_thirdN_Day4.nd2	4	0	0	0
51	ATN_thirdN_Day4.nd2	7	0	0	0
52	ATN_thirdN_Day4.nd2	7	0	0	0
53	ATN_thirdN_Day4.nd2	12	0	0	0
54	ATN_thirdN_Day4.nd2	2	0	0	0
55	ATN_thirdN_Day4.nd2	5	0	0	0
56	ATN_thirdN_Day4.nd2	2	0	0	0
57	ATN_thirdN_Day4.nd2	4	0	0	0
58	ATN_thirdN_Day4.nd2	8	0	0	0
59	ATN_thirdN_Day4.nd2	6	0	0	0
60	ATN_thirdN_Day4.nd2	4	0	0	0
61	ATN_thirdN_Day4.nd2	2	0	0	0
62	ATN_thirdN_Day6.nd2	9	N/A	N/A	2
63	ATN_thirdN_Day6.nd2	3	N/A	N/A	2
64	ATN_thirdN_Day6.nd2	1	N/A	N/A	2
65	ATN_thirdN_Day6.nd2	6	N/A	N/A	2
66	ATN_thirdN_Day6.nd2	2	N/A	N/A	2
67	ATN_thirdN_Day6.nd2	5	N/A	N/A	2
68	ATN_thirdN_Day6.nd2	12	N/A	N/A	2
69	ATN_thirdN_Day6.nd2	1	N/A	N/A	2
70	ATN_thirdN_Day6.nd2	4	N/A	N/A	2
71	ATN_thirdN_Day6.nd2	2	N/A	N/A	2
72	ATN_thirdN_Day6.nd2	1	N/A	N/A	2
73	ATN_thirdN_Day6.nd2	6	N/A	N/A	2
74	ATN_thirdN_Day6.nd2	4	N/A	N/A	2
75	ATN_thirdN_Day6.nd2	6	N/A	N/A	2
76	ATN_thirdN_Day6.nd2	4	N/A	N/A	2
77	ATN_thirdN_Day6.nd2	2	N/A	N/A	2
78	ATN_thirdN_Day7.nd2	8	N/A	N/A	2
79	ATN_thirdN_Day7.nd2	2	N/A	N/A	2
80	ATN_thirdN_Day7.nd2	2	N/A	N/A	2
81	ATN_thirdN_Day7.nd2	5	N/A	N/A	2
82	ATN_thirdN_Day7.nd2	2	N/A	N/A	2
83	ATN_thirdN_Day7.nd2	5	N/A	N/A	2
84	ATN_thirdN_Day7.nd2	8	N/A	N/A	2
85	ATN_thirdN_Day7.nd2	2	N/A	N/A	2
86	ATN_thirdN_Day7.nd2	1	N/A	N/A	2
87	ATN_thirdN_Day7.nd2	2	0	0	0
88	ATN_thirdN_Day7.nd2	1	0	0	0
89	ATN_thirdN_Day7.nd2	1	0	0	0
90	ATN_thirdN_Day7.nd2	1	0	0	0
91	ATN_thirdN_Day7.nd2	5	0	0	0
92	ATN_thirdN_Day7.nd2	5	0	0	0
93	ATN_thirdN_Day7.nd2	5	0	0	0
94	ATN_thirdN_Day7.nd2	3	0	0	0
95	ATN_thirdN_Day7.nd2	2	0	0	0

## Sheet: 733 Gluc A92
Item	Source	Numbers	ND.T	ND.Z	ND.M	Comment			Cell Count	For Prism
1	ATN_thirdN_Day0.nd2	11	0	0	0			Day 0	158
2	ATN_thirdN_Day0.nd2	9	0	0	0			Day 3	133	25
3	ATN_thirdN_Day0.nd2	14	0	0	0			Day 4	119	14
4	ATN_thirdN_Day0.nd2	6	0	0	0			Day 6	106	13
5	ATN_thirdN_Day0.nd2	8	0	0	0			Day 7	81
6	ATN_thirdN_Day0.nd2	10	0	0	0
7	ATN_thirdN_Day0.nd2	8	0	0	0
8	ATN_thirdN_Day0.nd2	10	0	0	0
9	ATN_thirdN_Day0.nd2	9	0	0	0
10	ATN_thirdN_Day0.nd2	15	0	0	0
11	ATN_thirdN_Day0.nd2	11	0	0	0
12	ATN_thirdN_Day0.nd2	11	0	0	0
13	ATN_thirdN_Day0.nd2	7	0	0	0
14	ATN_thirdN_Day0.nd2	11	0	0	0
15	ATN_thirdN_Day0.nd2	8	0	0	0
16	ATN_thirdN_Day0.nd2	10	0	0	0
17	ATN_thirdN_Day3.nd2	7	0	0	0
18	ATN_thirdN_Day3.nd2	4	0	0	0
19	ATN_thirdN_Day3.nd2	15	0	0	0
20	ATN_thirdN_Day3.nd2	6	0	0	0
21	ATN_thirdN_Day3.nd2	10	0	0	0
22	ATN_thirdN_Day3.nd2	8	0	0	0
23	ATN_thirdN_Day3.nd2	5	0	0	0
24	ATN_thirdN_Day3.nd2	8	0	0	0
25	ATN_thirdN_Day3.nd2	9	0	0	0
26	ATN_thirdN_Day3.nd2	12	0	0	0
27	ATN_thirdN_Day3.nd2	10	0	0	0
28	ATN_thirdN_Day3.nd2	10	0	0	0
29	ATN_thirdN_Day3.nd2	7	0	0	0
30	ATN_thirdN_Day3.nd2	10	0	0	0
31	ATN_thirdN_Day3.nd2	5	0	0	0
32	ATN_thirdN_Day3.nd2	3	0	0	0
33	ATN_thirdN_Day3.nd2	4	0	0	0
34	ATN_thirdN_Day4.nd2	6	0	0	0
35	ATN_thirdN_Day4.nd2	3	0	0	0
36	ATN_thirdN_Day4.nd2	10	0	0	0
37	ATN_thirdN_Day4.nd2	7	0	0	0
38	ATN_thirdN_Day4.nd2	5	0	0	0
39	ATN_thirdN_Day4.nd2	7	0	0	0
40	ATN_thirdN_Day4.nd2	9	0	0	0
41	ATN_thirdN_Day4.nd2	2	0	0	0
42	ATN_thirdN_Day4.nd2	5	0	0	0
43	ATN_thirdN_Day4.nd2	4	0	0	0
44	ATN_thirdN_Day4.nd2	4	0	0	0
45	ATN_thirdN_Day4.nd2	6	0	0	0
46	ATN_thirdN_Day4.nd2	10	0	0	0
47	ATN_thirdN_Day4.nd2	9	0	0	0
48	ATN_thirdN_Day4.nd2	9	0	0	0
49	ATN_thirdN_Day4.nd2	7	0	0	0
50	ATN_thirdN_Day4.nd2	5	0	0	0
51	ATN_thirdN_Day4.nd2	5	0	0	0
52	ATN_thirdN_Day4.nd2	1	0	0	0
53	ATN_thirdN_Day4.nd2	5	0	0	0
54	ATN_thirdN_Day6.nd2	6	0	0	0
55	ATN_thirdN_Day6.nd2	4	0	0	0
56	ATN_thirdN_Day6.nd2	10	0	0	0
57	ATN_thirdN_Day6.nd2	6	0	0	0
58	ATN_thirdN_Day6.nd2	7	0	0	0
59	ATN_thirdN_Day6.nd2	6	0	0	0
60	ATN_thirdN_Day6.nd2	5	0	0	0
61	ATN_thirdN_Day6.nd2	4	0	0	0
62	ATN_thirdN_Day6.nd2	3	0	0	0
63	ATN_thirdN_Day6.nd2	4	0	0	0
64	ATN_thirdN_Day6.nd2	6	0	0	0
65	ATN_thirdN_Day6.nd2	9	0	0	0
66	ATN_thirdN_Day6.nd2	6	0	0	0
67	ATN_thirdN_Day6.nd2	3	0	0	0
68	ATN_thirdN_Day6.nd2	8	0	0	0
69	ATN_thirdN_Day6.nd2	2	0	0	0
70	ATN_thirdN_Day6.nd2	3	0	0	0
71	ATN_thirdN_Day6.nd2	2	0	0	0
72	ATN_thirdN_Day6.nd2	4	0	0	0
73	ATN_thirdN_Day6.nd2	6	0	0	0
74	ATN_thirdN_Day6.nd2	2	0	0	0
75	ATN_thirdN_Day7.nd2	6	0	0	0
76	ATN_thirdN_Day7.nd2	9	0	0	0
77	ATN_thirdN_Day7.nd2	5	0	0	0
78	ATN_thirdN_Day7.nd2	5	0	0	0
79	ATN_thirdN_Day7.nd2	7	0	0	0
80	ATN_thirdN_Day7.nd2	7	0	0	0
81	ATN_thirdN_Day7.nd2	5	0	0	0
82	ATN_thirdN_Day7.nd2	6	0	0	0
83	ATN_thirdN_Day7.nd2	4	0	0	0
84	ATN_thirdN_Day7.nd2	11	0	0	0
85	ATN_thirdN_Day7.nd2	8	0	0	0
86	ATN_thirdN_Day7.nd2	8	0	0	0
Feature	Mean	St.Dev	Minimum	Maximum
Numbers	6.94	2.98	1	15

## Sheet: 733 2DG
Item	Source	Numbers	ND.T	ND.Z	ND.M	Comment			Cell Count	For Prism
1	ATN_thirdN_Day0.nd2	13	0	0	0			Day 0	121
2	ATN_thirdN_Day0.nd2	4	0	0	0			Day 3	97	24
3	ATN_thirdN_Day0.nd2	8	0	0	0			Day 4	76	21
4	ATN_thirdN_Day0.nd2	4	0	0	0			Day 6	65	11
5	ATN_thirdN_Day0.nd2	1	0	0	0			Day 7	53
6	ATN_thirdN_Day0.nd2	6	0	0	0
7	ATN_thirdN_Day0.nd2	2	0	0	0
8	ATN_thirdN_Day0.nd2	2	0	0	0
9	ATN_thirdN_Day0.nd2	3	0	0	0
10	ATN_thirdN_Day0.nd2	13	0	0	0
11	ATN_thirdN_Day0.nd2	3	0	0	0
12	ATN_thirdN_Day0.nd2	11	0	0	0
13	ATN_thirdN_Day0.nd2	6	0	0	0
14	ATN_thirdN_Day0.nd2	4	0	0	0
15	ATN_thirdN_Day0.nd2	3	0	0	0
16	ATN_thirdN_Day0.nd2	3	0	0	0
17	ATN_thirdN_Day0.nd2	11	0	0	0
18	ATN_thirdN_Day0.nd2	9	0	0	0
19	ATN_thirdN_Day0.nd2	7	0	0	0
20	ATN_thirdN_Day0.nd2	8	0	0	0
21	ATN_thirdN_Day3.nd2	4	0	0	0
22	ATN_thirdN_Day3.nd2	7	0	0	0
23	ATN_thirdN_Day3.nd2	3	0	0	0
24	ATN_thirdN_Day3.nd2	6	0	0	0
25	ATN_thirdN_Day3.nd2	2	0	0	0
26	ATN_thirdN_Day3.nd2	2	0	0	0
27	ATN_thirdN_Day3.nd2	2	0	0	0
28	ATN_thirdN_Day3.nd2	10	0	0	0
29	ATN_thirdN_Day3.nd2	10	0	0	0
30	ATN_thirdN_Day3.nd2	3	0	0	0
31	ATN_thirdN_Day3.nd2	9	0	0	0
32	ATN_thirdN_Day3.nd2	7	0	0	0
33	ATN_thirdN_Day3.nd2	1	0	0	0
34	ATN_thirdN_Day3.nd2	3	0	0	0
35	ATN_thirdN_Day3.nd2	1	0	0	0
36	ATN_thirdN_Day3.nd2	1	0	0	0
37	ATN_thirdN_Day3.nd2	7	0	0	0
38	ATN_thirdN_Day3.nd2	3	0	0	0
39	ATN_thirdN_Day3.nd2	4	0	0	0
40	ATN_thirdN_Day3.nd2	6	0	0	0
41	ATN_thirdN_Day3.nd2	6	0	0	0
42	ATN_thirdN_Day4.nd2	3	0	0	0
43	ATN_thirdN_Day4.nd2	6	0	0	0
44	ATN_thirdN_Day4.nd2	3	0	0	0
45	ATN_thirdN_Day4.nd2	6	0	0	0
46	ATN_thirdN_Day4.nd2	2	0	0	0
47	ATN_thirdN_Day4.nd2	2	0	0	0
48	ATN_thirdN_Day4.nd2	2	0	0	0
49	ATN_thirdN_Day4.nd2	6	0	0	0
50	ATN_thirdN_Day4.nd2	5	0	0	0
51	ATN_thirdN_Day4.nd2	1	0	0	0
52	ATN_thirdN_Day4.nd2	8	0	0	0
53	ATN_thirdN_Day4.nd2	6	0	0	0
54	ATN_thirdN_Day4.nd2	3	0	0	0
55	ATN_thirdN_Day4.nd2	1	0	0	0
56	ATN_thirdN_Day4.nd2	1	0	0	0
57	ATN_thirdN_Day4.nd2	5	0	0	0
58	ATN_thirdN_Day4.nd2	3	0	0	0
59	ATN_thirdN_Day4.nd2	1	0	0	0
60	ATN_thirdN_Day4.nd2	5	0	0	0
61	ATN_thirdN_Day4.nd2	4	0	0	0
62	ATN_thirdN_Day4.nd2	3	0	0	0
63	ATN_thirdN_Day6.nd2	3	0	0	0
64	ATN_thirdN_Day6.nd2	5	0	0	0
65	ATN_thirdN_Day6.nd2	3	0	0	0
66	ATN_thirdN_Day6.nd2	1	0	0	0
67	ATN_thirdN_Day6.nd2	5	0	0	0
68	ATN_thirdN_Day6.nd2	2	0	0	0
69	ATN_thirdN_Day6.nd2	1	0	0	0
70	ATN_thirdN_Day6.nd2	1	0	0	0
71	ATN_thirdN_Day6.nd2	1	0	0	0
72	ATN_thirdN_Day6.nd2	5	0	0	0
73	ATN_thirdN_Day6.nd2	3	0	0	0
74	ATN_thirdN_Day6.nd2	1	0	0	0
75	ATN_thirdN_Day6.nd2	5	0	0	0
76	ATN_thirdN_Day6.nd2	5	0	0	0
77	ATN_thirdN_Day6.nd2	1	0	0	0
78	ATN_thirdN_Day6.nd2	4	0	0	0
79	ATN_thirdN_Day6.nd2	1	0	0	0
80	ATN_thirdN_Day6.nd2	5	0	0	0
81	ATN_thirdN_Day6.nd2	3	0	0	0
82	ATN_thirdN_Day6.nd2	4	0	0	0
83	ATN_thirdN_Day6.nd2	3	0	0	0
84	ATN_thirdN_Day6.nd2	3	0	0	0
85	ATN_thirdN_Day7.nd2	3	0	0	0
86	ATN_thirdN_Day7.nd2	5	0	0	0
87	ATN_thirdN_Day7.nd2	3	0	0	0
88	ATN_thirdN_Day7.nd2	4	0	0	0
89	ATN_thirdN_Day7.nd2	2	0	0	0
90	ATN_thirdN_Day7.nd2	2	0	0	0
91	ATN_thirdN_Day7.nd2	1	0	0	0
92	ATN_thirdN_Day7.nd2	4	0	0	0
93	ATN_thirdN_Day7.nd2	3	0	0	0
94	ATN_thirdN_Day7.nd2	1	0	0	0
95	ATN_thirdN_Day7.nd2	4	0	0	0
96	ATN_thirdN_Day7.nd2	4	0	0	0
97	ATN_thirdN_Day7.nd2	2	0	0	0
98	ATN_thirdN_Day7.nd2	1	0	0	0
99	ATN_thirdN_Day7.nd2	1	0	0	0
100	ATN_thirdN_Day7.nd2	4	0	0	0
101	ATN_thirdN_Day7.nd2	3	0	0	0
102	ATN_thirdN_Day7.nd2	2	0	0	0
103	ATN_thirdN_Day7.nd2	3	0	0	0
104	ATN_thirdN_Day7.nd2	1	0	0	0
Feature	Mean	St.Dev	Minimum	Maximum
Numbers	3.96	2.72	1	13

## Sheet: 733 2DG A92
Item	Source	Numbers	ND.T	ND.Z	ND.M	Comment			Cell Count	For Prism
106	ATN_thirdN_Day0.nd2	10	0	0	0			Day 0	146
107	ATN_thirdN_Day0.nd2	18	0	0	0			Day 3	125	21
108	ATN_thirdN_Day0.nd2	2	0	0	0			Day 4	112	13
109	ATN_thirdN_Day0.nd2	11	0	0	0			Day 6	98	14
110	ATN_thirdN_Day0.nd2	7	0	0	0			Day 7	75
111	ATN_thirdN_Day0.nd2	3	0	0	0
112	ATN_thirdN_Day0.nd2	4	0	0	0
113	ATN_thirdN_Day0.nd2	11	0	0	0
114	ATN_thirdN_Day0.nd2	4	0	0	0
115	ATN_thirdN_Day0.nd2	7	0	0	0
116	ATN_thirdN_Day0.nd2	9	0	0	0
117	ATN_thirdN_Day0.nd2	6	0	0	0
118	ATN_thirdN_Day0.nd2	2	0	0	0
119	ATN_thirdN_Day0.nd2	6	0	0	0
120	ATN_thirdN_Day0.nd2	6	0	0	0
121	ATN_thirdN_Day0.nd2	3	0	0	0
122	ATN_thirdN_Day0.nd2	8	0	0	0
123	ATN_thirdN_Day0.nd2	3	0	0	0
124	ATN_thirdN_Day0.nd2	4	0	0	0
125	ATN_thirdN_Day0.nd2	11	0	0	0
126	ATN_thirdN_Day0.nd2	7	0	0	0
127	ATN_thirdN_Day0.nd2	4	0	0	0
128	ATN_thirdN_Day3.nd2	8	N/A	N/A	13
129	ATN_thirdN_Day3.nd2	16	N/A	N/A	13
130	ATN_thirdN_Day3.nd2	3	N/A	N/A	13
131	ATN_thirdN_Day3.nd2	7	N/A	N/A	13
132	ATN_thirdN_Day3.nd2	7	N/A	N/A	13
133	ATN_thirdN_Day3.nd2	1	N/A	N/A	13
134	ATN_thirdN_Day3.nd2	2	N/A	N/A	13
135	ATN_thirdN_Day3.nd2	5	N/A	N/A	13
136	ATN_thirdN_Day3.nd2	5	N/A	N/A	13
137	ATN_thirdN_Day3.nd2	4	N/A	N/A	13
138	ATN_thirdN_Day3.nd2	3	N/A	N/A	13
139	ATN_thirdN_Day3.nd2	9	N/A	N/A	13
140	ATN_thirdN_Day3.nd2	6	N/A	N/A	13
141	ATN_thirdN_Day3.nd2	2	N/A	N/A	13
142	ATN_thirdN_Day3.nd2	8	N/A	N/A	13
143	ATN_thirdN_Day3.nd2	6	N/A	N/A	13
144	ATN_thirdN_Day3.nd2	8	N/A	N/A	13
145	ATN_thirdN_Day3.nd2	3	N/A	N/A	13
146	ATN_thirdN_Day3.nd2	7	N/A	N/A	13
147	ATN_thirdN_Day3.nd2	6	N/A	N/A	13
148	ATN_thirdN_Day3.nd2	9	N/A	N/A	13
149	ATN_thirdN_Day4.nd2	6	N/A	N/A	13
150	ATN_thirdN_Day4.nd2	2	N/A	N/A	13
151	ATN_thirdN_Day4.nd2	7	N/A	N/A	13
152	ATN_thirdN_Day4.nd2	1	N/A	N/A	13
153	ATN_thirdN_Day4.nd2	7	N/A	N/A	13
154	ATN_thirdN_Day4.nd2	8	N/A	N/A	13
155	ATN_thirdN_Day4.nd2	14	N/A	N/A	13
156	ATN_thirdN_Day4.nd2	2	N/A	N/A	13
157	ATN_thirdN_Day4.nd2	6	N/A	N/A	13
158	ATN_thirdN_Day4.nd2	5	N/A	N/A	13
159	ATN_thirdN_Day4.nd2	2	0	0	0
160	ATN_thirdN_Day4.nd2	1	0	0	0
161	ATN_thirdN_Day4.nd2	4	0	0	0
162	ATN_thirdN_Day4.nd2	5	0	0	0
163	ATN_thirdN_Day4.nd2	6	0	0	0
164	ATN_thirdN_Day4.nd2	5	0	0	0
165	ATN_thirdN_Day4.nd2	4	0	0	0
166	ATN_thirdN_Day4.nd2	4	0	0	0
167	ATN_thirdN_Day4.nd2	1	0	0	0
168	ATN_thirdN_Day4.nd2	7	0	0	0
169	ATN_thirdN_Day4.nd2	2	0	0	0
170	ATN_thirdN_Day4.nd2	1	0	0	0
171	ATN_thirdN_Day4.nd2	4	0	0	0
172	ATN_thirdN_Day4.nd2	8	0	0	0
173	ATN_thirdN_Day6.nd2	20	0	0	0
174	ATN_thirdN_Day6.nd2	4	0	0	0
175	ATN_thirdN_Day6.nd2	2	0	0	0
176	ATN_thirdN_Day6.nd2	2	0	0	0
177	ATN_thirdN_Day6.nd2	4	0	0	0
178	ATN_thirdN_Day6.nd2	2	0	0	0
179	ATN_thirdN_Day6.nd2	2	0	0	0
180	ATN_thirdN_Day6.nd2	2	0	0	0
181	ATN_thirdN_Day6.nd2	4	0	0	0
182	ATN_thirdN_Day6.nd2	1	0	0	0
183	ATN_thirdN_Day6.nd2	1	0	0	0
184	ATN_thirdN_Day6.nd2	2	0	0	0
185	ATN_thirdN_Day6.nd2	6	0	0	0
186	ATN_thirdN_Day6.nd2	5	0	0	0
187	ATN_thirdN_Day6.nd2	0	0	0	0
188	ATN_thirdN_Day6.nd2	4	0	0	0
189	ATN_thirdN_Day6.nd2	3	0	0	0
190	ATN_thirdN_Day6.nd2	4	0	0	0
191	ATN_thirdN_Day6.nd2	1	0	0	0
192	ATN_thirdN_Day6.nd2	3	0	0	0
193	ATN_thirdN_Day6.nd2	2	0	0	0
194	ATN_thirdN_Day6.nd2	2	0	0	0
195	ATN_thirdN_Day6.nd2	4	0	0	0
196	ATN_thirdN_Day6.nd2	3	0	0	0
197	ATN_thirdN_Day6.nd2	4	0	0	0
198	ATN_thirdN_Day6.nd2	4	0	0	0
199	ATN_thirdN_Day6.nd2	1	0	0	0
200	ATN_thirdN_Day6.nd2	1	0	0	0
201	ATN_thirdN_Day6.nd2	1	0	0	0
202	ATN_thirdN_Day6.nd2	1	0	0	0
203	ATN_thirdN_Day6.nd2	1	0	0	0
204	ATN_thirdN_Day6.nd2	2	0	0	0
205	ATN_thirdN_Day7.nd2	4	0	0	0
206	ATN_thirdN_Day7.nd2	7	0	0	0
207	ATN_thirdN_Day7.nd2	4	0	0	0
208	ATN_thirdN_Day7.nd2	2	0	0	0
209	ATN_thirdN_Day7.nd2	4	0	0	0
210	ATN_thirdN_Day7.nd2	2	0	0	0
211	ATN_thirdN_Day7.nd2	1	0	0	0
212	ATN_thirdN_Day7.nd2	2	0	0	0
213	ATN_thirdN_Day7.nd2	4	0	0	0
214	ATN_thirdN_Day7.nd2	0	0	0	0
215	ATN_thirdN_Day7.nd2	1	0	0	0
216	ATN_thirdN_Day7.nd2	1	0	0	0
217	ATN_thirdN_Day7.nd2	1	0	0	0
218	ATN_thirdN_Day7.nd2	1	0	0	0
219	ATN_thirdN_Day7.nd2	6	0	0	0
220	ATN_thirdN_Day7.nd2	5	0	0	0
221	ATN_thirdN_Day7.nd2	4	0	0	0
222	ATN_thirdN_Day7.nd2	1	0	0	0
223	ATN_thirdN_Day7.nd2	2	0	0	0
224	ATN_thirdN_Day7.nd2	2	0	0	0
225	ATN_thirdN_Day7.nd2	1	0	0	0
226	ATN_thirdN_Day7.nd2	5	0	0	0
227	ATN_thirdN_Day7.nd2	1	0	0	0
228	ATN_thirdN_Day7.nd2	1	0	0	0
229	ATN_thirdN_Day7.nd2	3	0	0	0
230	ATN_thirdN_Day7.nd2	3	0	0	0
231	ATN_thirdN_Day7.nd2	3	0	0	0
232	ATN_thirdN_Day7.nd2	1	0	0	0
233	ATN_thirdN_Day7.nd2	2	0	0	0
234	ATN_thirdN_Day7.nd2	1	0	0	0
Feature	Mean	St.Dev	Minimum	Maximum
Numbers	4.15	3.14	0	20

## Sheet: 746 Glucose
Item	Source	Numbers	ND.T	ND.Z	ND.M	Comment			Cell Count	For Prism
1	ATN_thirdN_Day0.nd2	10	N/A	N/A	3			Day 0	100
2	ATN_thirdN_Day0.nd2	3	N/A	N/A	3			Day 3	78	22
3	ATN_thirdN_Day0.nd2	9	N/A	N/A	3			Day 4	68	10
4	ATN_thirdN_Day0.nd2	14	N/A	N/A	3			Day 6	55	13
5	ATN_thirdN_Day0.nd2	6	N/A	N/A	3			Day 7	35
6	ATN_thirdN_Day0.nd2	3	N/A	N/A	3
7	ATN_thirdN_Day0.nd2	9	N/A	N/A	3
8	ATN_thirdN_Day0.nd2	5	N/A	N/A	3
9	ATN_thirdN_Day0.nd2	5	N/A	N/A	3
10	ATN_thirdN_Day0.nd2	7	N/A	N/A	3
11	ATN_thirdN_Day0.nd2	6	N/A	N/A	3
12	ATN_thirdN_Day0.nd2	7	N/A	N/A	3
13	ATN_thirdN_Day0.nd2	3	N/A	N/A	3
14	ATN_thirdN_Day0.nd2	7	N/A	N/A	3
15	ATN_thirdN_Day0.nd2	6	N/A	N/A	3
16	ATN_thirdN_Day2.nd2	10	0	0	0
17	ATN_thirdN_Day2.nd2	4	0	0	0
18	ATN_thirdN_Day2.nd2	8	0	0	0
19	ATN_thirdN_Day2.nd2	13	0	0	0
20	ATN_thirdN_Day2.nd2	4	0	0	0
21	ATN_thirdN_Day2.nd2	3	0	0	0
22	ATN_thirdN_Day2.nd2	7	0	0	0
23	ATN_thirdN_Day2.nd2	6	0	0	0
24	ATN_thirdN_Day2.nd2	4	0	0	0
25	ATN_thirdN_Day2.nd2	4	0	0	0
26	ATN_thirdN_Day2.nd2	1	0	0	0
27	ATN_thirdN_Day2.nd2	2	0	0	0
28	ATN_thirdN_Day2.nd2	3	0	0	0
29	ATN_thirdN_Day2.nd2	2	0	0	0
30	ATN_thirdN_Day2.nd2	2	0	0	0
31	ATN_thirdN_Day2.nd2	5	0	0	0
32	ATN_thirdN_Day2.nd2	2	0	0	0
33	ATN_thirdN_Day2.nd2	12	0	0	0
34	ATN_thirdN_Day3.nd2	7	0	0	0
35	ATN_thirdN_Day3.nd2	1	0	0	0
36	ATN_thirdN_Day3.nd2	6	0	0	0
37	ATN_thirdN_Day3.nd2	5	0	0	0
38	ATN_thirdN_Day3.nd2	12	0	0	0
39	ATN_thirdN_Day3.nd2	4	0	0	0
40	ATN_thirdN_Day3.nd2	1	0	0	0
41	ATN_thirdN_Day3.nd2	1	0	0	0
42	ATN_thirdN_Day3.nd2	3	0	0	0
43	ATN_thirdN_Day3.nd2	5	0	0	0
44	ATN_thirdN_Day3.nd2	5	0	0	0
45	ATN_thirdN_Day3.nd2	4	0	0	0
46	ATN_thirdN_Day3.nd2	1	0	0	0
47	ATN_thirdN_Day3.nd2	2	0	0	0
48	ATN_thirdN_Day3.nd2	2	0	0	0
49	ATN_thirdN_Day3.nd2	6	0	0	0
50	ATN_thirdN_Day3.nd2	5	0	0	0
51	ATN_thirdN_Day3.nd2	8	0	0	0
52	ATN_thirdN_Day4.nd2	7	0	0	0
53	ATN_thirdN_Day4.nd2	1	0	0	0
54	ATN_thirdN_Day4.nd2	4	0	0	0
55	ATN_thirdN_Day4.nd2	4	0	0	0
56	ATN_thirdN_Day4.nd2	8	0	0	0
57	ATN_thirdN_Day4.nd2	5	0	0	0
58	ATN_thirdN_Day4.nd2	4	0	0	0
59	ATN_thirdN_Day4.nd2	6	0	0	0
60	ATN_thirdN_Day4.nd2	4	0	0	0
61	ATN_thirdN_Day4.nd2	3	0	0	0
62	ATN_thirdN_Day4.nd2	1	0	0	0
63	ATN_thirdN_Day4.nd2	3	0	0	0
64	ATN_thirdN_Day4.nd2	6	0	0	0
65	ATN_thirdN_Day4.nd2	4	0	0	0
66	ATN_thirdN_Day4.nd2	8	0	0	0
67	ATN_thirdN_Day6.nd2	6	0	0	0
68	ATN_thirdN_Day6.nd2	1	0	0	0
69	ATN_thirdN_Day6.nd2	2	0	0	0
70	ATN_thirdN_Day6.nd2	1	0	0	0
71	ATN_thirdN_Day6.nd2	3	0	0	0
72	ATN_thirdN_Day6.nd2	7	0	0	0
73	ATN_thirdN_Day6.nd2	5	0	0	0
74	ATN_thirdN_Day6.nd2	5	0	0	0
75	ATN_thirdN_Day6.nd2	3	0	0	0
76	ATN_thirdN_Day6.nd2	3	0	0	0
77	ATN_thirdN_Day6.nd2	1	0	0	0
78	ATN_thirdN_Day6.nd2	2	0	0	0
79	ATN_thirdN_Day6.nd2	5	0	0	0
80	ATN_thirdN_Day6.nd2	2	0	0	0
81	ATN_thirdN_Day6.nd2	9	0	0	0
82	ATN_thirdN_Day7.nd2	3	0	0	0
83	ATN_thirdN_Day7.nd2	1	0	0	0
84	ATN_thirdN_Day7.nd2	9	0	0	0
85	ATN_thirdN_Day7.nd2	4	0	0	0
86	ATN_thirdN_Day7.nd2	3	0	0	0
87	ATN_thirdN_Day7.nd2	3	0	0	0
88	ATN_thirdN_Day7.nd2	1	0	0	0
89	ATN_thirdN_Day7.nd2	5	0	0	0
90	ATN_thirdN_Day7.nd2	6	0	0	0
Feature	Mean	St.Dev	Minimum	Maximum
Numbers	4.76	2.92	1	14

## Sheet: 746 Glucose A92
Item	Source	Numbers	ND.T	ND.Z	ND.M	Comment			Cell Count	For Prism
1	ATN_thirdN_Day0.nd2	5	0	0	0			Day 0	82
2	ATN_thirdN_Day0.nd2	3	0	0	0			Day 3	77	5
3	ATN_thirdN_Day0.nd2	3	0	0	0			Day 4	64	13
4	ATN_thirdN_Day0.nd2	4	0	0	0			Day 6	53	11
5	ATN_thirdN_Day0.nd2	1	0	0	0			Day 7	44
6	ATN_thirdN_Day0.nd2	6	0	0	0
7	ATN_thirdN_Day0.nd2	2	0	0	0
8	ATN_thirdN_Day0.nd2	4	0	0	0
9	ATN_thirdN_Day0.nd2	3	0	0	0
10	ATN_thirdN_Day0.nd2	8	0	0	0
11	ATN_thirdN_Day0.nd2	2	0	0	0
12	ATN_thirdN_Day0.nd2	14	0	0	0
13	ATN_thirdN_Day0.nd2	10	0	0	0
14	ATN_thirdN_Day0.nd2	3	0	0	0
15	ATN_thirdN_Day0.nd2	2	0	0	0
16	ATN_thirdN_Day0.nd2	2	0	0	0
17	ATN_thirdN_Day0.nd2	6	0	0	0
18	ATN_thirdN_Day0.nd2	4	0	0	0
19	ATN_thirdN_Day3.nd2	3	0	0	0
20	ATN_thirdN_Day3.nd2	3	0	0	0
21	ATN_thirdN_Day3.nd2	5	0	0	0
22	ATN_thirdN_Day3.nd2	9	0	0	0
23	ATN_thirdN_Day3.nd2	6	0	0	0
24	ATN_thirdN_Day3.nd2	3	0	0	0
25	ATN_thirdN_Day3.nd2	1	0	0	0
26	ATN_thirdN_Day3.nd2	4	0	0	0
27	ATN_thirdN_Day3.nd2	3	0	0	0
28	ATN_thirdN_Day3.nd2	3	0	0	0
29	ATN_thirdN_Day3.nd2	6	0	0	0
30	ATN_thirdN_Day3.nd2	2	0	0	0
31	ATN_thirdN_Day3.nd2	2	0	0	0
32	ATN_thirdN_Day3.nd2	6	0	0	0
33	ATN_thirdN_Day3.nd2	7	0	0	0
34	ATN_thirdN_Day3.nd2	14	0	0	0
35	ATN_thirdN_Day4.nd2	5	0	0	0
36	ATN_thirdN_Day4.nd2	5	0	0	0
37	ATN_thirdN_Day4.nd2	5	0	0	0
38	ATN_thirdN_Day4.nd2	1	0	0	0
39	ATN_thirdN_Day4.nd2	6	0	0	0
40	ATN_thirdN_Day4.nd2	3	0	0	0
41	ATN_thirdN_Day4.nd2	3	0	0	0
42	ATN_thirdN_Day4.nd2	3	0	0	0
43	ATN_thirdN_Day4.nd2	5	0	0	0
44	ATN_thirdN_Day4.nd2	3	0	0	0
45	ATN_thirdN_Day4.nd2	2	0	0	0
46	ATN_thirdN_Day4.nd2	5	0	0	0
47	ATN_thirdN_Day4.nd2	12	0	0	0
48	ATN_thirdN_Day4.nd2	6	0	0	0
49	ATN_thirdN_Day6.nd2	4	N/A	N/A	7
50	ATN_thirdN_Day6.nd2	2	N/A	N/A	7
51	ATN_thirdN_Day6.nd2	4	N/A	N/A	7
52	ATN_thirdN_Day6.nd2	4	N/A	N/A	7
53	ATN_thirdN_Day6.nd2	3	N/A	N/A	7
54	ATN_thirdN_Day6.nd2	4	N/A	N/A	7
55	ATN_thirdN_Day6.nd2	3	N/A	N/A	7
56	ATN_thirdN_Day6.nd2	3	N/A	N/A	7
57	ATN_thirdN_Day6.nd2	13	N/A	N/A	7
58	ATN_thirdN_Day6.nd2	5	N/A	N/A	7
59	ATN_thirdN_Day6.nd2	6	N/A	N/A	7
60	ATN_thirdN_Day6.nd2	2	N/A	N/A	7
61	ATN_thirdN_Day7.nd2	3	N/A	N/A	7
62	ATN_thirdN_Day7.nd2	1	N/A	N/A	7
63	ATN_thirdN_Day7.nd2	4	N/A	N/A	7
64	ATN_thirdN_Day7.nd2	3	N/A	N/A	7
65	ATN_thirdN_Day7.nd2	4	N/A	N/A	7
66	ATN_thirdN_Day7.nd2	3	N/A	N/A	7
67	ATN_thirdN_Day7.nd2	2	N/A	N/A	7
68	ATN_thirdN_Day7.nd2	3	0	0	0
69	ATN_thirdN_Day7.nd2	3	0	0	0
70	ATN_thirdN_Day7.nd2	2	0	0	0
71	ATN_thirdN_Day7.nd2	4	0	0	0
72	ATN_thirdN_Day7.nd2	5	0	0	0
73	ATN_thirdN_Day7.nd2	7	0	0	0
Feature	Mean	St.Dev	Minimum	Maximum
Numbers	4.38	2.8	1	14

## Sheet: 746 2DG
Item	Source	Numbers	ND.T	ND.Z	ND.M	Comment			Cell Count	For Prism
1	ATN_thirdN_Day0.nd2	9	0	0	0			Day 0	104
2	ATN_thirdN_Day0.nd2	8	0	0	0			Day 3	77	27
3	ATN_thirdN_Day0.nd2	5	0	0	0			Day 4	64	13
4	ATN_thirdN_Day0.nd2	2	0	0	0			Day 6	42	22
5	ATN_thirdN_Day0.nd2	7	0	0	0			Day 7	10
6	ATN_thirdN_Day0.nd2	11	0	0	0
7	ATN_thirdN_Day0.nd2	5	0	0	0
8	ATN_thirdN_Day0.nd2	6	0	0	0
9	ATN_thirdN_Day0.nd2	12	0	0	0
10	ATN_thirdN_Day0.nd2	6	0	0	0
11	ATN_thirdN_Day0.nd2	8	0	0	0
12	ATN_thirdN_Day0.nd2	12	0	0	0
13	ATN_thirdN_Day0.nd2	5	0	0	0
14	ATN_thirdN_Day0.nd2	8	0	0	0
15	ATN_thirdN_Day3.nd2	9	0	0	0
16	ATN_thirdN_Day3.nd2	7	0	0	0
17	ATN_thirdN_Day3.nd2	2	0	0	0
18	ATN_thirdN_Day3.nd2	1	0	0	0
19	ATN_thirdN_Day3.nd2	5	0	0	0
20	ATN_thirdN_Day3.nd2	3	0	0	0
21	ATN_thirdN_Day3.nd2	8	0	0	0
22	ATN_thirdN_Day3.nd2	4	0	0	0
23	ATN_thirdN_Day3.nd2	8	0	0	0
24	ATN_thirdN_Day3.nd2	7	0	0	0
25	ATN_thirdN_Day3.nd2	4	0	0	0
26	ATN_thirdN_Day3.nd2	9	0	0	0
27	ATN_thirdN_Day3.nd2	3	0	0	0
28	ATN_thirdN_Day3.nd2	7	0	0	0
29	ATN_thirdN_Day4.nd2	8	0	0	0
30	ATN_thirdN_Day4.nd2	7	0	0	0
31	ATN_thirdN_Day4.nd2	2	0	0	0
32	ATN_thirdN_Day4.nd2	1	0	0	0
33	ATN_thirdN_Day4.nd2	5	0	0	0
34	ATN_thirdN_Day4.nd2	9	0	0	0
35	ATN_thirdN_Day4.nd2	2	0	0	0
36	ATN_thirdN_Day4.nd2	1	0	0	0
37	ATN_thirdN_Day4.nd2	2	0	0	0
38	ATN_thirdN_Day4.nd2	3	0	0	0
39	ATN_thirdN_Day4.nd2	5	0	0	0
40	ATN_thirdN_Day4.nd2	3	0	0	0
41	ATN_thirdN_Day4.nd2	8	0	0	0
42	ATN_thirdN_Day4.nd2	3	0	0	0
43	ATN_thirdN_Day4.nd2	5	0	0	0
44	ATN_thirdN_Day6.nd2	5	0	0	0
45	ATN_thirdN_Day6.nd2	7	0	0	0
46	ATN_thirdN_Day6.nd2	3	0	0	0
47	ATN_thirdN_Day6.nd2	1	0	0	0
48	ATN_thirdN_Day6.nd2	2	0	0	0
49	ATN_thirdN_Day6.nd2	6	0	0	0
50	ATN_thirdN_Day6.nd2	3	0	0	0
51	ATN_thirdN_Day6.nd2	2	0	0	0
52	ATN_thirdN_Day6.nd2	1	0	0	0
53	ATN_thirdN_Day6.nd2	1	0	0	0
54	ATN_thirdN_Day6.nd2	2	0	0	0
55	ATN_thirdN_Day6.nd2	3	0	0	0
56	ATN_thirdN_Day6.nd2	2	0	0	0
57	ATN_thirdN_Day6.nd2	4	0	0	0
58	ATN_thirdN_Day7.nd2	6	0	0	0
59	ATN_thirdN_Day7.nd2	2	0	0	0
60	ATN_thirdN_Day7.nd2	2	0	0	0
Feature	Mean	St.Dev	Minimum	Maximum
Numbers	4.95	2.94	1	12

## Sheet: 746 2DG A92
Item	Source	Numbers	ND.T	ND.Z	ND.M	Comment			Cell Count	For Prism
1	ATN_thirdN_Day0.nd2	8	N/A	N/A	16			Day 0	156
2	ATN_thirdN_Day0.nd2	6	N/A	N/A	16			Day 3	92	64
3	ATN_thirdN_Day0.nd2	15	N/A	N/A	16			Day 4	84	8
4	ATN_thirdN_Day0.nd2	1	N/A	N/A	16			Day 6	74	10
5	ATN_thirdN_Day0.nd2	5	N/A	N/A	16			Day 7	62
6	ATN_thirdN_Day0.nd2	1	N/A	N/A	16				3
7	ATN_thirdN_Day0.nd2	16	N/A	N/A	16
8	ATN_thirdN_Day0.nd2	7	N/A	N/A	16
9	ATN_thirdN_Day0.nd2	12	N/A	N/A	16
10	ATN_thirdN_Day0.nd2	9	N/A	N/A	16
11	ATN_thirdN_Day0.nd2	3	N/A	N/A	16
12	ATN_thirdN_Day0.nd2	12	N/A	N/A	16
13	ATN_thirdN_Day0.nd2	11	0	0	0
14	ATN_thirdN_Day0.nd2	4	0	0	0
15	ATN_thirdN_Day0.nd2	15	0	0	0
16	ATN_thirdN_Day0.nd2	18	0	0	0
17	ATN_thirdN_Day0.nd2	13	0	0	0
18	ATN_thirdN_Day3.nd2	4	N/A	N/A	16
19	ATN_thirdN_Day3.nd2	4	N/A	N/A	16
20	ATN_thirdN_Day3.nd2	6	N/A	N/A	16
21	ATN_thirdN_Day3.nd2	5	N/A	N/A	16
22	ATN_thirdN_Day3.nd2	1	N/A	N/A	16
23	ATN_thirdN_Day3.nd2	10	N/A	N/A	16
24	ATN_thirdN_Day3.nd2	3	N/A	N/A	16
25	ATN_thirdN_Day3.nd2	1	N/A	N/A	16
26	ATN_thirdN_Day3.nd2	10	N/A	N/A	16
27	ATN_thirdN_Day3.nd2	5	N/A	N/A	16
28	ATN_thirdN_Day3.nd2	1	N/A	N/A	16
29	ATN_thirdN_Day3.nd2	6	N/A	N/A	16
30	ATN_thirdN_Day3.nd2	11	N/A	N/A	16
31	ATN_thirdN_Day3.nd2	4	N/A	N/A	16
32	ATN_thirdN_Day3.nd2	4	N/A	N/A	16
33	ATN_thirdN_Day3.nd2	2	N/A	N/A	16
34	ATN_thirdN_Day3.nd2	6	N/A	N/A	16
35	ATN_thirdN_Day3.nd2	1	N/A	N/A	16
36	ATN_thirdN_Day3.nd2	6	N/A	N/A	16
37	ATN_thirdN_Day3.nd2	2	N/A	N/A	16
38	ATN_thirdN_Day4.nd2	4	N/A	N/A	16
39	ATN_thirdN_Day4.nd2	4	N/A	N/A	16
40	ATN_thirdN_Day4.nd2	4	N/A	N/A	16
41	ATN_thirdN_Day4.nd2	2	N/A	N/A	16
42	ATN_thirdN_Day4.nd2	4	N/A	N/A	16
43	ATN_thirdN_Day4.nd2	8	N/A	N/A	16
44	ATN_thirdN_Day4.nd2	2	N/A	N/A	16
45	ATN_thirdN_Day4.nd2	4	N/A	N/A	16
46	ATN_thirdN_Day4.nd2	10	N/A	N/A	16
47	ATN_thirdN_Day4.nd2	3	N/A	N/A	16
48	ATN_thirdN_Day4.nd2	1	N/A	N/A	16
49	ATN_thirdN_Day4.nd2	6	N/A	N/A	16
50	ATN_thirdN_Day4.nd2	7	N/A	N/A	16
51	ATN_thirdN_Day4.nd2	4	N/A	N/A	16
52	ATN_thirdN_Day4.nd2	7	N/A	N/A	16
53	ATN_thirdN_Day4.nd2	6	N/A	N/A	16
54	ATN_thirdN_Day4.nd2	8	N/A	N/A	16
55	ATN_thirdN_Day6.nd2	4	0	0	0
56	ATN_thirdN_Day6.nd2	4	0	0	0
57	ATN_thirdN_Day6.nd2	4	0	0	0
58	ATN_thirdN_Day6.nd2	6	0	0	0
59	ATN_thirdN_Day6.nd2	9	0	0	0
60	ATN_thirdN_Day6.nd2	4	0	0	0
61	ATN_thirdN_Day6.nd2	8	0	0	0
62	ATN_thirdN_Day6.nd2	2	0	0	0
63	ATN_thirdN_Day6.nd2	6	0	0	0
64	ATN_thirdN_Day6.nd2	7	0	0	0
65	ATN_thirdN_Day6.nd2	3	0	0	0
66	ATN_thirdN_Day6.nd2	7	0	0	0
67	ATN_thirdN_Day6.nd2	10	0	0	0
68	ATN_thirdN_Day7.nd2	4	0	0	0
69	ATN_thirdN_Day7.nd2	4	0	0	0
70	ATN_thirdN_Day7.nd2	3	0	0	0
71	ATN_thirdN_Day7.nd2	1	0	0	0
72	ATN_thirdN_Day7.nd2	4	0	0	0
73	ATN_thirdN_Day7.nd2	9	0	0	0
74	ATN_thirdN_Day7.nd2	2	0	0	0
75	ATN_thirdN_Day7.nd2	1	0	0	0
76	ATN_thirdN_Day7.nd2	4	0	0	0
77	ATN_thirdN_Day7.nd2	1	0	0	0
78	ATN_thirdN_Day7.nd2	1	0	0	0
79	ATN_thirdN_Day7.nd2	6	0	0	0
80	ATN_thirdN_Day7.nd2	7	0	0	0
81	ATN_thirdN_Day7.nd2	2	0	0	0
82	ATN_thirdN_Day7.nd2	4	0	0	0
83	ATN_thirdN_Day7.nd2	4	0	0	0
84	ATN_thirdN_Day7.nd2	5	0	0	0
Feature	Mean	St.Dev	Minimum	Maximum
Numbers	5.57	3.77	1	18
