# Supplementary material for: Glucose hypometabolism prompts RAN translation and exacerbates C9orf72-related ALS/FTD phenotypes
Source: EMBO Rep. 2024 Apr 29;25(5):21. doi: 10.1038/s44319-024-00140-7 (PMC11094177; doi:10.1038/s44319-024-00140-7)
Supplement: Supplementary file 9 — Figure EVs Source Data [file 44319_2024_140_MOESM9_ESM.zip › SD EV figures/Supplementary Figure 5 - EV5/Panel S5E-F/Dot Blot MEC.xlsx]

## Sheet: Sheet1
Gluc CTL	GLuc A92 CTL	2DG CTL	2DG A92 CTL		Gluc C9	GLuc A92 C9	2DG C9	2DG A92 C9				Glc+Glc A92 C9		2DG C9	2DG A92 C9
0.16659934*	-0.8121455*	0.13597064*	0.14713052*		0.3660493*	0.22670732*	-0.0045157*	0.14658783*
0.1849224*	0.12737548*	0.15740871*	0.08629672*		0.11875911*	0.2280009*	-0.0827698*	0.04562875*				0.31159		0.212591	0.204831
0.11425089*	0.61389083*	0.13806102*	0.08642874*		0.066501*	0.18436491*	0.00305986*	0.05215632*				0.254129		0.238785	0.143656
												0.175506		0.358111	0.00714125
0.271464	0.133724	0.152115	0.15238		0.31159	0.187569	0.212591	0.204831				0.208367		0.188827	0.0645465
0.202751	0.146029	0.154705	0.144533		0.254129	0.170025	0.238785	0.143656				0.239341		0.186829	0.120297
0.128754	0.164106	0.148999	0.111496		0.175506	0.205575	0.358111	0.00714125
0.243343	0.0805008	-0.0244578	-0.0062278		0.208367	0.141759	0.188827	0.0645465
0.108151	0.0769245	0.0726788	0.01746		0.239341	0.213041	0.186829	0.120297
