# Supplementary material for: Glucose hypometabolism prompts RAN translation and exacerbates C9orf72-related ALS/FTD phenotypes
Source: EMBO Rep. 2024 Apr 29;25(5):21. doi: 10.1038/s44319-024-00140-7 (PMC11094177; doi:10.1038/s44319-024-00140-7)
Supplement: Supplementary file 9 — Figure EVs Source Data [file 44319_2024_140_MOESM9_ESM.zip › SD EV figures/Supplementary Figure 5 - EV5/Panel S5E-F/M5_DotBlot_Quant.xlsx]

## Sheet: Sheet1
Admin1 2024-02-14 22h39m36s															M5_Ponceau
No.	Label	Type	Volume (Int)	Adj. Vol. (Int)	Mean Bkgd. (Int)	Abs. Quant.	Rel. Quant.	# of Pixels	Min. Value (Int)	Max. Value (Int)	Mean Value (Int)	Std. Dev.	Area (mm2)		No.	Label	Type	Volume (Int)	Adj. Vol. (Int)	Mean Bkgd. (Int)	Abs. Quant.	Rel. Quant.	# of Pixels	Min. Value (Int)	Max. Value (Int)	Mean Value (Int)	Std. Dev.	Area (mm2)
1	U1	Unknown	2896829	-9962.19	1446.88	N/A	N/A	2009	500	3186	1441.93	510.533	27.365		1	U1	Unknown	264266684	-59797.3	54692	N/A	N/A	4833	54381	55027	54679.6	78.4385	16.4578		0.166599
2	U2	Unknown	5175787	2.33643e+06	1413.32	N/A	N/A	2009	505	8697	2576.3	1776.61	27.365		2	U2	Unknown	277055314	1.26347e+07	54711.5	N/A	N/A	4833	54433	61314	57325.7	2551.97	16.4578		0.184922
3	U3	Unknown	3516109	823267	1340.39	N/A	N/A	2009	500	5102	1750.18	797.183	27.365		3	U3	Unknown	271464991	7.20578e+06	54678.1	N/A	N/A	4833	54428	58641	56169	1483.22	16.4578		0.114251
4	U4	Unknown	2705521	-119606	1406.24	N/A	N/A	2009	500	3594	1346.7	495.33	27.365		4	U4	Unknown	264147118	147272	54624.4	N/A	N/A	4833	54330	55266	54654.9	98.1268	16.4578		-0.812146
5	U5	Unknown	4166911	1.5136e+06	1320.71	N/A	N/A	2009	501	5992	2074.12	1178.49	27.365		5	U5	Unknown	275865301	1.1883e+07	54620.8	N/A	N/A	4833	54339	60993	57079.5	2381.18	16.4578		0.127375
6	U6	Unknown	10302596	7.07959e+06	1604.28	N/A	N/A	2009	500	51584	5128.22	5417.96	27.365		6	U6	Unknown	275529455	1.15323e+07	54623.9	N/A	N/A	4833	54340	62041	57010	2401.09	16.4578		0.613891
7	U7	Unknown	4322786	1.50089e+06	1404.62	N/A	N/A	2009	502	14127	2151.71	1307.95	27.365		7	U7	Unknown	275024307	1.10384e+07	54621.5	N/A	N/A	4833	54356	60021	56905.5	2268.78	16.4578		0.135971
8	U8	Unknown	4105404	1531875	1281	N/A	N/A	2009	500	5544	2043.51	1167.99	27.365		8	U8	Unknown	273754891	9.73183e+06	54629.2	N/A	N/A	4833	54312	59608	56642.8	1987.25	16.4578		0.157409
9	U9	Unknown	3922692	1.39796e+06	1256.71	N/A	N/A	2009	500	5487	1952.56	1072.8	27.365		9	U9	Unknown	274282847	1.01257e+07	54657	N/A	N/A	4833	54394	59567	56752.1	2105.35	16.4578		0.138061
10	U10	Unknown	4349215	1.75984e+06	1288.89	N/A	N/A	2009	500	7881	2164.87	1337.98	27.365		10	U10	Unknown	275783242	1.19611e+07	54587.7	N/A	N/A	4833	54308	60528	57062.5	2502.73	16.4578		0.147131
11	U11	Unknown	3700811	994485	1347.1	N/A	N/A	2009	500	6530	1842.12	969.613	27.365		11	U11	Unknown	274608934	1.1524e+07	54435.1	N/A	N/A	4833	54155	60051	56819.6	2377.63	16.4578		0.0862967
12	U12	Unknown	3689567	878821	1399.08	N/A	N/A	2009	500	4915	1836.52	896.586	27.365		12	U12	Unknown	273642601	1.01682e+07	54515.7	N/A	N/A	4833	54232	59836	56619.6	2203.43	16.4578		0.0864287
13	U13	Unknown	3652728	753142	1443.3	N/A	N/A	2009	500	4312	1818.18	703.661	27.365		13	U13	Unknown	266794971	2.05749e+06	54777.1	N/A	N/A	4833	54310	56987	55202.8	574.371	16.4578		0.366049
14	U14	Unknown	3179042	99679.6	1532.78	N/A	N/A	2009	500	6946	1582.4	629.221	27.365		14	U14	Unknown	265202525	839343	54699.6	N/A	N/A	4833	54357	55719	54873.3	188.935	16.4578		0.118759
15	U15	Unknown	2794501	116407	1333.05	N/A	N/A	2009	502	3359	1390.99	481.787	27.365		15	U15	Unknown	265665654	1.75046e+06	54606.9	N/A	N/A	4833	54323	56424	54969.1	357.896	16.4578		0.066501
16	U16	Unknown	2958463	306264	1320.16	N/A	N/A	2009	502	3497	1472.6	515.103	27.365		16	U16	Unknown	264827839	1.35092e+06	54516.2	N/A	N/A	4833	54323	55640	54795.7	268.36	16.4578		0.226707
17	U17	Unknown	3254668	607192	1317.81	N/A	N/A	2009	500	3811	1620.04	580.229	27.365		17	U17	Unknown	266276486	2.66311e+06	54544.5	N/A	N/A	4833	54290	56410	55095.5	542.163	16.4578		0.228001
18	U18	Unknown	2945989	289763	1322.16	N/A	N/A	2009	501	3676	1466.4	528.376	27.365		18	U18	Unknown	265078726	1.57168e+06	54522.5	N/A	N/A	4833	54208	55673	54847.7	315.977	16.4578		0.184365
19	U19	Unknown	2832251	-9267.01	1414.39	N/A	N/A	2009	500	3518	1409.78	489.048	27.365		19	U19	Unknown	265536723	2.05218e+06	54517.8	N/A	N/A	4833	54286	56463	54942.4	425.513	16.4578		-0.00451569
20	U20	Unknown	2650321	-183335	1410.48	N/A	N/A	2009	500	4288	1319.22	440.602	27.365		20	U20	Unknown	266079730	2.215e+06	54596.5	N/A	N/A	4833	54347	56704	55054.8	466.416	16.4578		-0.0827698
21	U21	Unknown	2769344	5848.6	1375.56	N/A	N/A	2009	500	3564	1378.47	473.67	27.365		21	U21	Unknown	265832615	1.9114e+06	54608.2	N/A	N/A	4833	54302	55992	55003.6	392.185	16.4578		0.00305986
22	U22	Unknown	3072749	356726	1351.93	N/A	N/A	2009	500	3578	1529.49	545.356	27.365		22	U22	Unknown	266039698	2.43353e+06	54543	N/A	N/A	4833	54251	56240	55046.5	497.645	16.4578		0.146588
23	U23	Unknown	2991177	106784	1435.74	N/A	N/A	2009	500	3782	1488.89	530.969	27.365		23	U23	Unknown	265232225	2.34028e+06	54395.2	N/A	N/A	4833	54050	55983	54879.4	492.733	16.4578		0.0456288
24	U24	Unknown	3015767	67868.6	1467.35	N/A	N/A	2009	500	3671	1501.13	551.334	27.365		24	U24	Unknown	264823614	1.30125e+06	54525.6	N/A	N/A	4833	54205	55747	54794.9	301.005	16.4578		0.0521563
25	U25	Unknown	4010080	835136	1580.36	N/A	N/A	2009	500	4676	1996.06	846.796	27.365		25	U25	Unknown	267551490	3.07641e+06	54722.8	N/A	N/A	4833	54395	57232	55359.3	667.366	16.4578		0.271464
26	U26	Unknown	4911226	1.86469e+06	1516.44	N/A	N/A	2009	503	6773	2444.61	1578.52	27.365		26	U26	Unknown	273516561	9.19695e+06	54690.6	N/A	N/A	4833	54410	59262	56593.5	1869.23	16.4578		0.202751
27	U27	Unknown	3279717	600049	1333.83	N/A	N/A	2009	500	5165	1632.51	665.178	27.365		27	U27	Unknown	268738763	4.66043e+06	54640.7	N/A	N/A	4833	51251	59930	55605	1025.26	16.4578		0.128754
28	U28	Unknown	4050732	1.35509e+06	1341.78	N/A	N/A	2009	500	5154	2016.29	1065.49	27.365		28	U28	Unknown	273921003	1.01335e+07	54580.5	N/A	N/A	4833	54296	59526	56677.2	2031.58	16.4578		0.133724
29	U29	Unknown	4494940	1.85044e+06	1316.33	N/A	N/A	2009	500	5934	2237.4	1371.87	27.365		29	U29	Unknown	276417832	1.26717e+07	54571.9	N/A	N/A	4833	54280	61480	57193.8	2474.72	16.4578		0.146029
30	U30	Unknown	4269326	1.6098e+06	1323.81	N/A	N/A	2009	503	6019	2125.1	1225.03	27.365		30	U30	Unknown	273320591	9.80947e+06	54523.3	N/A	N/A	4833	54283	59107	56553	1913.53	16.4578		0.164106
31	U31	Unknown	4156784	1.34742e+06	1398.39	N/A	N/A	2009	500	5139	2069.08	1133.46	27.365		31	U31	Unknown	272499181	8.85791e+06	54550.2	N/A	N/A	4833	54265	59593	56383	1721.53	16.4578		0.152115
32	U32	Unknown	4158229	1.42108e+06	1362.44	N/A	N/A	2009	500	5521	2069.8	1195.04	27.365		32	U32	Unknown	273232381	9.18576e+06	54634.1	N/A	N/A	4833	54437	59013	56534.7	1750.13	16.4578		0.154705
33	U33	Unknown	4420853	1.55435e+06	1426.83	N/A	N/A	2009	500	6138	2200.52	1314.89	27.365		33	U33	Unknown	274560586	1.04319e+07	54651.1	N/A	N/A	4833	54484	61040	56809.6	2014.29	16.4578		0.148999
34	U34	Unknown	4436211	1.74995e+06	1337.12	N/A	N/A	2009	505	6106	2208.17	1291.65	27.365		34	U34	Unknown	275262644	1.14841e+07	54578.6	N/A	N/A	4833	54376	60558	56954.8	2240.26	16.4578		0.15238
35	U35	Unknown	2885074	26692	1422.79	N/A	N/A	2009	500	3005	1436.07	481.638	27.365		35	U35	Unknown	263130461	184677	54406.3	N/A	N/A	4833	54110	54907	54444.5	91.7581	16.4578		0.144533
36	U36	Unknown	3675136	968511	1347.25	N/A	N/A	2009	500	5944	1829.34	1004.08	27.365		36	U36	Unknown	272758776	8.68651e+06	54639.4	N/A	N/A	4833	54299	59521	56436.7	1898.52	16.4578		0.111496
37	U37	Unknown	4781262	1.74957e+06	1509.06	N/A	N/A	2009	512	6586	2379.92	1466.86	27.365		37	U37	Unknown	269156417	5.61495e+06	54529.6	N/A	N/A	4833	53767	58595	55691.4	1221.81	16.4578		0.31159
38	U38	Unknown	5190787	2.51685e+06	1330.98	N/A	N/A	2009	500	7853	2583.77	1991.09	27.365		38	U38	Unknown	274154997	9.9038e+06	54676.4	N/A	N/A	4833	54473	60206	56725.6	2319.71	16.4578		0.254129
39	U39	Unknown	4436761	1.96625e+06	1229.72	N/A	N/A	2009	500	6739	2208.44	1527.74	27.365		39	U39	Unknown	275126351	1.12033e+07	54608.5	N/A	N/A	4833	54370	59894	56926.6	2259.35	16.4578		0.175506
40	U40	Unknown	4372242	1.89084e+06	1235.14	N/A	N/A	2009	500	6656	2176.33	1446.43	27.365		40	U40	Unknown	273927737	1.00807e+07	54592.8	N/A	N/A	4833	54343	59196	56678.6	1917.01	16.4578		0.187569
41	U41	Unknown	4630907	2.08508e+06	1267.21	N/A	N/A	2009	509	6169	2305.08	1481.09	27.365		41	U41	Unknown	275581275	1.22634e+07	54483.3	N/A	N/A	4833	54125	60184	57020.7	2439.14	16.4578		0.170025
42	U42	Unknown	4578067	2.11154e+06	1227.74	N/A	N/A	2009	500	12022	2278.78	1500.46	27.365		42	U42	Unknown	273786969	1.02714e+07	54524.2	N/A	N/A	4833	54298	59499	56649.5	1998.58	16.4578		0.205575
43	U43	Unknown	4011369	1.58966e+06	1205.43	N/A	N/A	2009	500	5884	1996.7	1274.79	27.365		43	U43	Unknown	271227688	7.47756e+06	54572.8	N/A	N/A	4833	54363	58278	56119.9	1510.03	16.4578		0.212591
44	U44	Unknown	4737699	2.03613e+06	1344.73	N/A	N/A	2009	500	6419	2358.24	1575.81	27.365		44	U44	Unknown	272266333	8.52705e+06	54570.5	N/A	N/A	4833	54300	59934	56334.9	1639.46	16.4578		0.238785
45	U45	Unknown	3613980	1.30722e+06	1148.21	N/A	N/A	2009	500	4912	1798.89	955.238	27.365		45	U45	Unknown	267261555	3.65033e+06	54544	N/A	N/A	4833	54243	56726	55299.3	742.05	16.4578		0.358111
46	U46	Unknown	4713876	2.20675e+06	1247.95	N/A	N/A	2009	502	6516	2346.38	1547.93	27.365		46	U46	Unknown	274314533	1.07735e+07	54529.5	N/A	N/A	4833	54243	59474	56758.6	2139.76	16.4578		0.204831
47	U47	Unknown	3801126	1.26499e+06	1262.39	N/A	N/A	2009	500	12032	1892.05	1202.2	27.365		47	U47	Unknown	272091271	8.80568e+06	54476.6	N/A	N/A	4833	54219	58970	56298.6	1755.23	16.4578		0.143656
48	U48	Unknown	2546403	61656.3	1236.81	N/A	N/A	2009	500	4238	1267.5	546.859	27.365		48	U48	Unknown	272559984	8.63383e+06	54609.2	N/A	N/A	4833	54339	59090	56395.6	1819.44	16.4578		0.00714125
49	U49	Unknown	3981524	1.15102e+06	1408.91	N/A	N/A	2009	512	6030	1981.84	1037.11	27.365		49	U49	Unknown	268692162	4.73001e+06	54616.6	N/A	N/A	4833	54232	59417	55595.3	1241.31	16.4578		0.243343
50	U50	Unknown	3087200	503520	1286.05	N/A	N/A	2009	500	4914	1536.68	825.832	27.365		50	U50	Unknown	268278079	4.65569e+06	54546.3	N/A	N/A	4833	54282	58764	55509.6	1311.78	16.4578		0.108151
51	U51	Unknown	3056109	501762	1271.45	N/A	N/A	2009	500	5132	1521.21	674.438	27.365		51	U51	Unknown	269503750	6.23301e+06	54473.6	N/A	N/A	4833	53955	59519	55763.2	1475	16.4578		0.0805008
52	U52	Unknown	3064630	623917	1214.89	N/A	N/A	2009	500	4142	1525.45	759.971	27.365		52	U52	Unknown	271442606	8.11077e+06	54486.2	N/A	N/A	4833	54163	60021	56164.4	1878.08	16.4578		0.0769245
53	U53	Unknown	2251148	-36562.1	1138.73	N/A	N/A	2009	500	3694	1120.53	513.805	27.365		53	U53	Unknown	264468221	1.4949e+06	54412	N/A	N/A	4833	54082	56637	54721.3	308.086	16.4578		-0.0244578
54	U54	Unknown	2173309	107429	1028.31	N/A	N/A	2009	500	3408	1081.79	536.321	27.365		54	U54	Unknown	264789960	1.47814e+06	54482.1	N/A	N/A	4833	54062	56388	54787.9	295.854	16.4578		0.0726788
55	U55	Unknown	2360394	-35782.8	1192.72	N/A	N/A	2009	500	3588	1174.91	563.675	27.365		55	U55	Unknown	269178579	5.74566e+06	54507.1	N/A	N/A	4833	54077	57900	55696	1229.8	16.4578		-0.0062278
56	U56	Unknown	2136416	67909	1029.62	N/A	N/A	2009	500	3065	1063.42	375.693	27.365		56	U56	Unknown	267502702	3.88941e+06	54544.4	N/A	N/A	4833	54295	57226	55349.2	828.225	16.4578		0.01746
57	U57	Unknown	4797384	1.67237e+06	1555.51	N/A	N/A	2009	529	5935	2387.95	1230.79	27.365		57	U57	Unknown	271041853	8.02607e+06	54420.8	N/A	N/A	4833	54177	59779	56081.5	1755.26	16.4578		0.208367
58	U58	Unknown	4686523	1.96187e+06	1356.22	N/A	N/A	2009	507	6547	2332.76	1427.4	27.365		58	U58	Unknown	271281672	8.19698e+06	54435.1	N/A	N/A	4833	54183	58424	56131.1	1653.74	16.4578		0.239341
59	U59	Unknown	3940054	1.13523e+06	1396.13	N/A	N/A	2009	505	4858	1961.2	954.36	27.365		59	U59	Unknown	271117217	8.00817e+06	54440.1	N/A	N/A	4833	54192	58878	56097.1	1593.13	16.4578		0.141759
60	U60	Unknown	4283568	1.46596e+06	1402.5	N/A	N/A	2009	511	5506	2132.19	1106.94	27.365		60	U60	Unknown	270182928	6881088	54480	N/A	N/A	4833	54204	58237	55903.8	1329.53	16.4578		0.213041
61	U61	Unknown	4616651	1.61607e+06	1493.57	N/A	N/A	2009	500	6645	2297.98	1391.8	27.365		61	U61	Unknown	271650507	8.55851e+06	54436.6	N/A	N/A	4833	54077	59147	56207.4	1701.85	16.4578		0.188827
62	U62	Unknown	4193684	1.22958e+06	1475.41	N/A	N/A	2009	500	5853	2087.45	1160.85	27.365		62	U62	Unknown	269677940	6.58131e+06	54437.5	N/A	N/A	4833	54071	58082	55799.3	1283.32	16.4578		0.186829
63	U63	Unknown	3014820	89503.5	1456.11	N/A	N/A	2009	500	3860	1500.66	645.024	27.365		63	U63	Unknown	264684172	1.38665e+06	54479.1	N/A	N/A	4833	54257	55492	54766	275.888	16.4578		0.0645465
64	U64	Unknown	3339794	615155	1356.22	N/A	N/A	2009	508	4150	1662.42	657.441	27.365		64	U64	Unknown	268388718	5.11364e+06	54474.5	N/A	N/A	4833	54181	58387	55532.5	999.84	16.4578		0.120297
