# Supplementary material for: Glucose hypometabolism prompts RAN translation and exacerbates C9orf72-related ALS/FTD phenotypes
Source: EMBO Rep. 2024 Apr 29;25(5):21. doi: 10.1038/s44319-024-00140-7 (PMC11094177; doi:10.1038/s44319-024-00140-7)
Supplement: Supplementary file 9 — Figure EVs Source Data [file 44319_2024_140_MOESM9_ESM.zip › SD EV figures/Supplementary Figure 3 - EV3/Panel S3A/ATF4 blot quantification.xlsx]

## Sheet: Sheet1
	Lane	Sample	ATF4 band intensity (AU)	Histone H3 band intensity (AU)	ATF4 / Histon H3	Average	Fold change
	2	C9orf72-1	85.96	112.592	0.763465	0.874664	1.59825
	3	C9orf72-2	119.939	153.478	0.781474		1.63595
	4	C9orf72-3	101.061	93.657	1.07905		2.25891
	5	Control-1	34.517	117.013	0.294984	0.477687	0.617526
	6	Control-2	46.423	91.938	0.504938		1.05705
	7	Control-3	66.75	105.427	0.63314		1.32543
