# Supplementary material for: Glucose hypometabolism prompts RAN translation and exacerbates C9orf72-related ALS/FTD phenotypes
Source: EMBO Rep. 2024 Apr 29;25(5):21. doi: 10.1038/s44319-024-00140-7 (PMC11094177; doi:10.1038/s44319-024-00140-7)
Supplement: Supplementary file 9 — Figure EVs Source Data [file 44319_2024_140_MOESM9_ESM.zip › SD EV figures/Supplementary Figure 3 - EV3/Panel S3A/anti-ATF4 blot metadata.xlsx]

## Sheet: Sheet1
	Date acquired:	2022-03-31
	Primary antibody:	Anti-ATF4, Cell Signaling Technology, D4B8
	Lane 1:	C9orf72 ALS patient 1 lumbar spinal cord homogenate
	Lane 2:	C9orf72 ALS patient 2 lumbar spinal cord homogenate
	Lane 3:	C9orf72 ALS patient 3 lumbar spinal cord homogenate
	Lane 4:	Healthy control 1 lumbar spinal cord homogenate
	Lane 5:	Healthy control 2 lumbar spinal cord homogenate
	Lane 6:	Healthy control 3 lumbar spinal cord homogenate
	Lane 7:	Precision Plus Protein Kaleidoscope Ladder, Bio-Rad
	(the image was flipped horizontally to reverse the orientation of the lanes for presentation in the figure)
