# Supplementary material for: Glucose hypometabolism prompts RAN translation and exacerbates C9orf72-related ALS/FTD phenotypes
Source: EMBO Rep. 2024 Apr 29;25(5):21. doi: 10.1038/s44319-024-00140-7 (PMC11094177; doi:10.1038/s44319-024-00140-7)
Supplement: Supplementary file 9 — Figure EVs Source Data [file 44319_2024_140_MOESM9_ESM.zip › SD EV figures/Supplementary Figure 3 - EV3/Panel S3C/Aggregates quantification (ISRIB).xlsx]

## Sheet: Sheet1
	Date	Condition			< average of 5 fields of view per coverslip
	1_3_23 Prep A	25 mM glucose	52.2
		15 mM glucose / 10 mM 2DG	229.6
		15 mM glucose / 10 mM 2DG + 0.5 uM ISRIB	84.6
		15 mM glucose / 10 mM 2DG + 5.0 uM ISRIB	179.8
	1_3_23 Prep B	25 mM glucose	43
		15 mM glucose / 10 mM 2DG	237
		15 mM glucose / 10 mM 2DG + 0.5 uM ISRIB	175
		15 mM glucose / 10 mM 2DG + 5.0 uM ISRIB	147.6
	1_10_23 Prep A	25 mM glucose	78.8
		15 mM glucose / 10 mM 2DG	252.8
		15 mM glucose / 10 mM 2DG + 0.5 uM ISRIB	187.2
		15 mM glucose / 10 mM 2DG + 5.0 uM ISRIB	156.6
	1_10_23 Prep B	25 mM glucose	67.4
		15 mM glucose / 10 mM 2DG	278.6
		15 mM glucose / 10 mM 2DG + 0.5 uM ISRIB	142.2
		15 mM glucose / 10 mM 2DG + 5.0 uM ISRIB	163
	AVERAGE:	25 mM glucose
		15 mM glucose / 10 mM 2DG	249.5
		15 mM glucose / 10 mM 2DG + 0.5 uM ISRIB	147.25
		15 mM glucose / 10 mM 2DG + 5.0 uM ISRIB	161.75
