# Supplementary material for: Glucose hypometabolism prompts RAN translation and exacerbates C9orf72-related ALS/FTD phenotypes
Source: EMBO Rep. 2024 Apr 29;25(5):21. doi: 10.1038/s44319-024-00140-7 (PMC11094177; doi:10.1038/s44319-024-00140-7)
Supplement: Supplementary file 9 — Figure EVs Source Data [file 44319_2024_140_MOESM9_ESM.zip › SD EV figures/Supplementary Figure 3 - EV3/Panel S3B/survival a92 basal quantification.xlsx]

## Sheet: no cells analyzed
	1_2_23			1_6_23
	file	no. cells		file	no. cells
	1_2_23 4A 2.5 uM 1_1	83		1_6_23 4A 2.5 uM 1_1	98
	1_2_23 4A 2.5 uM 2_1	60		1_6_23 4A 2.5 uM 2_1	79
	1_2_23 4A DMSO 1_1	81		1_6_23 4A DMSO 1_1	85
	1_2_23 4A DMSO 2_1	72		1_6_23 4A DMSO 2_1	92
	1_2_23 833 2.5 uM 1_1	64		1_6_23 833 2.5 uM 1_1	98
	1_2_23 833 2.5 uM 1_2	48		1_6_23 833 2.5 uM 2_1	78
	1_2_23 833 2.5 uM 2_1	37		1_6_23 833 DMSO 1_1	44
	1_2_23 833 DMSO 1_1	66		1_6_23 833 DMSO 1_2	42
	1_2_23 833 DMSO 1_4	60		1_6_23 833 DMSO 2_1	48
	1_2_23 833 DMSO 2_1	56		1_6_23 G3 5.0 uM 1_1	96
	1_2_23 G3 5.0 uM 1_1	84		1_6_23 G3 5.0 uM 2_1	125
	1_2_23 G3 5.0 uM 2_1	82		1_6_23 G3 DMSO 1_1	87
	1_2_23 G3 DMSO 1_1	81		1_6_23 G3 DMSO 1_4	89
	1_2_23 G3 DMSO 2_1	88		1_6_23 1021 5.0 uM 1_1	69
	1_2_23 1021 5.0 uM 1_1	39		1_6_23 1021 5.0 uM 2_1	78
	1_2_23 1021 5.0 uM 1_2	44		1_6_23 1021 DMSO 1_1	65
	1_2_23 1021 5.0 uM 2_1	50		1_6_23 1021 DMSO 2_1	101
	1_2_23 1021 DMSO 1_1	61
	1_2_23 1021 DMSO 2_1	50

## Sheet: ctrl
	File	Cell	Day	dead/censor		File	Cell	Day	dead/censor		File	Cell	Day	dead/censor		File	Cell	Day	dead/censor
	1_2_23 1021 5.0 uM 1_1	1	2	0		1_2_23 1021 DMSO 1_1	1	2	0		1_6_23 1021 5.0 uM 1_1	1	2	0		1_6_23 1021 DMSO 1_1	1	2	0
		2	2	0			2	2	0			2	2	0			2	2	0
		3	2	0			3	2	0			3	2	0			3	2	0
		4	2	0			4	2	0			4	2	0			4	2	0
		5	2	0			5	2	0			5	2	0			5	2	0
		6	2	0			6	2	0			6	2	0			6	2	0
		7	2	0			7					7	2	0			7	2	0
		8	2	0			8					8	2	0			8	2	0
		9	2	0			9	2	0			9	2	0			9	2	0
		10	2	0			10	2	0			10	2	0			10	2	0
		11	2	0			11	2	0			11	2	0			11
		12	2	0			12	2	0			12	2	0			12
		13	2	0			13	2	0			13	2	0			13	2	0
		14	2	0			14	2	0			14	2	0			14	2	0
		15	2	0			15	2	0			15	2	0			15	2	0
		16	2	0			16	2	0			16	2	0			16	2	0
		17	2	0			17	2	0			17	2	0			17	2	0
		18	2	0			18	2	0			18	2	0			18	2	0
		19	2	0			19	2	0			19	2	0			19	2	0
		20	2	0			20	2	0			20	2	0			20	2	0
		21	2	0			21	2	0			21	2	0			21	2	0
		22	2	0			22	2	0			22	2	0			22	2	0
		23	2	0			23	2	0			23	2	0			23	2	0
		24	2	0			24	2	0			24	2	0			24	2	0
		25	1	1			25	2	0			25	2	0			25	1	1
		26	2	0			26	2	0			26	2	0			26	2	0
		27	2	0			27	2	0			27	2	0			27	2	0
		28	2	0			28	2	0			28	2	0			28	2	0
		29	2	0			29	2	0			29	2	0			29
		30	2	0			30	2	0			30	2	0			30	2	0
		31	2	0			31	2	0			31	2	0			31	2	0
		32	2	0			32	2	0			32	2	0			32	2	0
		33	2	0			33	2	0			33	0	1			33	2	0
		34	2	0			34	2	0			34	2	0			34	2	0
		35	2	0			35	2	0			35	2	0			35	2	0
		36	2	0			36	2	0			36	2	0			36	2	0
		37	2	0			37	2	0			37	2	0			37	2	0
		38	2	0			38	2	0			38	2	0			38	2	0
		39	2	0			39	2	0			39	2	0			39	2	0
	1_2_23 1021 5.0 uM 1_2	1	2	0			40	2	0			40	1	1			40	2	0
		2	2	0			41	2	0			41	2	0			41	2	0
		3	2	0			42	2	0			42	2	0			42	2	0
		4	2	0			43	2	0			43	2	0			43	2	0
		5	1	1			44	2	0			44	2	0			44	2	0
		6	2	0			45	1	1			45	2	0			45	2	0
		7	2	0			46	2	0			46	2	0			46	2	0
		8	2	0			47	2	0			47	2	0			47	2	0
		9	2	0			48	2	0			48	2	0			48	2	0
		10	2	0			49	2	0			49	2	0			49	2	0
		11	2	0			50	2	0			50	2	0			50	2	0
		12	2	0			51	2	0			51	2	0			51	2	0
		13	2	0			52	2	0			52	2	0			52	2	0
		14	2	0			53	2	0			53	2	0			53	2	0
		15	0	1			54	2	0			54	2	0			54	2	0
		16	2	0			55	2	0			55	2	0			55	2	0
		17	2	0			56	2	0			56	2	0			56	2	0
		18	2	0			57	2	0			57	2	0			57	2	0
		19	2	0			58	2	0			58	2	0			58	2	0
		20	2	0			59	2	0			59	2	0			59	2	0
		21	2	0			60	2	0			60	2	0			60	2	0
		22	2	0			61	2	0			61	2	0			61	2	0
		23	2	0		1_2_23 1021 DMSO 2_1	1					62	2	0			62	2	0
		24	2	0			2	0	1			63	2	0			63	2	0
		25	2	0			3	2	0			64	1	1			64	2	0
		26	2	0			4	2	0			65	2	0		1_6_23 1021 DMSO 1_2	1	2	0
		27	2	0			5	2	0			66	2	0			2	2	0
		28	2	0			6	2	0			67	2	0			3	2	0
		29	2	0			7	2	0			68	2	0			4	2	0
		30	2	0			8	2	0			69	2	0			5	2	0
		31	2	0			9	2	0		1_6_23 1021 5.0 uM 1_1	1					6	2	0
		32	2	0			10	2	0			2					7	2	0
		33	2	0			11	2	0			3	2	0			8
		34	2	0			12	2	0			4	2	0			9
		35	2	0			13	2	0			5	2	0			10
		36	2	0			14	2	0			6	2	0			11
		37	2	0			15	2	0			7	1	1			12
		38	2	0			16	2	0			8	2	0			13
		39	2	0			17	2	0			9	2	0			14
		40	2	0			18	2	0			10	2	0			15
		41	2	0			19	2	0			11	2	0			16
		42	2	0			20	2	0			12	2	0			17
		43	0	1			21	2	0			13	2	0			18
		44	0	1			22	2	0			14	2	0			19
	1_2_23 1021 5.0 uM 2_1	1	2	0			23	2	0			15	2	0			20
		2					24	2	0			16	2	0			21
		3	2	0			25	2	0			17	2	0			22
		4	2	0			26	2	0			18	2	0			23
		5	2	0			27	2	0			19	2	0			24
		6	2	0			28	2	0			20	2	0			25
		7	2	0			29	2	0			21	2	0			26
		8	2	0			30	2	0			22	2	0			27
		9	2	0			31	2	0			23	2	0			28
		10	2	0			32	2	0			24	2	0			29
		11	2	0			33	2	0			25	2	0			30
		12	0	1			34	2	0			26	2	0			31
		13	2	0			35	2	0			27	2	0			32
		14	2	0			36	2	0			28	2	0			33
		15	2	0			37	2	0			29	2	0			34
		16	2	0			38	2	0			30	2	0			35
		17	2	0			39	2	0			31	2	0			36
		18	2	0			40	2	0			32	2	0			37	2	0
		19	2	0			41	2	0			33	2	0			38	2	0
		20	2	0			42	2	0			34	2	0			39	2	0
		21	2	0			43	2	0			35	2	0			40	2	0
		22	2	0			44	2	0			36	2	0			41	2	0
		23	2	0			45	2	0			37	2	0			42	2	0
		24	2	0			46	2	0			38	2	0			43	2	0
		25	2	0			47	2	0			39	2	0			44	2	0
		26	2	0			48	2	0			40	2	0			45	2	0
		27	2	0			49					41	2	0			46	2	0
		28	2	0			50	2	0			42	2	0			47	2	0
		29	2	0		1_2_23 G3 DMSO 1_1	1	2	0			43	2	0			48	2	0
		30	2	0			2	2	0			44	2	0			49	2	0
		31	2	0			3	2	0			45	2	0			50	2	0
		32	2	0			4	2	0			46	2	0			51	2	0
		33	0	1			5	2	0			47	2	0			52	2	0
		34	2	0			6	2	0			48	2	0			53	2	0
		35	2	0			7	2	0			49	2	0			54	2	0
		36	2	0			8	2	0			50	2	0			55	2	0
		37	2	0			9	2	0			51	2	0			56	2	0
		38	2	0			10	2	0			52	2	0			57	2	0
		39	1	1			11	2	0			53	2	0			58	2	0
		40	2	0			12	2	0			54	2	0			59	2	0
		41	1	1			13	2	0			55	2	0			60	2	0
		42					14	2	0			56	2	0			61	2	0
		43	2	0			15	2	0			57	2	0			62	1	1
		44	2	0			16	2	0			58	2	0			63	2	0
		45	2	0			17	2	0			59	2	0			64	2	0
		46	2	0			18	2	0			60	2	0			65	2	0
		47	2	0			19	2	0			61	2	0			66	2	0
		48	2	0			20	2	0			62	2	0			67	2	0
		49	2	0			21	2	0			63	2	0			68	2	0
		50	2	0			22	2	0			64	2	0			69	2	0
							23	2	0			65	2	0			70	2	0
	1_2_23 G3 5.0 uM 1_1	1	2	0			24	2	0			66	2	0			71	2	0
		2	1	1			25	2	0			67	2	0			72	2	0
		3					26	2	0			68	2	0			73	1	1
		4					27	2	0			69	2	0			74	2	0
		5					28	2	0			70	2	0			75	2	0
		6					29	2	0			71	2	0			76	2	0
		7					30	2	0			72	2	0			77	2	0
		8	2	0			31	2	0			73	2	0			78	2	0
		9	2	0			32	2	0			74	2	0			79	2	0
		10	2	0			33	2	0			75	2	0			80	2	0
		11	2	0			34	2	0			76	1	1			81	2	0
		12	2	0			35	2	0			77	2	0			82	2	0
		13	2	0			36	2	0			78	2	0			83	2	0
		14	2	0			37	2	0		1_2_23 G3 5.0 uM 1_1	1	2	0			84	2	0
		15	2	0			38	2	0			2	2	0			85	1	1
		16	2	0			39	2	0			3	2	0			86	2	0
		17	2	0			40	2	0			4	2	0			87	2	0
		18	2	0			41	2	0			5	2	0			88	2	0
		19	2	0			42	2	0			6	2	0			89	2	0
		20	2	0			43	2	0			7	2	0			90	2	0
		21	2	0			44	2	0			8	2	0			91	2	0
		22	2	0			45	2	0			9	2	0			92	2	0
		23	2	0			46	2	0			10	2	0			93	1	1
		24	2	0			47	2	0			11	2	0			94	2	0
		25	2	0			48	2	0			12	2	0			95	2	0
		26	2	0			49	2	0			13	2	0			96	2	0
		27	2	0			50	2	0			14	2	0			97	2	0
		28	2	0			51	2	0			15	2	0			98	2	0
		29	2	0			52	2	0			16	2	0			99	2	0
		30	2	0			53	2	0			17	2	0			100	2	0
		31	2	0			54	2	0			18					101	2	0
		32	2	0			55	2	0			19				1_2_23 G3 DMSO 1_1	1	2	0
		33	2	0			56	2	0			20					2	2	0
		34					57	2	0			21					3	2	0
		35	2	0			58	2	0			22					4	2	0
		36	2	0			59	2	0			23					5	2	0
		37	2	0			60	2	0			24	2	0			6	2	0
		38	2	0			61	2	0			25					7	2	0
		39	2	0			62	2	0			26	2	0			8	2	0
		40	2	0			63	2	0			27	2	0			9	2	0
		41	1	1			64	2	0			28	2	0			10	2	0
		42	2	0			65	2	0			29	2	0			11	2	0
		43	2	0			66	2	0			30	2	0			12	2	0
		44	2	0			67	2	0			31	2	0			13	2	0
		45	2	0			68	2	0			32	2	0			14	2	0
		46	2	0			69	2	0			33	2	0			15	2	0
		47	2	0			70	2	0			34	2	0			16	2	0
		48	2	0			71	2	0			35	2	0			17
		49	2	0			72	2	0			36	2	0			18	2	0
		50	2	0			73	2	0			37	2	0			19	2	0
		51	2	0			74	2	0			38	2	0			20	2	0
		52	2	0			75	2	0			39	2	0			21	2	0
		53					76	2	0			40	2	0			22	2	0
		54	2	0			77	2	0			41	2	0			23	2	0
		55	2	0			78	2	0			42	2	0			24
		56	2	0			79	2	0			43	2	0			25
		57	2	0			80	2	0			44	2	0			26
		58	2	0			81	2	0			45	2	0			27	2	0
		59	2	0		1_2_23 G3 DMSO 2_1	1	2	0			46	2	0			28	2	0
		60	2	0			2	2	0			47	2	0			29	2	0
		61	2	0			3	2	0			48	2	0			30	2	0
		62	1	1			4	2	0			49	2	0			31	2	0
		63	2	0			5	2	0			50	2	0			32	2	0
		64	2	0			6	2	0			51	2	0			33	2	0
		65	2	0			7	2	0			52	2	0			34	2	0
		66	2	0			8	2	0			53	1	1			35	2	0
		67	2	0			9	2	0			54	2	0			36	2	0
		68	2	0			10	2	0			55	2	0			37	2	0
		69	2	0			11	2	0			56	2	0			38	2	0
		70	2	0			12	2	0			57	2	0			39	2	0
		71	2	0			13	2	0			58	2	0			40	2	0
		72	2	0			14	2	0			59	2	0			41	2	0
		73	2	0			15	2	0			60	2	0			42	2	0
		74	2	0			16	2	0			61	2	0			43	2	0
		75	2	0			17	2	0			62	2	0			44	2	0
		76	2	0			18	2	0			63	2	0			45	2	0
		77	2	0			19	2	0			64	2	0			46	2	0
		78	2	0			20	2	0			65	2	0			47	2	0
		79	2	0			21	2	0			66	2	0			48	2	0
		80	2	0			22	2	0			67	2	0			49	2	0
		81	2	0			23	2	0			68	2	0			50	2	0
		82	1	1			24	2	0			69	2	0			51	2	0
		83	2	0			25	2	0			70	2	0			52	2	0
		84	2	0			26	2	0			71	2	0			53	2	0
	1_2_23 G3 5.0 uM 2_1	1	2	0			27	2	0			72	2	0			54	2	0
		2					28	2	0			73	2	0			55	2	0
		3					29	2	0			74	2	0			56	2	0
		4					30	2	0			75	2	0			57	2	0
		5	2	0			31	2	0			76	2	0			58	2	0
		6	2	0			32	2	0			77	2	0			59	2	0
		7	2	0			33	2	0			78	2	0			60	2	0
		8	2	0			34	1	1			79	2	0			61	2	0
		9	2	0			35	2	0			80	2	0			62	1	1
		10	2	0			36	2	0			81	2	0			63	2	0
		11	2	0			37	2	0			82	2	0			64	2	0
		12	2	0			38	1	1			83	2	0			65	1	1
		13	1	1			39	2	0			84	2	0			66	2	0
		14	2	0			40	2	0			85	2	0			67	2	0
		15	2	0			41	2	0			86	2	0			68	2	0
		16	2	0			42	2	0			87	2	0			69	2	0
		17	2	0			43	2	0			88	2	0			70	2	0
		18	2	0			44	2	0			89	2	0			71	2	0
		19	2	0			45	2	0			90	2	0			72	2	0
		20	2	0			46					91	2	0			73	2	0
		21	2	0			47					92	2	0			74	2	0
		22	2	0			48					93	2	0			75	2	0
		23	2	0			49	2	0			94	2	0			76	2	0
		24	2	0			50	2	0			95	2	0			77	1	1
		25	2	0			51	2	0			96	2	0			78	2	0
		26	2	0			52	2	0		1_2_23 G3 5.0 uM 2_1	1					79	2	0
		27	2	0			53	2	0			2	2	0			80	2	0
		28	2	0			54	2	0			3					81	2	0
		29	2	0			55	2	0			4					82	2	0
		30	2	0			56	2	0			5					83	2	0
		31	2	0			57	2	0			6					84	2	0
		32	2	0			58	2	0			7					85	2	0
		33	2	0			59	2	0			8					86	2	0
		34	2	0			60	2	0			9					87	2	0
		35	2	0			61	2	0			10				1_2_23 G3 DMSO 1_4	1	2	0
		36	2	0			62	2	0			11					2	2	0
		37	2	0			63	2	0			12	2	0			3	2	0
		38	2	0			64	2	0			13	2	0			4	2	0
		39	2	0			65	2	0			14	2	0			5	2	0
		40	2	0			66					15	2	0			6	2	0
		41	2	0			67	2	0			16	2	0			7	2	0
		42	2	0			68	2	0			17	2	0			8	2	0
		43	2	0			69	2	0			18	2	0			9	2	0
		44	2	0			70	2	0			19	2	0			10	2	0
		45	2	0			71	2	0			20	2	0			11	2	0
		46	2	0			72	2	0			21	2	0			12	2	0
		47	2	0			73	2	0			22	2	0			13	2	0
		48	2	0			74	2	0			23	2	0			14	2	0
		49	2	0			75	2	0			24	2	0			15	2	0
		50	2	0			76					25	2	0			16	2	0
		51	2	0			77					26	2	0			17	2	0
		52	2	0			78					27	2	0			18	2	0
		53	2	0			79					28	2	0			19	2	0
		54	2	0			80					29	1	1			20	2	0
		55	2	0			81					30	2	0			21	2	0
		56	2	0			82	2	0			31	2	0			22	2	0
		57	2	0			83	2	0			32	2	0			23	2	0
		58	2	0			84	2	0			33	2	0			24	2	0
		59	2	0			85	2	0			34	2	0			25	2	0
		60	2	0			86	2	0			35	2	0			26	2	0
		61	2	0			87	2	0			36	2	0			27	2	0
		62	2	0			88	2	0			37	2	0			28	1	1
		63	2	0								38					29	2	0
		64	2	0								39	2	0			30	2	0
		65	2	0								40	2	0			31	2	0
		66	2	0								41	2	0			32	2	0
		67	2	0								42	2	0			33	2	0
		68	2	0								43	2	0			34	2	0
		69	2	0								44	2	0			35	2	0
		70	2	0								45	2	0			36	2	0
		71	2	0								46	2	0			37	2	0
		72	2	0								47	2	0			38	2	0
		73	2	0								48	2	0			39	2	0
		74	2	0								49	2	0			40	2	0
		75	1	1								50	2	0			41	2	0
		76	2	0								51	2	0			42	2	0
		77	2	0								52	2	0			43	2	0
		78	2	0								53	2	0			44	2	0
		79	2	0								54	2	0			45	2	0
		80										55	2	0			46	2	0
		81	2	0								56	2	0			47	2	0
		82	2	0								57	2	0			48	2	0
												58	2	0			49	2	0
												59	2	0			50	2	0
												60	2	0			51	2	0
												61	2	0			52	2	0
												62	2	0			53	2	0
												63	2	0			54	2	0
												64	2	0			55	2	0
												65	2	0			56	2	0
												66	1	1			57	2	0
												67	2	0			58	2	0
												68	2	0			59	2	0
												69	2	0			60	2	0
												70	2	0			61	2	0
												71	2	0			62	2	0
												72	2	0			63	2	0
												73	2	0			64	2	0
												74	2	0			65	2	0
												75	2	0			66	2	0
												76	2	0			67	2	0
												77	2	0			68	2	0
												78	2	0			69	2	0
												79	2	0			70	2	0
												80	2	0			71	2	0
												81	2	0			72	2	0
												82	2	0			73	2	0
												83	1	1			74	2	0
												84	2	0			75	2	0
												85	2	0			76	2	0
												86	2	0			77	2	0
												87	2	0			78	2	0
												88	2	0			79	2	0
												89	2	0			80	2	0
												90	2	0			81	2	0
												91	2	0			82	2	0
												92	2	0			83	2	0
												93	2	0			84	2	0
												94	2	0			85	2	0
												95	2	0			86	2	0
												96	2	0			87	2	0
												97	2	0			88	2	0
												98	2	0			89
												99	2	0
												100	2	0
												101	2	0
												102	2	0
												103	2	0
												104	2	0
												105	2	0
												106	2	0
												107	2	0
												108	2	0
												109	2	0
												110	2	0
												111	2	0
												112	2	0
												113	2	0
												114	1	1
												115	2	0
												116	2	0
												117	2	0
												118	2	0
												119	2	0
												120	2	0
												121	2	0
												122	2	0
												123	2	0
												124	2	0
												125	2	0

## Sheet: survival proportions
		repeat	survival proportion (minimum 100 cells per repeat)
	N1 (1_2_22)	Con (1021) DMSO N1	98.1308
		Con (G3) DMSO N1	98.7421
		Con (1021) 5 uM A92 N1	93.1298
		Con (G3) 5 uM A92 N1	96.129
	N1 (1_6_22)	Con (1021) DMSO N2	96.2406
		Con (G3) DMSO N2	97.6608
		Con (1021) 5 uM A92 N2	96.5517
		Con (G3) 5 uM A92 N2	97.5369
	DMSO avg:	97.6936
	A92 avg:	95.8369
