# Supplementary material for: Glucose hypometabolism prompts RAN translation and exacerbates C9orf72-related ALS/FTD phenotypes
Source: EMBO Rep. 2024 Apr 29;25(5):21. doi: 10.1038/s44319-024-00140-7 (PMC11094177; doi:10.1038/s44319-024-00140-7)
Supplement: Supplementary file 9 — Figure EVs Source Data [file 44319_2024_140_MOESM9_ESM.zip › SD EV figures/Supplementary Figure 6 - EV6/Panel S6F/MEC Figure EV 6 F/Figure6G_Quant.xlsx]

## Sheet: Sheet1
eifa m1-m4_6
No.	Label	Type	Volume (Int)	Adj. Vol. (Int)	Mean Bkgd. (Int)	Abs. Quant.	Rel. Quant.	# of Pixels	Min. Value (Int)	Max. Value (Int)	Mean Value (Int)	Std. Dev.	Area (mm2)			Average CTL	Normalized
1	U1	Unknown	1045743	110474	5314.03	N/A	N/A	176	4465	20761	5941.72	1798.83	10.782		4.90946	2.6788	1.83271
2	U2	Unknown	1401683	203255	5121.49	N/A	N/A	234	4201	10047	5990.1	1131.9	14.3352		2.32919		0.86949
3	U3	Unknown	1222008	173969	5545.18	N/A	N/A	189	4399	10824	6465.65	1501.57	11.5785		0.797742		0.297799
4	U4	Unknown	943326	67250.2	4977.7	N/A	N/A	176	4444	6625	5359.81	417.861	10.782		8.90181		3.32306
5	U5	Unknown	1015054	48992.8	5488.98	N/A	N/A	176	4433	18150	5767.35	1219.47	10.782		9.74249		3.63689
6	U6	Unknown	1071854	118622	6354.88	N/A	N/A	150	4761	61127	7145.69	5132.51	9.18925		6.28929		2.3478
7	U7	Unknown	1037411	56593.2	5572.83	N/A	N/A	176	4745	7057	5894.38	457.26	10.782		8.28062		3.09117
peif2a m1 and m4_5
No.	Label	Type	Volume (Int)	Adj. Vol. (Int)	Mean Bkgd. (Int)	Abs. Quant.	Rel. Quant.	# of Pixels	Min. Value (Int)	Max. Value (Int)	Mean Value (Int)	Std. Dev.	Area (mm2)
1	U1	Unknown	2131119	542365	4565.38	N/A	N/A	348	3315	11613	6123.91	1880.24	9.36334
2	U2	Unknown	2053918	473419	4541.66	N/A	N/A	348	2315	12450	5902.06	2438.51	9.36334
3	U3	Unknown	1119348	138782	5243.67	N/A	N/A	187	2715	12363	5985.82	2309.28	5.03145
4	U4	Unknown	2518906	598649	3887.16	N/A	N/A	494	2319	9347	5099	1422.2	13.2916
5	U5	Unknown	2185871	477311	3458.62	N/A	N/A	494	2285	7481	4424.84	1110.27	13.2916
6	U6	Unknown	2964631	746049	4491.06	N/A	N/A	494	2840	11615	6001.28	1705.05	13.2916
7	U7	Unknown	2297266	468627	3701.7	N/A	N/A	494	1660	8504	4650.34	1456.2	13.2916
